# Supplementary material for: Longitudinal Profiles of Dietary and Microbial Metabolites in Formula- and Breastfed Infants
Source: Front Mol Biosci. 2021 May 28;8:660456. doi: 10.3389/fmolb.2021.660456 (PMC8195334; doi:10.3389/fmolb.2021.660456)
Supplement: Supplementary file 1 [file table2.xlsx]

## Sheet: Tab S2
				Breast Milk (month 1, n=26)	Breast Milk (month 3, n=28)	Breast Milk (month 4, n=9)	Formula_orig_pre	Formula_orig_1	Formula_orig_2
	Sample			1	2	3	4	5	6
Classification	Non-systematic name	Fatty acid	ω	w%	w%	w%	w%	w%	w%
short chain fatty acid	Butyric acid	4:0		0.0728516	0.071381	0.0248485	0.0937938	0.0355662	0.0575758
medium chain fatty acid	Caproic acid	6:0		0.0554593	0.0542099	0.0294396	0.068684	0.0226911	0.0358251
medium chain fatty acid	Caprylic acid	8:0		0.170948	0.13401	0.133632	0.0828349	0.0845129	0.0615525
medium chain fatty acid	Capric acid	10:0		1.33811	1.17586	1.30518	0.172284	0.0423959	0.0542386
long chain fatty acid	Lauric acid	12:0		4.77982	4.88154	5.19352	0.226318	0.133271	0.148727
long chain fatty acid	Tridecanoic acid	13:0		0.0203654	0.0203636	0.0267217	0.0025685	0	0
long chain fatty acid	Myristoleic acid	14:1, 9c		0.224386	0.243173	0.315289	0.0117589	0.0092449	0.010363
long chain fatty acid	Myristic acid	14:0		5.46772	5.92629	6.55852	0.741598	0.67785	0.674265
long chain fatty acid	13-Methyltetradecanoic acid	iso-15:0		0.0355876	0.0364812	0.0513945	0.00549716	0.00240514	0.00450094
long chain fatty acid	12-Methyltetradecanoic acid	anteiso-15:0		0.0718737	0.0783611	0.115829	0.0145001	0.00493021	0.0080747
long chain fatty acid	Pentadecanoic acid	15:0		0.27644	0.286713	0.352101	0.0658613	0.0469417	0.0534006
long chain fatty acid	14-Methylpentadecanoic acid	iso-16:0		0.0513896	0.0595072	0.0813648	0.0113084	0.00767292	0.0120599
long chain fatty acid	Palmitoleic acid	16:1, 9c		2.5988	2.75538	2.74633	0.201572	0.197189	0.203199
long chain fatty acid	Palmitic acid	16:0		25.3073	25.6298	25.7518	28.6928	30.3345	29.0551
long chain fatty acid	15-Methylhexadecanoic acid	iso-17:0		0.0732133	0.0662893	0.10708	0.00836736	0.00363631	0.00577017
long chain fatty acid	14-Methylhexadecanoic acid	anteiso-17:0		0.136392	0.15115	0.187095	0.0174732	0.00555429	0.0130225
long chain fatty acid	Heptadecenoic acid	17:1,9c		0.16588	0.160108	0.202697	0.0428583	0.0339845	0.0642024
long chain fatty acid	Heptadecanoic acid	17:0		0.522782	0.507246	0.537248	0.20734	0.177043	0.216788
long chain fatty acid	y-Linolenic acid	18:3, 6c,9c,12c	n-6	0.0815328	0.0699263	0.0618769	0.0155375	0.0164199	0.0164019
long chain fatty acid	Linoleic acid	18:2, 9c,12c	n-6	11.5679	10.829	10.3265	18.7019	20.9071	17.8872
long chain fatty acid	Linolenic acid	18:3, 9c,12c,15c	n-3	0.609892	0.5739	0.55928	0.830157	1.26247	0.989805
long chain fatty acid	Oleic acid	18:1, 9c		34.8892	35.1632	33.422	42.7169	39.7061	43.8176
long chain fatty acid	trans-Vaccenic acid	18:1, 11t		1.7387	1.60772	1.60415	1.15369	1.20563	1.32011
long chain fatty acid	Stearic acid	18:0		7.02181	6.86879	7.31285	4.33989	3.37491	3.55738
long chain fatty acid	Conjugated Linoleic acid (CLA)	18:2, 9c,11t		0.182657	0.169489	0.236865	0.0251179	0.0151502	0.0215401
long chain fatty acid	Arachidonic acid	20:4, 5c,8c,11c,14c	n-6	0.670659	0.733861	0.904576	0.502074	0.599915	0.559354
long chain fatty acid	Eicosapentaenoic acid (EPA)	20:5, 5c,8c,11c,14c,17c	n-3	0.126151	0.11457	0.122342	0.0618196	0.0512341	0.0537603
long chain fatty acid	Eicosatrienoic acid	20:3, 8c,11c,14c	n-6	0.399845	0.364675	0.325791	0.0237386	0.0198858	0.0227302
long chain fatty acid	Eicosadienoic acid	20:2, 11c,14c	n-6	0.138475	0.124842	0.127637	0	0.011649	0.0109443
long chain fatty acid	Eicosenoic acid	20:1, 11c		0.371795	0.379513	0.345649	0.315559	0.308948	0.367478
long chain fatty acid	Arachidic acid	20:0		0.117088	0.118046	0.105737	0.294773	0.298151	0.308318
long chain fatty acid	Docosahexaenoic acid (DHA)	22:6, cis	n-3	0.465705	0.359841	0.453833	0.315143	0.373569	0.388712
long chain fatty acid	Docosapentaenoic acid	22:5, cis	n-6	0.249195	0.284671	0.370771	0.0362873	0.0295576	0
	Saturated fatty acids (SFAs)			45.5192	46.0661	47.8744	35.0459	35.252	34.2666
	Monounsaturated fatty acids (MUFAs)			38.2501	38.7014	37.032	43.2886	40.2554	44.4629
	Polyunsaturated fatty acids (incl. CLA) (PUFAs)			14.492	13.6248	13.4895	20.5118	23.2869	19.9504
	trans fatty acids			1.7387	1.60772	1.60415	1.15369	1.20563	1.32011
	Sum of n3 fatty acids		n3	1.20175	1.04831	1.13545	1.20712	1.68727	1.43228
	Sum of n6 fatty acids		n-6	13.1076	12.407	12.1172	19.2796	21.5845	18.4966
	w% =weight percentage
	ω = omega fatty acids
	n-3 = ω−3 fatty acids
	n-6 = ω−6 fatty acids
	c = cis
	t = trans
