# Supplementary material for: Longitudinal Profiles of Dietary and Microbial Metabolites in Formula- and Breastfed Infants
Source: Front Mol Biosci. 2021 May 28;8:660456. doi: 10.3389/fmolb.2021.660456 (PMC8195334; doi:10.3389/fmolb.2021.660456)
Supplement: Supplementary file 2 [file table3.xlsx]

## Sheet: Tab. S3
					m/z	487.168	632.204	632.207	706.243	852.298	998.358
					RT	5.92411	6.0361	6.14912	6.29181	6.48484	6.68127
Sample Name	ID	Month	Feed	Specimen	Secretor status	Fucosyllactose	3'-Sialyllactose	6'-Sialyllactose	Lacto-N-tetraose	Lacto-N-fucopentaose	Lacto-N-difucopentaose/-hexaose
37-1	37	1	B	feces	non-secretor	39385.2	96782.8	262266	892.729	58557.6	2917.11
37-3	37	3	B	feces	non-secretor	51907.8	103686	112346	1353.84	62080.4	4507.45
58-1	58	1	B	feces	non-secretor	13136.4	2057.94	NaN	50663.8	32233.3	NaN
66-1	66	1	B	feces	non-secretor	32320.7	4263.07	75331	90721.8	50502.3	4037.52
66-3	66	3	B	feces	non-secretor	NaN	NaN	99428.8	150388	11318.6	NaN
89-1	89	1	B	feces	non-secretor	31156.7	30132.8	288250	750.184	25654.2	2739.93
89-3	89	3	B	feces	non-secretor	32604.7	4504.99	2060.95	1031.3	44110.8	5755.25
BM_37-1	37	1	B	breast milk	non-secretor	3886.96	2760.29	36788.6	11414.9	5180.75	NaN
BM_37-3	37	3	B	breast milk	non-secretor	4850.94	NaN	NaN	1781.94	NaN	NaN
BM_58-1	58	1	B	breast milk	non-secretor	1367.99	4073.88	34904.6	16712.8	936.186	NaN
BM_58-3	58	3	F+ mixed	breast milk	non-secretor	1065.94	694.922	NaN	4264.44	NaN	NaN
BM_66-1	66	1	B	breast milk	non-secretor	3354.02	1073.75	5936.64	9401.15	3820.05	NaN
BM_66-3	66	3	B	breast milk	non-secretor	4587.25	2947.85	1582.13	18574.2	10120.7	843.245
BM_89-1	89	1	B	breast milk	non-secretor	4108.44	NaN	5787.44	2760.45	910.818	NaN
33-3	33	3	B	feces	secretor	165679	139.41	11466.3	2868.45	44353	14927.5
48-1	48	1	B	feces	secretor	135427	142392	83887.7	NaN	35981.6	14454.1
48-3	48	3	B	feces	secretor	NaN	NaN	NaN	NaN	NaN	NaN
49-1	49	1	B	feces	secretor	303396	26983.5	86007.5	2124.46	101751	NaN
49-3	49	3	B	feces	secretor	2149.05	NaN	1545.82	NaN	22241.1	1620.85
65-1	65	1	B	feces	secretor	NaN	NaN	NaN	NaN	NaN	NaN
65-3	65	3	F+ mixed	feces	secretor	NaN	NaN	NaN	NaN	NaN	NaN
70-1	70	1	B	feces	secretor	NaN	NaN	NaN	NaN	NaN	NaN
70-3	70	3	B	feces	secretor	NaN	NaN	NaN	NaN	NaN	NaN
77-3	77	3	B	feces	secretor	265218	113514	28581.4	1804.24	24607.5	13187.1
79-1	79	1	B	feces	secretor	185586	2067.04	7285.07	76842	49454.4	14765.3
79-3	79	3	B	feces	secretor	55633.2	1629.66	151141	41407.2	38453	19506.7
81-3	81	3	F+ mixed	feces	secretor	NaN	NaN	8212.88	NaN	NaN	NaN
82-1	82	1	B	feces	secretor	NaN	NaN	7078.68	3233.87	2881.09	754.167
82-3	82	3	B	feces	secretor	NaN	NaN	NaN	NaN	NaN	NaN
84-1	84	1	B	feces	secretor	1542.86	NaN	NaN	1128.69	29845.7	21929.9
84-3	84	3	B	feces	secretor	NaN	NaN	NaN	NaN	NaN	NaN
85-3	85	3	B	feces	secretor	139292	27238.7	17476.8	16793.3	34463.3	NaN
91-1	91	1	B	feces	secretor	267201	43793.4	64516.9	NaN	28491.7	22849.9
91-3	91	3	B	feces	secretor	189558	3068.47	10388.6	NaN	23640.7	24646.8
93-1	93	1	B	feces	secretor	235427	994.288	12417	23430.9	35929.7	16850.6
93-3	93	3	B	feces	secretor	197667	2030.44	11441.4	11451.1	40542.8	17040.6
99-1	99	1	B	feces	secretor	207083	1043.32	4038.89	53468.3	60234.5	21603.4
115-1	115	1	B	feces	secretor	125162	115816	49186.5	NaN	29318.3	11814.8
115-3	115	3	B	feces	secretor	95303.1	6010.02	7122.53	NaN	47271.8	21380.9
119-1	119	1	B	feces	secretor	NaN	NaN	NaN	NaN	NaN	NaN
121-1	121	1	B	feces	secretor	113942	136.708	8160.48	73988.6	47475.5	25333.7
123-1	123	1	B	feces	secretor	296784	133718	131975	NaN	38707.5	16446.5
124-1	124	1	B	feces	secretor	NaN	NaN	NaN	NaN	NaN	NaN
124-3	124	3	B	feces	secretor	NaN	NaN	NaN	NaN	NaN	NaN
126-1	126	1	B	feces	secretor	275310	116.173	63745.8	79183.8	108447	25241.8
126-3	126	3	B	feces	secretor	154622	5356.74	26983.5	NaN	34442.3	13254.8
BM_33-1	33	1	B	breast milk	secretor	53536	2588.98	3056.45	2913.99	2805.82	975.75
BM_33-3	33	3	B	breast milk	secretor	36594.6	1958.36	1590.53	2758.62	2594.19	900.285
BM_48-1	48	1	B	breast milk	secretor	21235.7	1364.28	2936.18	2238.94	3074.2	1436.94
BM_48-3	48	3	B	breast milk	secretor	13325.7	NaN	781.214	NaN	NaN	NaN
BM_49-1	49	1	B	breast milk	secretor	66067.7	2061.36	3335.2	11849.4	17825.7	NaN
BM_49-3	49	3	B	breast milk	secretor	41889.4	1654.02	1344.55	8097.81	8987.86	NaN
BM_65-1	65	1	B	breast milk	secretor	35922.8	1354.43	2238.09	7152.61	4434.28	2817.46
BM_65-3	65	3	F+ mixed	breast milk	secretor	22158.9	1293.58	1708.5	4540.58	1606.39	NaN
BM_70-1	70	1	B	breast milk	secretor	37601.2	3882.54	4580.57	8334.79	4533.18	3625.97
BM_70-3	70	3	B	breast milk	secretor	22841.5	2342.29	769.764	5274.97	2727.62	1681.03
BM_77-1	77	1	F- mixed	breast milk	secretor	49346.8	2729.64	12135.1	5603.6	5567.88	1268.05
BM_77-3	77	3	B	breast milk	secretor	34151	1640.53	NaN	1814.62	1125.41	NaN
BM_79-1	79	1	B	breast milk	secretor	28631.4	NaN	6281.64	4709.56	1864.9	NaN
BM_79-3	79	3	B	breast milk	secretor	26199.7	2637.58	8133.22	7899.57	3697.16	2012.45
BM_81-1	81	1	F+ mixed	breast milk	secretor	62254.3	7574.7	4186.77	13302.4	8784.25	3030.97
BM_82-1	82	1	B	breast milk	secretor	35158.4	3692.22	7264.33	7454.86	3961.6	2417.38
BM_82-3	82	3	B	breast milk	secretor	23961.4	4087.63	1474.01	1580.36	2980.48	1282.4
BM_84-1	84	1	B	breast milk	secretor	35649.1	3636.32	8310.79	9543.77	4879.52	2241.67
BM_84-3	84	3	B	breast milk	secretor	15782.2	NaN	NaN	2601.79	855.402	NaN
BM_85-1	85	1	B	breast milk	secretor	67234.2	2305.23	7076.42	4536.88	9506.27	NaN
BM_85-3	85	3	B	breast milk	secretor	71682.2	1958.64	2297.03	2787.2	6137.19	NaN
BM_91-1	91	1	B	breast milk	secretor	51206.4	1753.21	7250.36	5822.71	3998.77	2944.89
BM_91-3	91	3	B	breast milk	secretor	32582.3	1367.53	1412.45	2285.52	2430.75	1460.47
BM_93-1	93	1	B	breast milk	secretor	23803	NaN	1420.54	1790.68	NaN	NaN
BM_99-1	99	1	B	breast milk	secretor	44057.2	913.392	8570.1	5171.68	3837.83	NaN
BM_99-3	99	3	F- mixed	breast milk	secretor	41759.4	3378.76	784.928	6074.95	4246	1808.15
BM_115-1	115	1	B	breast milk	secretor	21250.5	1185.72	2277.14	5666.13	2399.19	1375.41
BM_115-3	115	3	B	breast milk	secretor	14351	NaN	NaN	2224.42	NaN	NaN
BM_119-1	119	1	B	breast milk	secretor	58686.8	3900.79	16953.1	5632.67	6229.67	1612.6
BM_119-3	119	3	F- mixed	breast milk	secretor	39158.6	19333.5	1887.88	4200.37	3986.84	1482.86
BM_121-1	121	1	B	breast milk	secretor	26670.7	1352.18	4505.32	6111.24	1849.04	NaN
BM_123-1	123	1	B	breast milk	secretor	45940.1	3817.64	5824.87	5216.19	3723.57	1573.47
BM_124-1	124	1	B	breast milk	secretor	51705.9	3604.17	18589.7	5755.29	4051.94	1975.09
BM_126-1	126	1	B	breast milk	secretor	29381.5	NaN	2514.31	2459.51	2169.06	NaN
BM_126-3	126	3	B	breast milk	secretor	75789.8	1543.26	46215.2	7770.12	15353	2681.25
