# Supplementary material for: Longitudinal Profiles of Dietary and Microbial Metabolites in Formula- and Breastfed Infants
Source: Front Mol Biosci. 2021 May 28;8:660456. doi: 10.3389/fmolb.2021.660456 (PMC8195334; doi:10.3389/fmolb.2021.660456)
Supplement: Supplementary file 3 [file table4.xlsx]

## Sheet: Tab S4
Metabolite	OTU_Nr	Spearman's rank correlation rho	Number	p-value	adjusted p-value (Benjamini-Hochberg method)
UDCA-S	OTU_3	0.514992	220	2.22e-16	1.18e-12
UDCA-S	OTU_29	0.51225	220	4.44e-16	1.18e-12
UDCA-S	OTU_1371	0.499467	220	2.66e-15	4.7e-12
7-epiCA	OTU_11	0.478877	220	5.2e-14	6.87e-11
UDCA	OTU_1371	0.448538	220	2.75e-12	2.71e-09
UDCA	OTU_3	0.447641	220	3.08e-12	2.71e-09
7-epiCA	OTU_29	0.434053	220	1.6e-11	1.21e-08
7-epiCA	OTU_1371	0.429587	220	2.71e-11	1.79e-08
7-epiCA	OTU_3	0.426697	220	3.8e-11	2.23e-08
GCA-S	OTU_20	-0.424572	220	4.86e-11	2.47e-08
UDCA	OTU_11	0.424089	220	5.13e-11	2.47e-08
UDCA-S	OTU_80	-0.418393	220	9.82e-11	4.04e-08
UDCA	OTU_29	0.418307	220	9.92e-11	4.04e-08
UDCA-S	OTU_11	0.412324	220	1.94e-10	7.31e-08
UDCA	OTU_20	0.406819	220	3.54e-10	1.25e-07
GCA-S	OTU_29	-0.405195	220	4.22e-10	1.4e-07
7-oxoLCA	OTU_19	0.394828	220	1.27e-09	3.77e-07
GCDCA	OTU_62	-0.394733	220	1.28e-09	3.77e-07
UDCA-S	OTU_20	0.39358	220	1.44e-09	3.87e-07
GCDCA	OTU_182	0.393461	220	1.46e-09	3.87e-07
7-epiCA	OTU_15	0.39174	220	1.75e-09	4.29e-07
GCA-S	OTU_35	-0.391552	220	1.78e-09	4.29e-07
GCA-S	OTU_14	0.38827	220	2.5e-09	5.74e-07
CDCA-S	OTU_29	-0.386676	220	2.94e-09	6.47e-07
7-epiCA	OTU_66	0.384311	220	3.73e-09	7.79e-07
UDCA	OTU_66	0.384055	220	3.83e-09	7.79e-07
7-oxoLCA	OTU_29	0.382028	220	4.69e-09	9.19e-07
GCA-S	OTU_8	-0.379638	220	5.95e-09	1.12e-06
7-epiCA	OTU_36	0.377691	220	7.21e-09	1.32e-06
GCA-S	OTU_36	-0.376947	220	7.76e-09	1.37e-06
Cyprinol sulfate	OTU_1649	-0.375893	220	8.61e-09	1.47e-06
UDCA-S	OTU_15	0.374754	220	9.62e-09	1.59e-06
LCA	OTU_42	0.373619	220	1.07e-08	1.72e-06
7-epiCA	OTU_40	0.372758	220	1.17e-08	1.82e-06
LCA	OTU_29	0.371911	220	1.27e-08	1.92e-06
TCA	OTU_27	-0.371479	220	1.32e-08	1.94e-06
UDCA-S	OTU_66	0.369679	220	1.57e-08	2.25e-06
GCA-S	OTU_26	-0.369239	220	1.64e-08	2.28e-06
GCDCA	OTU_19	0.368856	220	1.7e-08	2.31e-06
7-oxoLCA	OTU_3	0.368517	220	1.76e-08	2.32e-06
7-epiCA	OTU_20	0.364945	220	2.47e-08	3.11e-06
GCDCA	OTU_15	0.364742	220	2.51e-08	3.11e-06
3-dehydroCDCA	OTU_42	0.364675	220	2.53e-08	3.11e-06
CDCA-S	OTU_40	-0.364328	220	2.61e-08	3.14e-06
GCA-S	OTU_11	-0.362584	220	3.08e-08	3.62e-06
UDCA-S	OTU_35	0.357839	220	4.78e-08	5.5e-06
GCA-S	OTU_651	-0.357427	220	4.97e-08	5.59e-06
CA-S	OTU_62	0.35715	220	5.1e-08	5.62e-06
3-dehydroCDCA	OTU_1371	0.354757	220	6.34e-08	6.77e-06
UDCA	OTU_40	0.354661	220	6.4e-08	6.77e-06
GCDCA	OTU_37	0.353986	220	6.8e-08	7.06e-06
7-oxoLCA	OTU_1371	0.35226	220	7.95e-08	8.1e-06
CA-S	OTU_29	-0.351586	220	8.45e-08	8.44e-06
GCDCA	OTU_29	0.351241	220	8.72e-08	8.55e-06
GCDCA	OTU_416	0.349678	220	1e-07	9.65e-06
UDCA-S	OTU_37	0.349339	220	1.03e-07	9.77e-06
UDCA	OTU_35	0.348302	220	1.13e-07	1.05e-05
GCA-S	OTU_1621	-0.346636	220	1.32e-07	1.2e-05
GCA-S	OTU_43	-0.346008	220	1.39e-07	1.25e-05
GCA-S	OTU_48	0.344928	220	1.53e-07	1.35e-05
GCA	OTU_182	0.344427	220	1.6e-07	1.38e-05
Cyprinol sulfate	OTU_34	-0.34432	220	1.61e-07	1.38e-05
CDCA-S	OTU_35	-0.34281	220	1.84e-07	1.55e-05
CDCA-S	OTU_48	0.341051	220	2.15e-07	1.78e-05
GCDCA	OTU_9	0.340737	220	2.21e-07	1.78e-05
Cyprinol sulfate	OTU_16	-0.340669	220	2.22e-07	1.78e-05
CA-S	OTU_20	-0.340295	220	2.29e-07	1.81e-05
GCA-S	OTU_867	-0.339727	220	2.41e-07	1.87e-05
7-oxoLCA	OTU_35	0.339547	220	2.45e-07	1.88e-05
Cyprinol sulfate	OTU_225	-0.339222	220	2.52e-07	1.88e-05
UDCA-S	OTU_36	0.339209	220	2.52e-07	1.88e-05
3-dehydroCDCA	OTU_29	0.338191	220	2.75e-07	2e-05
UDCA	OTU_37	0.33816	220	2.76e-07	2e-05
Cyprinol sulfate	OTU_15	-0.337182	220	3e-07	2.13e-05
GCA	OTU_9	0.337089	220	3.02e-07	2.13e-05
GCDCA	OTU_34	0.336761	220	3.11e-07	2.16e-05
GCA-S	OTU_40	-0.335475	220	3.47e-07	2.38e-05
UDCA-S	OTU_22	0.335267	220	3.53e-07	2.4e-05
7-epiCA	OTU_135	0.334076	220	3.91e-07	2.62e-05
GCA-S	OTU_37	-0.333007	220	4.28e-07	2.83e-05
Cyprinol sulfate	OTU_37	-0.331522	220	4.85e-07	3.17e-05
CA-S	OTU_37	-0.330761	220	5.17e-07	3.33e-05
UDCA-S	OTU_87	-0.330398	220	5.33e-07	3.4e-05
3-dehydroCDCA	OTU_73	0.330126	220	5.45e-07	3.43e-05
GCDCA	OTU_1649	0.329312	220	5.83e-07	3.63e-05
TCDCA	OTU_7	-0.328919	220	6.02e-07	3.71e-05
CDCA-S	OTU_58	-0.328595	220	6.19e-07	3.72e-05
GCA-S	OTU_66	-0.328335	220	6.32e-07	3.72e-05
CDCA-S	OTU_20	-0.328309	220	6.34e-07	3.72e-05
GCA-S	OTU_135	-0.328256	220	6.37e-07	3.72e-05
TCDCA	OTU_29	-0.328178	220	6.41e-07	3.72e-05
CDCA-S	OTU_57	-0.328066	220	6.47e-07	3.72e-05
Cyprinol sulfate	OTU_62	0.327433	220	6.82e-07	3.88e-05
UDCA-S	OTU_40	0.327033	220	7.05e-07	3.97e-05
CDCA-S	OTU_15	-0.326552	220	7.33e-07	4.05e-05
Cyprinol sulfate	OTU_9	-0.326525	220	7.35e-07	4.05e-05
UDCA	OTU_36	0.324721	220	8.52e-07	4.65e-05
CA-S	OTU_1371	-0.324095	220	8.97e-07	4.84e-05
GCA-S	OTU_73	-0.323977	220	9.06e-07	4.84e-05
7,12-dioxoLCA	OTU_17	-0.32309	220	9.74e-07	5.14e-05
TCA	OTU_80	0.322995	220	9.81e-07	5.14e-05
GCA-S	OTU_42	-0.322752	220	1e-06	5.19e-05
3-dehydroCDCA	OTU_3	0.321274	220	1.13e-06	5.8e-05
7-oxoLCA	OTU_17	0.320441	220	1.21e-06	6.14e-05
7-epiCA	OTU_48	-0.319065	220	1.35e-06	6.8e-05
CDCA-S	OTU_1063	-0.318872	220	1.37e-06	6.84e-05
TCDCA	OTU_27	-0.3185	220	1.41e-06	6.98e-05
CDCA-S	OTU_34	-0.317772	220	1.5e-06	7.28e-05
UDCA	OTU_8	0.317739	220	1.5e-06	7.28e-05
TCDCA	OTU_80	0.317628	220	1.51e-06	7.28e-05
UDCA-S	OTU_47	0.317224	220	1.56e-06	7.45e-05
TCDCA	OTU_30	-0.316292	220	1.68e-06	7.95e-05
CA-S	OTU_34	-0.316104	220	1.71e-06	8e-05
GCA-S	OTU_125	-0.31594	220	1.73e-06	8.04e-05
CA-S	OTU_42	-0.315593	220	1.78e-06	8.19e-05
LCA-S	OTU_62	0.314576	220	1.93e-06	8.8e-05
TCA	OTU_75	-0.314052	220	2.01e-06	9.06e-05
TCA	OTU_36	-0.313985	220	2.02e-06	9.06e-05
GCA-S	OTU_80	0.312878	220	2.2e-06	9.81e-05
LCA	OTU_61	0.312011	220	2.36e-06	0.000104079
GCA-S	OTU_27	-0.31142	220	2.47e-06	0.0001081
7-oxoLCA	OTU_37	0.311215	220	2.51e-06	0.000108945
UDCA-S	OTU_50	0.310568	220	2.64e-06	0.000113652
CA-S	OTU_3	-0.310269	220	2.7e-06	0.000115391
CDCA-S	OTU_11	-0.309736	220	2.82e-06	0.000119305
7-epiCA	OTU_125	0.308691	220	3.06e-06	0.000128344
Cyprinol sulfate	OTU_19	-0.308144	220	3.19e-06	0.000132835
UDCA	OTU_15	0.307911	220	3.25e-06	0.000134191
CA-S	OTU_15	-0.30615	220	3.72e-06	0.000152456
oxoLCA-S	OTU_1649	-0.305983	220	3.76e-06	0.000153232
UDCA-S	OTU_48	-0.305755	220	3.83e-06	0.00015474
TCDCA	OTU_40	-0.305271	220	3.97e-06	0.000159357
CDCA-S	OTU_42	-0.305154	220	4.01e-06	0.000159586
UDCA-S	OTU_19	0.305048	220	4.04e-06	0.000159676
CA	OTU_135	-0.304885	220	4.09e-06	0.000160481
3-dehydroCDCA	OTU_36	0.30432	220	4.27e-06	0.000166302
GCA	OTU_62	-0.304149	220	4.33e-06	0.000167183
CA-S	OTU_35	-0.304032	220	4.37e-06	0.000167183
CA	OTU_66	-0.303964	220	4.39e-06	0.000167183
GCA-S	OTU_87	0.303559	220	4.53e-06	0.000171171
GCA-S	OTU_57	-0.302956	220	4.74e-06	0.000177918
CDCA-S	OTU_19	-0.302535	220	4.89e-06	0.000182385
UDCA-S	OTU_41	0.302441	220	4.93e-06	0.000182399
7-epiCA	OTU_59	0.30229	220	4.99e-06	0.000183205
TCA	OTU_201	0.302118	220	5.05e-06	0.00018433
LCA	OTU_278	0.301905	220	5.13e-06	0.000186038
GCDCA	OTU_225	0.301675	220	5.22e-06	0.000187994
Cyprinol sulfate	OTU_182	-0.301171	220	5.42e-06	0.000193959
3-dehydroCDCA	OTU_20	0.300196	220	5.84e-06	0.000206002
LCA-S	OTU_19	-0.30013	220	5.87e-06	0.000206002
LCA	OTU_867	0.300101	220	5.88e-06	0.000206002
TCDCA	OTU_47	-0.300006	220	5.92e-06	0.00020611
GCA	OTU_416	0.299464	220	6.17e-06	0.000213244
GCA-S	OTU_49	-0.299078	220	6.35e-06	0.000218054
oxoLCA-S	OTU_16	-0.29884	220	6.46e-06	0.000220531
LCA	OTU_20	0.298445	220	6.65e-06	0.000225673
CDCA-S	OTU_420	-0.298157	220	6.8e-06	0.000229099
7-oxoLCA	OTU_15	0.297999	220	6.88e-06	0.000230338
GCA-S	OTU_7	-0.297745	220	7.01e-06	0.000233246
LCA	OTU_66	0.297457	220	7.16e-06	0.000233688
GCA-S	OTU_30	-0.297411	220	7.18e-06	0.000233688
LCA-S	OTU_225	-0.297378	220	7.2e-06	0.000233688
LCA	OTU_43	0.297319	220	7.23e-06	0.000233688
LCA	OTU_34	0.297302	220	7.24e-06	0.000233688
UDCA-S	OTU_8	0.296844	220	7.49e-06	0.000239558
CA-S	OTU_57	-0.296804	220	7.51e-06	0.000239558
CDCA-S	OTU_8	-0.296068	220	7.93e-06	0.000249563
Cyprinol sulfate	OTU_416	-0.295883	220	8.04e-06	0.000249563
CA-S	OTU_8	-0.295883	220	8.04e-06	0.000249563
UDCA	OTU_42	0.295851	220	8.06e-06	0.000249563
UDCA	OTU_80	-0.295843	220	8.07e-06	0.000249563
oxoLCA-S	OTU_62	0.29577	220	8.11e-06	0.000249563
7-epiCA	OTU_35	0.295611	220	8.21e-06	0.000249919
7-oxoLCA	OTU_22	0.295525	220	8.26e-06	0.000249919
GCDCA	OTU_3	0.295467	220	8.29e-06	0.000249919
Cyprinol sulfate	OTU_42	-0.295439	220	8.31e-06	0.000249919
CA-S	OTU_125	-0.295212	220	8.45e-06	0.000252683
GCA-S	OTU_1371	-0.29491	220	8.64e-06	0.000256917
3-dehydroCDCA	OTU_101	0.294699	220	8.78e-06	0.000259478
UDCA	OTU_14	-0.294577	220	8.86e-06	0.000260345
CA-S	OTU_19	-0.293805	220	9.37e-06	0.000273987
LCA-S	OTU_1649	-0.293602	220	9.51e-06	0.00027656
GCA-S	OTU_911	-0.293015	220	9.93e-06	0.000287104
LCA-S	OTU_34	-0.292142	220	1.06e-05	0.000304303
CA	OTU_29	-0.29184	220	1.08e-05	0.000309383
UDCA-S	OTU_59	0.29146	220	1.11e-05	0.000316327
GCDCA	OTU_1347	0.291162	220	1.14e-05	0.000321507
GCA-S	OTU_82	-0.290773	220	1.17e-05	0.000328129
GCDCA	OTU_35	0.290734	220	1.17e-05	0.000328129
CA	OTU_599	-0.290522	220	1.19e-05	0.000331437
LCA	OTU_73	0.290291	220	1.21e-05	0.000335241
CDCA-S	OTU_120	-0.290118	220	1.23e-05	0.000337691
GCDCA	OTU_42	0.289576	220	1.27e-05	0.000349345
TCDCA	OTU_35	-0.289113	220	1.32e-05	0.000359329
3-dehydroCDCA	OTU_15	0.288628	220	1.36e-05	0.00036981
7-epiCA	OTU_1600	0.28857	220	1.37e-05	0.00036981
GCA-S	OTU_213	-0.288444	220	1.38e-05	0.000371262
LCA	OTU_26	0.288356	220	1.39e-05	0.000371725
CDCA-S	OTU_521	-0.288274	220	1.4e-05	0.000372053
CDCA-S	OTU_37	-0.287903	220	1.44e-05	0.000380157
UDCA-S	OTU_1571	0.286979	220	1.53e-05	0.00040408
CA	OTU_27	-0.286488	220	1.59e-05	0.000416421
7-oxoLCA	OTU_40	0.286398	220	1.6e-05	0.000417033
UDCA	OTU_22	0.286211	220	1.62e-05	0.000420551
CDCA-S	OTU_125	-0.285376	220	1.72e-05	0.000444054
7-epiCA	OTU_420	0.285308	220	1.73e-05	0.000444054
CA	OTU_714	-0.284794	220	1.79e-05	0.000457663
CA-S	OTU_11	-0.284745	220	1.8e-05	0.000457663
3-dehydroCDCA	OTU_81	0.284029	220	1.89e-05	0.000479092
Cyprinol sulfate	OTU_8	-0.283348	220	1.99e-05	0.000500276
GCA-S	OTU_44	-0.283045	220	2.03e-05	0.000508619
7-epiCA	OTU_714	0.282888	220	2.05e-05	0.000511816
LCA	OTU_81	0.281876	220	2.2e-05	0.000546893
UDCA-S	OTU_443	0.281635	220	2.24e-05	0.000553593
7-epiCA	OTU_461	0.280782	220	2.38e-05	0.000584811
LCA-S	OTU_48	0.280587	220	2.41e-05	0.000590042
GCDCA	OTU_17	0.280136	220	2.49e-05	0.000606069
TCA	OTU_29	-0.279786	220	2.55e-05	0.000618125
7-epiCA	OTU_50	0.279265	220	2.64e-05	0.000637943
UDCA	OTU_651	0.278984	220	2.69e-05	0.000647493
7-epiCA	OTU_41	0.278906	220	2.71e-05	0.000648081
UDCA	OTU_420	0.278739	220	2.74e-05	0.000652663
CDCA-S	OTU_82	-0.278248	220	2.83e-05	0.000667369
TCDCA	OTU_37	-0.278246	220	2.83e-05	0.000667369
TCDCA	OTU_36	-0.278222	220	2.84e-05	0.000667369
7-oxoLCA	OTU_268	0.278126	220	2.86e-05	0.000668815
CA	OTU_15	-0.277495	220	2.98e-05	0.000693834
CDCA-S	OTU_1371	-0.277465	220	2.99e-05	0.000693834
TCDCA	OTU_10	-0.277397	220	3e-05	0.000694058
LCA	OTU_3	0.277223	220	3.04e-05	0.000699355
oxoLCA-S	OTU_182	-0.277069	220	3.07e-05	0.00070371
TCA	OTU_7	-0.276227	220	3.25e-05	0.000742324
GCA-S	OTU_15	-0.275962	220	3.31e-05	0.000752683
Cyprinol sulfate	OTU_1551	-0.27573	220	3.37e-05	0.000761448
GCDCA	OTU_559	0.275213	220	3.49e-05	0.000785415
7-epiCA	OTU_27	0.274737	220	3.6e-05	0.000807896
3-dehydroCDCA	OTU_82	0.274654	220	3.62e-05	0.000809041
oxoLCA-S	OTU_201	-0.274125	220	3.76e-05	0.000835113
UDCA-S	OTU_30	0.273963	220	3.8e-05	0.000840816
7-epiCA	OTU_87	-0.27374	220	3.86e-05	0.000850076
TCDCA	OTU_8	-0.273549	220	3.91e-05	0.000857591
UDCA-S	OTU_44	0.273344	220	3.96e-05	0.000865979
CA-S	OTU_55	-0.272517	220	4.19e-05	0.000909183
LCA	OTU_11	0.272502	220	4.19e-05	0.000909183
CDCA-S	OTU_651	-0.272157	220	4.29e-05	0.000926096
CA-S	OTU_1600	-0.272108	220	4.3e-05	0.000926096
GCDCA	OTU_40	0.27198	220	4.34e-05	0.000930333
GCA-S	OTU_45	-0.271853	220	4.38e-05	0.00093454
LCA	OTU_268	0.271628	220	4.45e-05	0.00094495
UDCA	OTU_140	-0.271377	220	4.52e-05	0.000957238
7-oxoLCA	OTU_34	0.271261	220	4.56e-05	0.000960837
TCA	OTU_30	-0.270994	220	4.64e-05	0.00097116
7-oxoLCA	OTU_47	0.270921	220	4.66e-05	0.00097116
LCA	OTU_82	0.270912	220	4.67e-05	0.00097116
UDCA	OTU_21	0.270866	220	4.68e-05	0.00097116
Cyprinol sulfate	OTU_68	-0.270785	220	4.71e-05	0.000971752
TCDCA	OTU_20	-0.270741	220	4.72e-05	0.000971752
GCA-S	OTU_22	-0.270333	220	4.85e-05	0.000994803
LCA	OTU_36	0.270232	220	4.88e-05	0.000997672
CDCA-S	OTU_213	-0.27005	220	4.94e-05	0.00100602
oxoLCA-S	OTU_415	-0.269949	220	4.98e-05	0.00100896
3-dehydroCDCA	OTU_448	0.269714	220	5.05e-05	0.00102095
GCDCA	OTU_1371	0.269344	220	5.18e-05	0.00104253
UDCA	OTU_75	0.269134	220	5.25e-05	0.00105321
3-dehydroCDCA	OTU_120	0.268594	220	5.45e-05	0.00108762
7-epiCA	OTU_75	0.268081	220	5.63e-05	0.00112104
oxoLCA-S	OTU_225	-0.267838	220	5.73e-05	0.00113495
UDCA-S	OTU_599	0.267714	220	5.77e-05	0.00113646
oxoLCA-S	OTU_1551	-0.267706	220	5.78e-05	0.00113646
LCA	OTU_35	0.267642	220	5.8e-05	0.00113705
3-dehydroCDCA	OTU_40	0.267479	220	5.86e-05	0.0011451
UDCA-S	OTU_1600	0.267084	220	6.02e-05	0.0011711
Cyprinol sulfate	OTU_559	-0.266723	220	6.16e-05	0.00119498
3-dehydroCDCA	OTU_38	0.266409	220	6.29e-05	0.00121553
7,12-dioxoLCA	OTU_268	-0.265974	220	6.48e-05	0.00124383
7-epiCA	OTU_37	0.265949	220	6.49e-05	0.00124383
Cyprinol sulfate	OTU_415	-0.265099	220	6.86e-05	0.0013104
CDCA-S	OTU_43	-0.264921	220	6.94e-05	0.00132108
UDCA	OTU_10	0.264518	220	7.13e-05	0.00134775
Cyprinol sulfate	OTU_32	-0.264506	220	7.13e-05	0.00134775
7-epiCA	OTU_10	0.264344	220	7.21e-05	0.00135725
7-oxoLCA	OTU_48	-0.264234	220	7.26e-05	0.00136211
UDCA-S	OTU_714	0.26395	220	7.39e-05	0.0013827
TCA	OTU_396	-0.263698	220	7.52e-05	0.00140071
CA	OTU_278	-0.263269	220	7.73e-05	0.00143029
7-epiCA	OTU_387	0.263253	220	7.74e-05	0.00143029
UDCA	OTU_599	0.263216	220	7.76e-05	0.00143029
GCDCA	OTU_8	0.262614	220	8.07e-05	0.0014798
UDCA	OTU_125	0.262585	220	8.08e-05	0.0014798
oxoLCA-S	OTU_9	-0.262512	220	8.12e-05	0.00148175
7-oxoLCA	OTU_415	0.262029	220	8.38e-05	0.00152355
LCA	OTU_179	0.261918	220	8.44e-05	0.00152783
Cyprinol sulfate	OTU_387	-0.26188	220	8.46e-05	0.00152783
TCA	OTU_131	-0.261783	220	8.51e-05	0.00152902
LCA	OTU_80	-0.261763	220	8.52e-05	0.00152902
UDCA-S	OTU_125	0.261568	220	8.63e-05	0.00154319
Cyprinol sulfate	OTU_1347	-0.261382	220	8.74e-05	0.00155656
3-dehydroCDCA	OTU_97	0.261263	220	8.8e-05	0.00156338
CA-S	OTU_36	-0.261039	220	8.93e-05	0.00158077
oxoLCA-S	OTU_1347	-0.260871	220	9.03e-05	0.00159271
Cyprinol sulfate	OTU_48	0.260768	220	9.09e-05	0.00159792
LCA-S	OTU_52	0.260324	220	9.35e-05	0.00163887
7-epiCA	OTU_80	-0.259904	220	9.61e-05	0.00167641
oxoLCA-S	OTU_4	0.259869	220	9.63e-05	0.00167641
CDCA-S	OTU_10	-0.259694	220	9.74e-05	0.00168973
CA	OTU_61	-0.259362	220	9.95e-05	0.00172039
UDCA-S	OTU_387	0.259108	220	0.000101113	0.00173843
GCDCA	OTU_52	-0.259098	220	0.000101178	0.00173843
GCA-S	OTU_3	-0.258939	220	0.000102215	0.00175056
3-dehydroCDCA	OTU_985	0.258573	220	0.000104634	0.00178143
3-dehydroCDCA	OTU_61	0.258539	220	0.000104862	0.00178143
7-oxoLCA	OTU_42	0.258506	220	0.00010508	0.00178143
TCDCA	OTU_461	-0.258464	220	0.000105364	0.00178143
UDCA-S	OTU_10	0.258221	220	0.000107011	0.0018034
LCA-S	OTU_42	-0.258172	220	0.000107345	0.0018034
TCA	OTU_135	-0.257929	220	0.000109021	0.00182576
UDCA	OTU_59	0.257816	220	0.000109805	0.00183265
LCA	OTU_40	0.25777	220	0.000110125	0.00183265
7-epiCA	OTU_19	0.257326	220	0.000113279	0.00187923
GCDCA	OTU_21	0.257252	220	0.000113817	0.00188225
UDCA	OTU_135	0.257149	220	0.000114566	0.00188873
CA	OTU_30	-0.257025	220	0.000115471	0.00189618
7-oxoLCA	OTU_16	0.256989	220	0.000115734	0.00189618
LCA	OTU_555	-0.256766	220	0.000117378	0.00191718
CDCA	OTU_117	-0.256541	220	0.000119067	0.00193712
CDCA-S	OTU_731	-0.256506	220	0.000119331	0.00193712
GCA-S	OTU_286	-0.256409	220	0.000120065	0.00193734
CA	OTU_204	-0.256408	220	0.000120077	0.00193734
7,12-dioxoLCA	OTU_19	-0.256138	220	0.000122146	0.00196474
CDCA-S	OTU_1621	-0.256066	220	0.000122699	0.0019657
GCA	OTU_1670	-0.256034	220	0.000122949	0.0019657
GCA-S	OTU_448	-0.255921	220	0.000123832	0.00197145
CDCA-S	OTU_66	-0.255848	220	0.000124401	0.00197145
CA	OTU_159	-0.255845	220	0.000124426	0.00197145
GCA-S	OTU_10	-0.255267	220	0.000129049	0.00203858
TCDCA	OTU_1332	-0.254926	220	0.000131847	0.00206536
LCA	OTU_38	0.254907	220	0.000132004	0.00206536
GCA-S	OTU_120	-0.254888	220	0.000132163	0.00206536
LCA	OTU_44	0.254849	220	0.000132488	0.00206536
oxoLCA-S	OTU_559	-0.254824	220	0.000132695	0.00206536
CDCA-S	OTU_44	-0.254295	220	0.000137179	0.00212889
UDCA	OTU_714	0.25395	220	0.000140182	0.00216913
3-dehydroCDCA	OTU_95	0.253776	220	0.000141721	0.00218655
GCA-S	OTU_599	-0.253625	220	0.000143069	0.00220093
LCA	OTU_129	0.253111	220	0.000147739	0.00226337
UDCA	OTU_1600	0.253054	220	0.000148271	0.00226337
TCDCA	OTU_11	-0.253039	220	0.000148411	0.00226337
7-oxoDCA	OTU_47	0.252908	220	0.000149626	0.00227535
LCA	OTU_57	0.252436	220	0.000154098	0.00233664
7-epiCA	OTU_30	0.25228	220	0.000155598	0.00235264
3-dehydroCDCA	OTU_43	0.252018	220	0.000158158	0.00238453
LCA	OTU_1371	0.251004	220	0.000168434	0.00253226
GCA-S	OTU_714	-0.250934	220	0.000169163	0.00253601
7-epiCA	OTU_110	0.250788	220	0.000170696	0.00255176
UDCA	OTU_48	-0.250604	220	0.000172657	0.00257381
7-epiCA	OTU_599	0.250514	220	0.000173621	0.00258091
3-dehydroCDCA	OTU_34	0.250468	220	0.000174116	0.00258102
GCDCA	OTU_114	0.25042	220	0.000174626	0.00258134
CDCA-S	OTU_3	-0.250371	220	0.000175156	0.00258197
UDCA-S	OTU_461	0.25019	220	0.000177131	0.00260382
3-dehydroCDCA	OTU_22	0.249607	220	0.000183614	0.00269165
7-epiCA	OTU_21	0.249322	220	0.00018686	0.00273167
TCDCA	OTU_1621	-0.249135	220	0.000189019	0.00275166
CA	OTU_57	-0.249114	220	0.000189268	0.00275166
7-epiCA	OTU_101	0.249018	220	0.000190383	0.00276029
7-oxoDCA	OTU_302	0.248626	220	0.000195024	0.00281985
3-dehydroCDCA	OTU_1621	0.248248	220	0.000199594	0.00287807
LCA	OTU_236	0.247887	220	0.000204047	0.00293429
7-oxoLCA	OTU_21	0.247605	220	0.000207602	0.00297732
TCDCA	OTU_66	-0.247559	220	0.000208188	0.00297765
LCA	OTU_37	0.247341	220	0.000210972	0.00300255
CA-S	OTU_420	-0.247334	220	0.000211064	0.00300255
LCA-S	OTU_9	-0.247142	220	0.000213549	0.00302976
UDCA-S	OTU_268	0.246461	220	0.000222589	0.00314958
CDCA	OTU_42	0.246379	220	0.000223696	0.0031568
7-epiCA	OTU_13	-0.246243	220	0.000225551	0.00317451
CDCA-S	OTU_81	-0.246184	220	0.000226365	0.00317752
GCA-S	OTU_34	-0.246006	220	0.000228824	0.00320354
7-epiCA	OTU_1571	0.245961	220	0.000229457	0.00320392
7-epiCA	OTU_443	0.245485	220	0.000236175	0.00328904
CA-S	OTU_26	-0.245319	220	0.000238555	0.00331347
LCA	OTU_1730	0.24525	220	0.000239549	0.00331857
7-epiCA	OTU_8	0.245007	220	0.000243093	0.00335887
UDCA-S	OTU_532	0.24449	220	0.00025081	0.00345648
CDCA-S	OTU_32	-0.244411	220	0.000252006	0.00346393
GCA-S	OTU_865	-0.24431	220	0.000253534	0.00347591
UDCA-S	OTU_39	0.244187	220	0.000255428	0.00349283
UDCA-S	OTU_75	0.243797	220	0.000261493	0.00356655
GCA	OTU_559	0.243712	220	0.000262838	0.00357568
7-oxoLCA	OTU_302	0.243459	220	0.000266858	0.00362106
Cyprinol sulfate	OTU_79	-0.243349	220	0.00026863	0.00362802
CA	OTU_1653	0.243342	220	0.000268743	0.00362802
UDCA-S	OTU_130	0.243204	220	0.000270976	0.00364887
LCA-S	OTU_58	-0.243012	220	0.000274103	0.00368161
oxoLCA-S	OTU_55	-0.242924	220	0.000275567	0.0036919
Cyprinol sulfate	OTU_35	-0.242383	220	0.000284633	0.00380374
LCA	OTU_8	0.242296	220	0.000286105	0.00381377
CDCA-S	OTU_52	0.242074	220	0.000289938	0.00385515
CDCA-S	OTU_45	-0.241989	220	0.000291404	0.00386493
UDCA	OTU_443	0.241843	220	0.000293961	0.00388911
CDCA-S	OTU_985	-0.241641	220	0.000297525	0.00392644
7-epiCA	OTU_590	0.241547	220	0.000299197	0.00393538
7-epiCA	OTU_44	0.241519	220	0.000299689	0.00393538
Cyprinol sulfate	OTU_30	-0.241441	220	0.000301076	0.0039438
3-dehydroCDCA	OTU_8	0.241378	220	0.000302219	0.00394404
CA-S	OTU_40	-0.241357	220	0.000302585	0.00394404
GCDCA	OTU_1	-0.241307	220	0.000303502	0.00394628
LCA-S	OTU_86	-0.241229	220	0.000304906	0.00395481
TCDCA	OTU_15	-0.241116	220	0.000306964	0.00397177
Cyprinol sulfate	OTU_40	-0.2408	220	0.000312774	0.00403707
GCA-S	OTU_61	-0.240445	220	0.000319433	0.00411299
GCDCA	OTU_32	0.24033	220	0.000321626	0.00413118
CDCA	OTU_55	0.239989	220	0.000328179	0.00420515
TCDCA	OTU_135	-0.239705	220	0.000333738	0.0042632
7-epiCA	OTU_1621	0.239597	220	0.000335887	0.0042632
3-dehydroCDCA	OTU_867	0.239579	220	0.000336241	0.0042632
UDCA-S	OTU_135	0.239567	220	0.000336486	0.0042632
TCA	OTU_10	-0.239554	220	0.000336738	0.0042632
UDCA-S	OTU_9	-0.239294	220	0.000341941	0.00431873
CA	OTU_41	-0.239108	220	0.000345726	0.00435173
7-epiCA	OTU_129	0.239085	220	0.000346198	0.00435173
CA	OTU_1621	-0.238998	220	0.000347968	0.0043547
UDCA-S	OTU_209	0.238993	220	0.00034808	0.0043547
CA	OTU_532	-0.238883	220	0.000350341	0.00437134
3-dehydroCDCA	OTU_278	0.238848	220	0.000351062	0.00437134
Cyprinol sulfate	OTU_11	-0.238728	220	0.000353547	0.00438287
LCA-S	OTU_182	-0.238723	220	0.000353644	0.00438287
LCA	OTU_651	0.238633	220	0.000355521	0.00439374
7-epiCA	OTU_47	0.238602	220	0.000356182	0.00439374
7,12-dioxoLCA	OTU_3	-0.23837	220	0.000361078	0.00444378
TCA	OTU_41	-0.238199	220	0.000364721	0.0044782
TCDCA	OTU_3	-0.237951	220	0.000370075	0.00451833
CDCA-S	OTU_36	-0.237946	220	0.000370186	0.00451833
LCA	OTU_125	0.237929	220	0.000370551	0.00451833
UDCA	OTU_73	0.237842	220	0.000372434	0.00453085
Cyprinol sulfate	OTU_18	-0.237702	220	0.000375514	0.00455785
TCDCA	OTU_75	-0.237619	220	0.000377348	0.00456962
LCA	OTU_396	0.237008	220	0.000391089	0.00472521
TCDCA	OTU_1371	-0.236545	220	0.000401801	0.00484358
TCDCA	OTU_48	0.236399	220	0.000405239	0.00487392
TCDCA	OTU_268	-0.235982	220	0.000415192	0.00497482
7-oxoLCA	OTU_20	0.235937	220	0.000416295	0.00497482
CA-S	OTU_82	-0.23593	220	0.000416449	0.00497482
LCA-S	OTU_35	-0.235835	220	0.000418777	0.00499137
Cyprinol sulfate	OTU_29	-0.23543	220	0.000428734	0.00509856
CA-S	OTU_73	-0.235215	220	0.000434129	0.00514177
GCA	OTU_365	-0.235208	220	0.000434311	0.00514177
UDCA-S	OTU_38	0.234971	220	0.000440301	0.00519139
CDCA-S	OTU_73	-0.234965	220	0.000440463	0.00519139
3-dehydroCDCA	OTU_35	0.234817	220	0.000444257	0.00522446
UDCA	OTU_387	0.23464	220	0.00044884	0.00526444
GCA-S	OTU_1600	-0.234578	220	0.000450431	0.00526444
LCA	OTU_92	0.23457	220	0.000450641	0.00526444
CDCA	OTU_124	0.234371	220	0.00045587	0.00531379
TCDCA	OTU_201	0.233953	220	0.000467002	0.0054316
3-dehydroCA	OTU_39	-0.233915	220	0.000468031	0.00543162
CDCA-S	OTU_22	-0.233837	220	0.000470133	0.00544408
Cyprinol sulfate	OTU_21	-0.233544	220	0.000478139	0.0055247
LCA	OTU_55	0.233263	220	0.000485958	0.00559228
LCA	OTU_344	0.233257	220	0.000486101	0.00559228
3-dehydroCDCA	OTU_26	0.233157	220	0.000488931	0.00561263
GCA-S	OTU_1780	-0.23274	220	0.000500787	0.00573101
CDCA-S	OTU_867	-0.232718	220	0.00050141	0.00573101
GCDCA	OTU_1600	0.232559	220	0.000505988	0.00575403
TCA	OTU_35	-0.232552	220	0.000506203	0.00575403
Cyprinol sulfate	OTU_57	-0.232535	220	0.000506685	0.00575403
GCA-S	OTU_24	-0.232371	220	0.000511481	0.00578369
UDCA	OTU_26	0.23236	220	0.000511812	0.00578369
UDCA-S	OTU_420	0.232275	220	0.000514302	0.00578369
TCA	OTU_9	0.232269	220	0.000514484	0.00578369
3-dehydroCDCA	OTU_41	0.23226	220	0.000514762	0.00578369
GCA-S	OTU_55	-0.232131	220	0.000518572	0.00581416
UDCA-S	OTU_63	0.231663	220	0.000532639	0.00595925
CA-S	OTU_66	-0.231381	220	0.000541285	0.00604321
7-epiCA	OTU_417	0.230966	220	0.000554238	0.0061748
TCA	OTU_66	-0.230839	220	0.000558257	0.00620651
Cyprinol sulfate	OTU_41	-0.23076	220	0.000560796	0.00622167
TCDCA	OTU_41	-0.230721	220	0.000562022	0.00622222
GCDCA	OTU_387	0.230664	220	0.000563871	0.00622965
UDCA	OTU_129	0.230383	220	0.000572933	0.00631659
GCA-S	OTU_68	-0.23033	220	0.00057466	0.00632246
CA-S	OTU_4	0.230064	220	0.000583417	0.00640548
UDCA-S	OTU_46	0.229989	220	0.00058589	0.00641932
3-dehydroCDCA	OTU_6	0.229584	220	0.000599507	0.00655495
3-dehydroCDCA	OTU_604	0.229499	220	0.000602413	0.00656805
CA	OTU_387	-0.229476	220	0.000603189	0.00656805
7-oxoLCA	OTU_11	0.22942	220	0.000605089	0.00657522
GCDCA	OTU_1670	-0.229383	220	0.000606353	0.00657545
TCDCA	OTU_51	-0.229098	220	0.000616225	0.00666884
TCDCA	OTU_42	-0.228401	220	0.000640938	0.00692214
GCA-S	OTU_95	-0.228202	220	0.000648149	0.006969
GCDCA	OTU_268	0.228176	220	0.000649103	0.006969
CDCA-S	OTU_1600	-0.228173	220	0.000649228	0.006969
CA-S	OTU_461	-0.228057	220	0.000653496	0.00700061
TCDCA	OTU_100	-0.227964	220	0.000656898	0.00701033
Cyprinol sulfate	OTU_45	-0.22796	220	0.000657053	0.00701033
CA-S	OTU_1	0.227473	220	0.000675273	0.00719023
GCDCA	OTU_18	0.227412	220	0.000677612	0.00720065
CA-S	OTU_387	-0.22737	220	0.000679192	0.00720298
LCA	OTU_420	0.227287	220	0.000682347	0.00722196
GCA-S	OTU_38	-0.227221	220	0.000684902	0.00722279
3-dehydroCDCA	OTU_49	0.227214	220	0.000685155	0.00722279
7-epiCA	OTU_38	0.226667	220	0.000706466	0.00743264
GCA-S	OTU_590	-0.226423	220	0.000716193	0.00752003
GCA-S	OTU_41	-0.226289	220	0.000721559	0.00756137
UDCA	OTU_52	-0.226115	220	0.000728594	0.00760464
UDCA	OTU_209	0.226086	220	0.000729786	0.00760464
CDCA-S	OTU_78	-0.226081	220	0.000729999	0.00760464
TCDCA	OTU_1600	-0.225585	220	0.00075042	0.00780201
UDCA-S	OTU_159	0.225547	220	0.000752024	0.00780336
Cyprinol sulfate	OTU_93	-0.225407	220	0.000757924	0.00784918
LCA	OTU_604	0.225187	220	0.000767255	0.0079303
GCDCA	OTU_16	0.225136	220	0.000769429	0.00793727
CA	OTU_11	-0.225083	220	0.00077168	0.00793778
CDCA-S	OTU_590	-0.225029	220	0.000774006	0.00793778
7-epiCA	OTU_62	-0.224999	220	0.000775272	0.00793778
UDCA	OTU_461	0.224995	220	0.000775478	0.00793778
TCA	OTU_268	-0.224874	220	0.000780669	0.00796231
TCDCA	OTU_387	-0.22487	220	0.000780884	0.00796231
3-dehydroCDCA	OTU_55	0.224753	220	0.000785945	0.0079985
UDCA	OTU_101	0.224476	220	0.000798117	0.00810679
Cyprinol sulfate	OTU_109	-0.224355	220	0.000803464	0.00814546
GCA	OTU_109	0.224235	220	0.00080884	0.00818429
CA	OTU_26	-0.224146	220	0.00081281	0.00820876
CA	OTU_1571	-0.223796	220	0.000828697	0.00835326
UDCA-S	OTU_27	0.223598	220	0.000837809	0.00841697
CA-S	OTU_6	-0.22355	220	0.000840026	0.00841697
UDCA-S	OTU_26	0.223534	220	0.000840779	0.00841697
7-epiCA	OTU_22	0.223521	220	0.000841379	0.00841697
7-oxoLCA	OTU_41	0.223254	220	0.000853853	0.00852564
7-oxoDCA	OTU_19	0.223153	220	0.000858607	0.00855697
LCA	OTU_590	0.223023	220	0.000864782	0.00860231
LCA-S	OTU_8	-0.222934	220	0.000869027	0.00862831
CA	OTU_330	-0.222487	220	0.000890645	0.00882639
GCA-S	OTU_97	-0.222395	220	0.000895178	0.00885474
CDCA-S	OTU_30	-0.222277	220	0.000900997	0.00889567
CA	OTU_443	-0.222234	220	0.000903139	0.00890021
UDCA-S	OTU_1332	0.221929	220	0.000918344	0.00902122
GCA-S	OTU_1257	-0.221919	220	0.000918828	0.00902122
7-epiCA	OTU_1332	0.221768	220	0.000926473	0.00907943
7-epiCA	OTU_448	0.221636	220	0.000933183	0.00912829
7-epiCA	OTU_12	0.221453	220	0.000942578	0.00919519
Cyprinol sulfate	OTU_1600	-0.22142	220	0.000944311	0.00919519
TCA	OTU_8	-0.221371	220	0.00094683	0.00919519
CA	OTU_39	-0.221368	220	0.000946973	0.00919519
Cyprinol sulfate	OTU_52	0.221211	220	0.000955163	0.00923926
GCA-S	OTU_47	-0.221188	220	0.000956353	0.00923926
GCDCA	OTU_41	0.22118	220	0.000956749	0.00923926
CA	OTU_79	-0.221095	220	0.00096119	0.00926524
7-epiCA	OTU_52	-0.220653	220	0.000984642	0.0094573
GCA	OTU_1347	0.220652	220	0.000984688	0.0094573
TCA	OTU_1332	-0.22034	220	0.00100158	0.00960211
GCDCA	OTU_1322	0.220185	220	0.00101008	0.00966611
oxoLCA-S	OTU_416	-0.220117	220	0.00101378	0.00968397
UDCA-S	OTU_21	0.219833	220	0.00102959	0.00981729
UDCA-S	OTU_455	0.219706	220	0.00103671	0.00986738
UDCA	OTU_27	0.219468	220	0.00105016	0.00997748
TCA	OTU_47	-0.219434	220	0.00105209	0.00997787
CDCA-S	OTU_1780	-0.219361	220	0.00105628	0.00999966
GCA-S	OTU_278	-0.219257	220	0.00106225	0.0100383
CDCA-S	OTU_26	-0.218557	220	0.00110322	0.0103996
TCDCA	OTU_68	-0.218537	220	0.00110441	0.0103996
7-epiCA	OTU_82	0.218503	220	0.00110644	0.0104002
7-oxoLCA	OTU_1594	0.218448	220	0.00110971	0.0104124
TCDCA	OTU_140	0.218356	220	0.00111521	0.0104455
TCA	OTU_714	-0.217994	220	0.00113723	0.0106234
GCA-S	OTU_420	-0.217977	220	0.00113823	0.0106234
UDCA	OTU_82	0.217805	220	0.00114885	0.0107037
LCA	OTU_89	0.217717	220	0.0011543	0.0107356
TCDCA	OTU_138	-0.217635	220	0.00115935	0.0107637
CA	OTU_36	-0.217545	220	0.00116502	0.0107885
TCA	OTU_3	-0.217528	220	0.0011661	0.0107885
UDCA-S	OTU_42	0.21735	220	0.00117727	0.0108728
7-epiCA	OTU_102	0.217254	220	0.00118335	0.0109099
GCDCA	OTU_49	0.216874	220	0.00120771	0.0111151
LCA-S	OTU_20	-0.216708	220	0.00121853	0.0111817
UDCA-S	OTU_13	-0.216698	220	0.00121917	0.0111817
GCA-S	OTU_318	-0.216438	220	0.00123623	0.0113185
LCA-S	OTU_1063	-0.216309	220	0.00124478	0.0113772
CDCA-S	OTU_135	-0.216081	220	0.00126008	0.0114971
LCA-S	OTU_82	-0.216046	220	0.00126241	0.0114986
UDCA	OTU_100	0.21599	220	0.00126621	0.0115134
LCA	OTU_532	0.215828	220	0.00127715	0.0115929
Cyprinol sulfate	OTU_599	-0.215794	220	0.00127947	0.0115941
7-oxoLCA	OTU_73	0.21576	220	0.00128184	0.0115957
CDCA	OTU_61	0.215652	220	0.00128919	0.0116423
UDCA-S	OTU_78	0.215562	220	0.0012954	0.0116784
UDCA	OTU_1211	0.215502	220	0.00129958	0.0116839
UDCA	OTU_63	0.21549	220	0.00130042	0.0116839
CA-S	OTU_10	-0.21544	220	0.00130384	0.0116948
GCA-S	OTU_461	-0.215325	220	0.00131189	0.0117471
GCA	OTU_114	0.215117	220	0.00132645	0.0118574
7-oxoLCA	OTU_1551	0.214893	220	0.00134234	0.0119792
LCA	OTU_1347	-0.214842	220	0.00134596	0.0119913
7-epiCA	OTU_159	0.214717	220	0.00135495	0.0120431
LCA-S	OTU_140	0.214693	220	0.00135671	0.0120431
3-dehydroCA	OTU_55	0.214666	220	0.0013586	0.0120431
3-dehydroCDCA	OTU_330	0.21455	220	0.00136699	0.0120971
7-epiCA	OTU_42	0.214437	220	0.0013752	0.0121122
LCA-S	OTU_416	-0.214436	220	0.00137529	0.0121122
3-dehydroCDCA	OTU_24	0.214433	220	0.00137555	0.0121122
LCA	OTU_448	0.214317	220	0.00138398	0.0121614
GCA-S	OTU_101	-0.214275	220	0.0013871	0.0121614
GCA	OTU_1057	-0.214262	220	0.00138804	0.0121614
UDCA	OTU_13	-0.214007	220	0.00140689	0.0123062
TCA	OTU_79	-0.213842	220	0.00141923	0.0123914
7-epiCA	OTU_209	0.213789	220	0.00142321	0.0123914
7-epiCA	OTU_32	0.213775	220	0.00142427	0.0123914
GCA-S	OTU_985	-0.213752	220	0.001426	0.0123914
GCA-S	OTU_19	-0.213688	220	0.00143081	0.0124129
TCA	OTU_559	0.213656	220	0.00143324	0.0124136
GCA	OTU_32	0.213554	220	0.00144101	0.0124605
7-oxoDCA	OTU_87	-0.213404	220	0.00145246	0.0125222
GCDCA	OTU_48	-0.213398	220	0.00145287	0.0125222
GCA-S	OTU_129	-0.213362	220	0.00145569	0.0125261
CA	OTU_461	-0.212986	220	0.00148484	0.0127561
LCA	OTU_325	0.212938	220	0.00148856	0.0127673
UDCA	OTU_57	0.212732	220	0.00150479	0.0128857
TCA	OTU_100	-0.212555	220	0.00151889	0.0129854
3-dehydroCDCA	OTU_179	0.212497	220	0.00152352	0.0130039
CA-S	OTU_41	-0.212355	220	0.00153495	0.0130804
LCA	OTU_14	-0.212304	220	0.00153905	0.0130943
LCA	OTU_135	0.211992	220	0.00156445	0.013283
LCA	OTU_1621	0.21197	220	0.00156625	0.013283
7-oxoLCA	OTU_87	-0.211801	220	0.00158021	0.0133434
LCA	OTU_7	0.211794	220	0.00158071	0.0133434
3-dehydroCDCA	OTU_125	0.211783	220	0.00158165	0.0133434
TCDCA	OTU_1257	-0.211761	220	0.00158351	0.0133434
GCA-S	OTU_52	0.211731	220	0.00158598	0.0133434
TCA	OTU_15	-0.211627	220	0.00159464	0.013395
CDCA-S	OTU_461	-0.21153	220	0.00160274	0.0134416
UDCA	OTU_1551	0.211419	220	0.00161208	0.013483
CDCA-S	OTU_911	-0.211411	220	0.00161277	0.013483
CA-S	OTU_120	-0.211376	220	0.00161573	0.0134865
UDCA-S	OTU_49	0.211308	220	0.00162145	0.013513
3-dehydroCDCA	OTU_117	-0.21113	220	0.00163665	0.0136182
TCA	OTU_20	-0.211059	220	0.00164266	0.0136467
GCA-S	OTU_388	-0.210898	220	0.00165658	0.0137408
UDCA-S	OTU_1460	0.210818	220	0.00166346	0.0137687
GCA-S	OTU_69	-0.210799	220	0.00166515	0.0137687
CA-S	OTU_209	-0.210622	220	0.00168056	0.0138584
GCA-S	OTU_417	-0.210614	220	0.00168123	0.0138584
TCA	OTU_1621	-0.2104	220	0.00170008	0.013992
GCA-S	OTU_78	-0.210327	220	0.00170654	0.0140233
CA-S	OTU_1332	-0.210297	220	0.00170924	0.0140237
TCDCA	OTU_599	-0.20996	220	0.00173943	0.0142493
TCA	OTU_42	-0.209826	220	0.00175165	0.0143102
oxoLCA-S	OTU_1371	-0.209819	220	0.00175226	0.0143102
UDCA	OTU_1322	0.209563	220	0.00177564	0.0144788
CDCA	OTU_423	-0.209495	220	0.00178196	0.0145079
GCDCA	OTU_146	-0.209422	220	0.00178868	0.0145403
oxoLCA-S	OTU_21	-0.209363	220	0.00179415	0.014544
GCDCA	OTU_1653	-0.209358	220	0.00179464	0.014544
TCDCA	OTU_714	-0.209242	220	0.00180545	0.0145922
TCDCA	OTU_443	-0.209235	220	0.0018061	0.0145922
UDCA	OTU_1621	0.208964	220	0.00183161	0.0147757
UDCA-S	OTU_110	0.208919	220	0.00183588	0.0147877
UDCA	OTU_1780	0.208276	220	0.00189785	0.0152636
oxoLCA-S	OTU_388	0.208238	220	0.00190159	0.0152704
CA	OTU_19	-0.208111	220	0.00191412	0.0153477
TCA	OTU_40	-0.207618	220	0.00196326	0.0157118
7-epiCA	OTU_213	0.207593	220	0.00196582	0.0157118
GCA-S	OTU_58	-0.207567	220	0.00196843	0.0157118
TCDCA	OTU_125	-0.207272	220	0.00199846	0.0159275
Cyprinol sulfate	OTU_146	0.207054	220	0.00202097	0.0160827
7-oxoDCA	OTU_14	0.206911	220	0.00203582	0.0161765
oxoLCA-S	OTU_3	-0.206811	220	0.00204629	0.0162354
GCDCA	OTU_24	0.206729	220	0.00205487	0.016279
LCA	OTU_95	0.206689	220	0.00205912	0.0162883
7-epiCA	OTU_63	0.206587	220	0.00206987	0.0163489
UDCA	OTU_110	0.206502	220	0.00207888	0.0163956
LCA	OTU_15	0.206433	220	0.00208624	0.0164291
CA-S	OTU_52	0.206344	220	0.00209577	0.0164749
UDCA-S	OTU_1347	-0.206321	220	0.00209827	0.0164749
CDCA-S	OTU_714	-0.206209	220	0.00211023	0.0165442
UDCA	OTU_50	0.206117	220	0.00212022	0.0165979
CA	OTU_110	-0.206063	220	0.0021261	0.0166194
7-oxoDCA	OTU_973	0.205714	220	0.00216426	0.0168928
CA	OTU_117	-0.205574	220	0.0021797	0.0169882
3-dehydroCDCA	OTU_135	0.205502	220	0.00218779	0.0170035
GCA	OTU_37	0.205499	220	0.00218809	0.0170035
UDCA-S	OTU_571	0.205443	220	0.00219429	0.0170267
7-epiCA	OTU_1780	0.205381	220	0.00220125	0.0170557
GCA-S	OTU_39	-0.20511	220	0.00223175	0.0172667
UDCA	OTU_1571	0.205033	220	0.0022406	0.0172923
CDCA	OTU_95	0.205024	220	0.00224159	0.0172923
CA	OTU_20	-0.20496	220	0.00224884	0.0173095
Cyprinol sulfate	OTU_125	-0.204907	220	0.0022549	0.0173095
CA-S	OTU_32	-0.204891	220	0.00225681	0.0173095
LCA	OTU_94	0.20489	220	0.0022569	0.0173095
GCA-S	OTU_812	-0.204833	220	0.0022634	0.0173342
LCA-S	OTU_1564	-0.204729	220	0.00227536	0.017381
LCA-S	OTU_109	-0.204723	220	0.00227608	0.017381
CA	OTU_14	0.204635	220	0.00228632	0.0174123
LCA-S	OTU_1551	-0.204631	220	0.00228677	0.0174123
LCA-S	OTU_521	-0.204489	220	0.00230328	0.0175128
TCDCA	OTU_19	-0.20427	220	0.002329	0.0176817
oxoLCA-S	OTU_173	-0.204243	220	0.00233217	0.0176817
TCDCA	OTU_143	-0.204102	220	0.00234878	0.0177822
CA	OTU_236	-0.204002	220	0.0023607	0.0178469
GCA-S	OTU_50	-0.203828	220	0.00238162	0.0179793
CDCA-S	OTU_62	0.203786	220	0.00238669	0.017992
CA	OTU_867	-0.203565	220	0.00241348	0.0181681
UDCA	OTU_561	0.203486	220	0.00242312	0.0182147
TCA	OTU_461	-0.203402	220	0.00243332	0.0182654
UDCA-S	OTU_1322	0.203364	220	0.00243802	0.0182748
7-oxoLCA	OTU_55	0.203272	220	0.00244936	0.0183338
LCA-S	OTU_29	-0.203183	220	0.00246036	0.0183843
7-oxoDCA	OTU_164	-0.203161	220	0.00246305	0.0183843
GCA-S	OTU_123	-0.203112	220	0.00246919	0.0184041
3-dehydroCDCA	OTU_37	0.203061	220	0.00247555	0.0184256
CA	OTU_1211	-0.202976	220	0.00248621	0.0184587
CA-S	OTU_38	-0.202969	220	0.00248697	0.0184587
CA	OTU_102	-0.202829	220	0.00250464	0.0185465
TCA	OTU_110	-0.202819	220	0.00250581	0.0185465
7-oxoDCA	OTU_714	-0.202743	220	0.00251549	0.0185922
CA	OTU_420	-0.202581	220	0.00253604	0.0186925
LCA	OTU_101	0.20258	220	0.00253614	0.0186925
GCDCA	OTU_68	0.202475	220	0.00254953	0.0187651
CA-S	OTU_1653	0.202404	220	0.00255861	0.0188018
CA	OTU_50	-0.202364	220	0.00256378	0.0188018
GCA-S	OTU_182	0.202353	220	0.00256517	0.0188018
CA-S	OTU_146	0.202265	220	0.00257657	0.0188592
GCA-S	OTU_1661	-0.202204	220	0.00258452	0.0188756
3-dehydroCDCA	OTU_129	0.202193	220	0.00258595	0.0188756
oxoLCA-S	OTU_37	-0.201985	220	0.002613	0.0190468
LCA-S	OTU_421	-0.201933	220	0.00261987	0.0190707
GCA	OTU_34	0.201748	220	0.00264421	0.0192214
GCA-S	OTU_1063	-0.201679	220	0.00265331	0.0192611
CDCA-S	OTU_599	-0.201491	220	0.00267838	0.0194164
TCA	OTU_1371	-0.201453	220	0.00268353	0.0194271
CDCA-S	OTU_225	-0.20135	220	0.00269732	0.0194911
3-dehydroCDCA	OTU_78	0.201332	220	0.00269974	0.0194911
UDCA	OTU_87	-0.201251	220	0.00271066	0.0195434
CA-S	OTU_45	-0.201215	220	0.0027156	0.0195523
Cyprinol sulfate	OTU_20	-0.201081	220	0.00273381	0.0196503
UDCA-S	OTU_1211	0.20106	220	0.00273663	0.0196503
CA-S	OTU_911	-0.201023	220	0.00274176	0.0196604
CDCA-S	OTU_49	-0.200931	220	0.00275439	0.0197243
UDCA	OTU_590	0.200874	220	0.00276219	0.0197534
CDCA	OTU_70	-0.200825	220	0.00276889	0.0197746
TCDCA	OTU_118	-0.200618	220	0.00279758	0.0199406
CA	OTU_179	-0.200603	220	0.00279967	0.0199406
LCA	OTU_140	-0.200504	220	0.00281357	0.0199975
7,12-dioxoLCA	OTU_1371	-0.200462	220	0.00281941	0.0199975
7-epiCA	OTU_603	0.20046	220	0.00281976	0.0199975
GCA	OTU_225	0.200438	220	0.00282278	0.0199975
GCDCA	OTU_142	0.200387	220	0.00282993	0.0200214
CA	OTU_1460	-0.200355	220	0.00283441	0.0200263
CDCA	OTU_73	0.200148	220	0.00286383	0.0201844
TCDCA	OTU_396	-0.200143	220	0.00286442	0.0201844
LCA	OTU_19	0.200076	220	0.00287397	0.0202212
GCA	OTU_21	0.200053	220	0.00287728	0.0202212
UDCA-S	OTU_79	0.199946	220	0.00289257	0.0202952
TCA	OTU_599	-0.199926	220	0.00289548	0.0202952
CA-S	OTU_268	-0.199795	220	0.00291442	0.020401
7-oxoLCA	OTU_5	0.199674	220	0.00293185	0.0204958
TCDCA	OTU_131	-0.19946	220	0.00296321	0.0206436
3-dehydroCDCA	OTU_1594	0.199458	220	0.00296345	0.0206436
GCDCA	OTU_365	-0.19945	220	0.00296469	0.0206436
3-dehydroCDCA	OTU_651	0.199163	220	0.00300704	0.020911
CDCA-S	OTU_27	-0.199111	220	0.00301482	0.0209375
CDCA	OTU_67	-0.199066	220	0.00302145	0.0209561
CDCA	OTU_443	-0.198904	220	0.0030457	0.0210967
TCA	OTU_1600	-0.19855	220	0.00309948	0.0214411
UDCA	OTU_1332	0.198509	220	0.00310577	0.0214566
oxoLCA-S	OTU_34	-0.198309	220	0.00313641	0.02164
CDCA	OTU_82	0.198254	220	0.00314495	0.0216707
UDCA	OTU_286	0.198121	220	0.00316565	0.021785
Cyprinol sulfate	OTU_159	-0.198	220	0.00318459	0.0218868
7-oxoLCA	OTU_8	0.197907	220	0.00319917	0.0219585
GCDCA	OTU_415	0.197734	220	0.00322641	0.0221168
LCA	OTU_286	0.197671	220	0.00323648	0.0221571
LCA-S	OTU_420	-0.197574	220	0.00325192	0.022234
TCDCA	OTU_96	-0.197538	220	0.00325757	0.0222438
7-epiCA	OTU_423	0.197512	220	0.00326175	0.0222438
UDCA	OTU_911	0.197359	220	0.00328639	0.0223601
GCA	OTU_1649	0.197354	220	0.00328726	0.0223601
CDCA-S	OTU_50	-0.197164	220	0.00331794	0.0225398
3-dehydroCDCA	OTU_124	0.197097	220	0.00332884	0.0225707
LCA	OTU_124	0.197084	220	0.00333102	0.0225707
CA-S	OTU_95	-0.196813	220	0.00337536	0.0228207
3-dehydroCA	OTU_30	-0.196794	220	0.0033785	0.0228207
CA-S	OTU_1649	-0.19678	220	0.00338084	0.0228207
UDCA	OTU_193	0.196529	220	0.00342254	0.0230727
LCA	OTU_417	0.1963	220	0.00346112	0.0232912
3-dehydroCDCA	OTU_140	-0.196284	220	0.00346375	0.0232912
CA	OTU_32	-0.196078	220	0.00349873	0.0234966
UDCA-S	OTU_116	-0.195907	220	0.003528	0.0236631
CA-S	OTU_135	-0.195833	220	0.00354074	0.0237185
GCA-S	OTU_387	-0.195621	220	0.00357746	0.0239282
7-epiCA	OTU_49	0.1956	220	0.00358109	0.0239282
CDCA	OTU_911	0.195422	220	0.00361218	0.0241055
CA	OTU_213	-0.195279	220	0.00363735	0.0242429
UDCA	OTU_43	0.195194	220	0.0036525	0.0243132
7-oxoDCA	OTU_17	0.194884	220	0.00370781	0.0246383
CDCA	OTU_448	0.194863	220	0.00371167	0.0246383
GCA	OTU_29	0.194842	220	0.0037153	0.0246383
GCA-S	OTU_60	0.194624	220	0.00375482	0.0248692
GCA-S	OTU_1332	-0.194504	220	0.00377659	0.024961
UDCA-S	OTU_1621	0.194475	220	0.00378191	0.024961
LCA-S	OTU_49	-0.19447	220	0.00378283	0.024961
7-oxoLCA	OTU_92	0.194333	220	0.00380803	0.025096
UDCA-S	OTU_1780	0.194272	220	0.00381927	0.0251267
GCDCA	OTU_30	0.194256	220	0.00382218	0.0251267
Cyprinol sulfate	OTU_3	-0.194011	220	0.00386775	0.0253947
CDCA-S	OTU_141	-0.193781	220	0.00391083	0.0256457
7-epiCA	OTU_45	0.193604	220	0.00394429	0.0258163
CDCA	OTU_428	-0.193592	220	0.00394659	0.0258163
LCA	OTU_118	0.193541	220	0.00395644	0.0258487
7-oxoLCA	OTU_225	0.193508	220	0.00396274	0.025858
GCDCA	OTU_11	0.193468	220	0.00397039	0.025876
UDCA	OTU_604	0.19342	220	0.00397954	0.0259037
UDCA	OTU_62	-0.193259	220	0.00401042	0.0260727
CDCA-S	OTU_387	-0.193225	220	0.00401696	0.0260831
TCA	OTU_73	-0.192975	220	0.00406563	0.0263668
CA-S	OTU_158	0.192906	220	0.00407901	0.0263933
Cyprinol sulfate	OTU_714	-0.192903	220	0.00407969	0.0263933
7-oxoLCA	OTU_36	0.192854	220	0.00408919	0.0264225
CA	OTU_209	-0.192437	220	0.00417187	0.0269238
Cyprinol sulfate	OTU_651	-0.192245	220	0.00421045	0.027132
GCA-S	OTU_1211	-0.192225	220	0.00421438	0.027132
UDCA-S	OTU_867	0.19206	220	0.00424777	0.0273138
7-epiCA	OTU_57	0.191948	220	0.00427065	0.0274196
3-dehydroCDCA	OTU_588	0.191929	220	0.0042746	0.0274196
7-epiCA	OTU_26	0.191891	220	0.00428218	0.027435
LCA	OTU_559	-0.191727	220	0.00431587	0.0276174
CDCA	OTU_278	0.191636	220	0.00433475	0.0277047
UDCA	OTU_39	0.191497	220	0.00436353	0.027855
LCA-S	OTU_146	0.191312	220	0.00440219	0.0280576
7-epiCA	OTU_561	0.191272	220	0.00441072	0.0280576
CA-S	OTU_58	-0.191269	220	0.00441118	0.0280576
GCA	OTU_19	0.191209	220	0.00442394	0.0280755
UDCA	OTU_131	0.191206	220	0.0044246	0.0280755
CDCA	OTU_18	-0.191097	220	0.00444744	0.0281867
UDCA-S	OTU_12	0.19105	220	0.00445751	0.0282167
LCA	OTU_87	-0.191014	220	0.00446513	0.0282312
GCA-S	OTU_416	0.190755	220	0.00452058	0.0285475
LCA-S	OTU_268	-0.19073	220	0.00452595	0.0285475
7-oxoLCA	OTU_396	0.190637	220	0.0045458	0.028612
UDCA	OTU_41	0.190615	220	0.00455068	0.028612
3-dehydroCDCA	OTU_865	0.190607	220	0.00455239	0.028612
CA-S	OTU_27	-0.190539	220	0.0045672	0.028671
UDCA-S	OTU_51	0.190488	220	0.00457817	0.0286742
UDCA	OTU_30	0.190482	220	0.00457958	0.0286742
7-oxoLCA	OTU_1730	0.190461	220	0.00458398	0.0286742
CA	OTU_120	-0.190412	220	0.00459473	0.0287075
3-dehydroCDCA	OTU_11	0.190353	220	0.0046076	0.028754
UDCA	OTU_396	0.190252	220	0.00462968	0.0288578
GCDCA	OTU_1551	0.190164	220	0.00464914	0.028945
GCA-S	OTU_532	-0.190079	220	0.0046679	0.0290276
TCA	OTU_448	-0.189986	220	0.00468843	0.0291019
GCDCA	OTU_93	0.189975	220	0.00469084	0.0291019
7-oxoLCA	OTU_561	0.189841	220	0.00472077	0.0292415
GCA-S	OTU_1322	-0.189825	220	0.0047244	0.0292415
7-epiCA	OTU_39	0.189753	220	0.00474039	0.029298
TCA	OTU_443	-0.189734	220	0.00474459	0.029298
UDCA	OTU_44	0.189645	220	0.00476481	0.0293885
CDCA-S	OTU_448	-0.189594	220	0.00477618	0.0294244
CDCA-S	OTU_417	-0.189547	220	0.00478681	0.0294556
GCDCA	OTU_50	0.189397	220	0.00482086	0.0296249
7-oxoDCA	OTU_740	0.189377	220	0.00482553	0.0296249
GCA-S	OTU_330	-0.189237	220	0.00485733	0.0297856
GCA	OTU_731	-0.189184	220	0.00486951	0.0298258
GCA-S	OTU_396	-0.189108	220	0.00488714	0.0298991
LCA-S	OTU_37	-0.188994	220	0.00491345	0.0300254
GCDCA	OTU_58	0.188892	220	0.00493699	0.0301344
TCDCA	OTU_204	-0.18881	220	0.00495616	0.0302166
7-epiCA	OTU_100	0.188748	220	0.00497074	0.0302571
3-dehydroCDCA	OTU_98	0.188728	220	0.00497527	0.0302571
CDCA-S	OTU_6	-0.188708	220	0.00497995	0.0302571
CA	OTU_1	0.188544	220	0.00501866	0.0304573
7-epiCA	OTU_78	0.188397	220	0.00505332	0.0306325
LCA	OTU_41	0.188196	220	0.00510129	0.0308879
GCDCA	OTU_120	0.188137	220	0.00511549	0.0309385
7-epiCA	OTU_278	0.188057	220	0.0051347	0.0310192
LCA	OTU_1322	0.188002	220	0.0051481	0.0310647
GCDCA	OTU_461	0.187781	220	0.00520152	0.0313245
7-oxoLCA	OTU_867	0.187775	220	0.00520299	0.0313245
CA	OTU_68	-0.187728	220	0.00521466	0.0313591
GCDCA	OTU_140	-0.18767	220	0.00522866	0.0313998
LCA-S	OTU_911	-0.187651	220	0.00523331	0.0313998
3-dehydroCDCA	OTU_213	0.187544	220	0.00525963	0.0315221
UDCA-S	OTU_18	0.187362	220	0.0053047	0.0317221
CA	OTU_865	-0.187361	220	0.00530499	0.0317221
3-dehydroCDCA	OTU_94	0.187261	220	0.00532976	0.0318342
7-oxoLCA	OTU_98	0.186947	220	0.00540851	0.0322654
CA-S	OTU_651	-0.186925	220	0.00541415	0.0322654
3-dehydroCDCA	OTU_286	0.186791	220	0.00544789	0.0324031
Cyprinol sulfate	OTU_1332	-0.186785	220	0.0054495	0.0324031
TCA	OTU_387	-0.186699	220	0.00547132	0.0324963
CDCA-S	OTU_1057	-0.186572	220	0.00550386	0.0326529
3-dehydroCDCA	OTU_14	-0.18635	220	0.00556096	0.0329547
7-epiCA	OTU_604	0.186235	220	0.00559085	0.0330602
7-epiCA	OTU_532	0.186234	220	0.00559124	0.0330602
7-oxoLCA	OTU_80	-0.186182	220	0.0056046	0.0330939
GCA	OTU_52	-0.186164	220	0.00560946	0.0330939
TCDCA	OTU_45	-0.186112	220	0.00562288	0.0331039
CDCA-S	OTU_1661	-0.186109	220	0.00562366	0.0331039
CA-S	OTU_14	0.186063	220	0.00563584	0.0331388
TCA	OTU_532	-0.185642	220	0.00574705	0.0337552
TCA	OTU_14	0.185319	220	0.00583357	0.0342253
3-dehydroCDCA	OTU_417	0.185144	220	0.00588096	0.0344652
GCA	OTU_521	-0.184878	220	0.00595389	0.034854
GCA-S	OTU_131	-0.184808	220	0.00597319	0.0349283
TCA	OTU_11	-0.184771	220	0.00598341	0.0349495
UDCA-S	OTU_14	-0.184619	220	0.0060254	0.0351559
CA-S	OTU_93	-0.184595	220	0.00603215	0.0351565
CDCA-S	OTU_268	-0.184512	220	0.00605519	0.035252
GCDCA	OTU_20	0.184392	220	0.00608885	0.0353909
7,12-dioxoLCA	OTU_209	-0.184379	220	0.00609243	0.0353909
7-epiCA	OTU_14	-0.18428	220	0.00612047	0.0355148
CA-S	OTU_79	-0.184245	220	0.0061302	0.0355323
LCA-S	OTU_32	-0.184179	220	0.00614887	0.0356015
GCA	OTU_18	0.184102	220	0.00617079	0.0356709
LCA	OTU_1551	0.18409	220	0.00617434	0.0356709
CA-S	OTU_43	-0.183825	220	0.0062498	0.0360676
CDCA-S	OTU_86	-0.183787	220	0.00626081	0.0360917
CA	OTU_10	-0.183738	220	0.00627483	0.0361332
CDCA	OTU_101	0.183646	220	0.00630155	0.0362476
UDCA	OTU_213	0.183607	220	0.00631282	0.036273
oxoLCA-S	OTU_143	-0.183353	220	0.00638683	0.0366585
TCA	OTU_48	0.183246	220	0.00641827	0.036799
7-epiCA	OTU_120	0.18315	220	0.0064466	0.0369214
LCA	OTU_973	0.183039	220	0.00647936	0.037069
7,12-dioxoLCA	OTU_134	-0.183012	220	0.00648746	0.0370752
UDCA	OTU_1460	0.182777	220	0.00655764	0.0374359
LCA-S	OTU_16	-0.182746	220	0.00656685	0.037448
TCDCA	OTU_213	-0.182677	220	0.00658758	0.0375258
3-dehydroCDCA	OTU_63	0.182651	220	0.00659529	0.0375293
3-dehydroCA	OTU_159	-0.182596	220	0.00661201	0.0375483
LCA	OTU_865	0.182593	220	0.00661281	0.0375483
3-dehydroCDCA	OTU_50	0.182554	220	0.00662483	0.0375762
Cyprinol sulfate	OTU_1371	-0.182505	220	0.00663967	0.0376201
7-oxoDCA	OTU_812	0.182449	220	0.00665661	0.0376757
7,12-dioxoLCA	OTU_16	-0.182398	220	0.006672	0.0377224
GCA	OTU_1	-0.182319	220	0.00669609	0.0378183
CDCA-S	OTU_87	0.182242	220	0.00671976	0.0379115
3-dehydroCDCA	OTU_79	0.182107	220	0.00676134	0.0381054
GCA-S	OTU_63	-0.182079	220	0.00676977	0.0381124
CDCA-S	OTU_1649	-0.182006	220	0.00679229	0.0381985
TCDCA	OTU_43	-0.181923	220	0.00681829	0.038304
Cyprinol sulfate	OTU_100	-0.181874	220	0.00683353	0.0383489
7-oxoLCA	OTU_125	0.181805	220	0.00685478	0.0384274
UDCA-S	OTU_559	-0.181675	220	0.00689572	0.0386017
CA-S	OTU_867	-0.181659	220	0.00690045	0.0386017
CDCA	OTU_159	-0.181575	220	0.00692692	0.0387088
7,12-dioxoLCA	OTU_123	0.181376	220	0.00698995	0.0390198
TCDCA	OTU_22	-0.181204	220	0.00704474	0.0392843
CA-S	OTU_417	-0.181076	220	0.00708577	0.0394715
LCA-S	OTU_11	-0.181019	220	0.00710411	0.039532
CA-S	OTU_21	-0.180906	220	0.00714071	0.039694
7-epiCA	OTU_99	0.180715	220	0.00720273	0.0399967
GCA-S	OTU_100	-0.180592	220	0.00724288	0.0401569
CDCA-S	OTU_41	-0.18058	220	0.00724676	0.0401569
UDCA	OTU_49	0.180545	220	0.00725823	0.0401784
Cyprinol sulfate	OTU_49	-0.180517	220	0.0072675	0.0401877
7,12-dioxoLCA	OTU_66	-0.180466	220	0.00728422	0.0402381
3-dehydroCDCA	OTU_92	0.180432	220	0.00729555	0.0402587
CA-S	OTU_225	-0.180352	220	0.00732197	0.0403624
3-dehydroCDCA	OTU_532	0.1803	220	0.00733921	0.0404153
LCA	OTU_10	0.180176	220	0.00738014	0.0405294
GCDCA	OTU_125	0.18017	220	0.00738238	0.0405294
LCA	OTU_131	0.180168	220	0.00738291	0.0405294
7-epiCA	OTU_651	0.179967	220	0.00745028	0.0407778
Cyprinol sulfate	OTU_131	-0.179954	220	0.00745467	0.0407778
7-epiCA	OTU_1322	0.179942	220	0.00745862	0.0407778
GCDCA	OTU_1332	0.179941	220	0.00745898	0.0407778
Cyprinol sulfate	OTU_36	-0.179722	220	0.00753282	0.041139
Cyprinol sulfate	OTU_461	-0.179681	220	0.00754674	0.0411725
TCDCA	OTU_428	-0.17957	220	0.00758466	0.0413368
UDCA	OTU_53	0.179258	220	0.00769204	0.0418789
3-dehydroCA	OTU_268	-0.179144	220	0.00773149	0.0420504
3-dehydroCDCA	OTU_89	0.178996	220	0.00778306	0.0422482
GCA-S	OTU_236	-0.178994	220	0.00778382	0.0422482
Cyprinol sulfate	OTU_140	0.178822	220	0.00784403	0.0424785
CA-S	OTU_286	-0.178792	220	0.00785442	0.0424785
GCA-S	OTU_32	-0.178782	220	0.00785814	0.0424785
CA-S	OTU_1322	-0.178781	220	0.00785837	0.0424785
3-dehydroCA	OTU_387	-0.178496	220	0.00795938	0.0429807
GCA-S	OTU_103	0.178458	220	0.00797287	0.0430096
CA-S	OTU_50	-0.178421	220	0.0079862	0.0430377
UDCA	OTU_603	0.178305	220	0.00802769	0.0432172
7-epiCA	OTU_131	0.178238	220	0.00805178	0.0433028
Cyprinol sulfate	OTU_302	-0.178135	220	0.00808894	0.0434585
TCDCA	OTU_88	-0.178032	220	0.00812619	0.0436144
CA-S	OTU_714	-0.177967	220	0.00815004	0.0436757
UDCA	OTU_69	0.177955	220	0.00815413	0.0436757
GCA-S	OTU_325	-0.177924	220	0.0081655	0.0436925
GCA-S	OTU_81	-0.177806	220	0.00820874	0.0438795
LCA-S	OTU_1347	-0.17773	220	0.00823661	0.0439449
CDCA-S	OTU_236	-0.177727	220	0.0082376	0.0439449
CDCA-S	OTU_24	-0.17714	220	0.00845603	0.0450648
LCA	OTU_63	0.177077	220	0.0084798	0.045138
TCA	OTU_38	-0.177058	220	0.00848682	0.045138
CA-S	OTU_141	-0.176972	220	0.00851917	0.0452645
UDCA	OTU_417	0.176873	220	0.008557	0.0453832
TCDCA	OTU_50	-0.176868	220	0.00855866	0.0453832
CA-S	OTU_48	0.17679	220	0.00858834	0.045495
CDCA-S	OTU_12	-0.176756	220	0.00860155	0.0455194
GCA	OTU_604	0.176596	220	0.00866278	0.0457954
GCA-S	OTU_53	-0.176574	220	0.00867109	0.0457954
UDCA-S	OTU_73	0.176552	220	0.00867966	0.0457954
TCDCA	OTU_14	0.176264	220	0.00879103	0.0463368
LCA-S	OTU_40	-0.176212	220	0.00881149	0.0463984
CDCA-S	OTU_1564	-0.175875	220	0.0089439	0.0470488
UDCA	OTU_38	0.175832	220	0.00896087	0.047084
LCA	OTU_120	0.175813	220	0.00896838	0.047084
GCA	OTU_146	-0.175789	220	0.00897771	0.0470862
LCA-S	OTU_1371	-0.175535	220	0.00907917	0.0475713
UDCA-S	OTU_93	0.175503	220	0.0090921	0.0475919
TCA	OTU_72	-0.175419	220	0.00912566	0.047687
LCA	OTU_267	-0.175412	220	0.00912829	0.047687
TCA	OTU_37	-0.17537	220	0.00914535	0.047729
UDCA	OTU_103	-0.175272	220	0.00918505	0.0478729
7-epiCA	OTU_396	0.175257	220	0.00919101	0.0478729
LCA-S	OTU_417	-0.17522	220	0.00920593	0.0479034
CA	OTU_651	-0.175102	220	0.00925403	0.0481064
Cyprinol sulfate	OTU_17	-0.175027	220	0.00928443	0.0482171
LCA	OTU_77	0.174979	220	0.00930422	0.0482725
UDCA	OTU_12	0.174951	220	0.00931561	0.0482842
Cyprinol sulfate	OTU_86	-0.174797	220	0.00937897	0.0485651
GCDCA	OTU_33	0.174681	220	0.00942712	0.0487667
UDCA-S	OTU_88	0.174567	220	0.00947428	0.0488819
7-oxoDCA	OTU_636	0.174564	220	0.00947538	0.0488819
TCDCA	OTU_9	0.17456	220	0.00947709	0.0488819
TCDCA	OTU_26	-0.174355	220	0.00956272	0.0492755
Cyprinol sulfate	OTU_1322	-0.174313	220	0.00958067	0.04932
