# Supplementary material for: Longitudinal Profiles of Dietary and Microbial Metabolites in Formula- and Breastfed Infants
Source: Front Mol Biosci. 2021 May 28;8:660456. doi: 10.3389/fmolb.2021.660456 (PMC8195334; doi:10.3389/fmolb.2021.660456)
Supplement: Supplementary file 4 [file table1.xlsx]

## Sheet: HILIC neg
									FileName	11-1_1-A,3_01_8712 : 11-1_10eV_1-A,3_01_8642	11-3_1-F,7_01_8635 : 11-3_10eV_1-F,7_01_8708	11-5_1-D,7_01_8616 : 11-5_10eV_1-D,7_01_8689	11-7_1-B,7_01_8591 : 11-7_10eV_1-B,7_01_8667	12-1_1-A,8_01_8581 : 12-1_10eV_1-A,8_01_8660	12-3_1-E,5_01_8876 : 12-3_10eV_1-E,5_01_8962	12-7_2-B,2_01_8978 : 12-7_10eV_2-B,2_01_9030	16-3_1-A,4_01_8834 : 16-3_10eV_1-A,4_01_8921	16-5_2-C,3_01_8990 : 16-5_10eV_2-C,3_01_9042	16-7_1-C,8_01_8860 : 16-7_10eV_1-C,8_01_8946	23-1_1-C,3_01_9110 : 23-1_10eV_1-C,3_01_9174	23-3_1-F,4_01_9144 : 23-3_10eV_1-F,4_01_9208	23-5_1-F,2_01_9142 : 23-5_10eV_1-F,2_01_9206	23-7_2-B,4_01_8524 : 23-7_10eV_2-B,4_01_8718	23-9_1-A,6_01_8836 : 23-9_10eV_1-A,6_01_8923	23-12_2-C,3_01_8531 : 23-12_10eV_2-C,3_01_8725	23-24_1-F,1_01_9141 : 23-24_10eV_1-F,1_01_9205	24-1_2-E,8_01_8561 : 24-1_10eV_2-E,8_01_8754	24-3_1-A,5_01_8578 : 24-3_10eV_1-A,5_01_8644	24-5_1-D,1_01_8607 : 24-5_10eV_1-D,1_01_8680	24-7_2-E,7_01_8557 : 24-7_10eV_1-A,4_01_8643	24-9_10eV_1-C,5_01_10029	24-12_1-C,2_01_8788 : 24-12_10eV_1-C,2_01_8813	25-1_1-E,2_01_8873 : 25-1_10eV_1-E,2_01_8959	25-3_1-D,8_01_9129 : 25-3_10eV_1-D,8_01_9193	25-5_2-E,2_01_8552 : 25-5_10eV_2-E,2_01_8746	25-7_1-C,8_01_8606 : 25-7_10eV_1-C,8_01_8679	25-9_10eV_1-C,4_01_10028	25-12_1-A,1_01_8831 : 25-12_10eV_1-A,1_01_8915	25-24_1-C,7_01_8859 : 25-24_10eV_1-C,7_01_8942	27-1_2-B,3_01_8523 : 27-1_10eV_2-B,3_01_8717	27-3_1-D,3_01_8609 : 27-3_10eV_1-D,3_01_8682	27-5_2-D,2_01_8541 : 27-5_10eV_2-D,2_01_8735	27-7_2-C,2_01_8989 : 27-7_10eV_2-C,2_01_9041	27-9_1-F,3_01_8631 : 27-9_10eV_1-F,3_01_8704	27-12_2-B,3_01_8979 : 27-12_10eV_2-B,3_01_9031	27-24_1-F,7_01_8889 : 27-24_10eV_1-F,7_01_8975	29-1_1-A,6_01_8773 : 29-1_10eV_1-A,6_01_8798	29-3_1-B,6_01_8590 : 29-3_10eV_1-B,6_01_8666	29-5_1-F,2_01_8630 : 29-5_10eV_1-F,2_01_8703
									Sample Name	11-1	11-3	11-5	11-7	12-1	12-3	12-7	16-3	16-5	16-7	23-1	23-3	23-5	23-7	23-9	23-12	23-24	24-1	24-3	24-5	24-7	24-9	24-12	25-1	25-3	25-5	25-7	25-9	25-12	25-24	27-1	27-3	27-5	27-7	27-9	27-12	27-24	29-1	29-3	29-5
									ID	11	11	11	11	12	12	12	16	16	16	23	23	23	23	23	23	23	24	24	24	24	24	24	25	25	25	25	25	25	25	27	27	27	27	27	27	27	29	29	29
									Month	1	3	5	7	1	3	7	3	5	7	1	3	5	7	9	12	24	1	3	5	7	9	12	1	3	5	7	9	12	24	1	3	5	7	9	12	24	1	3	5
									Group	B	B	B	B	B	B	B	B	B	B	F-	F-	F-	F-	F-	F-	F-	F-	F-	F-	F-	F-	F-	F+	F+	F+	F+	F+	F+	F+	F-	F-	F-	F-	F-	F-	F-	F-	F-	F-
									Feed	B	B	B	B + solid food	B	B	B + solid food	B	B + solid food	B + solid food	F-	F-	F- + solid food	F- + solid food	F- + solid food	F- + solid food	solid food	F-	F-	F- + solid food	F- + solid food	F- + solid food	F- + solid food	F+	F+	F+ + solid food	F+ + solid food	F+ + solid food	F+ + solid food	solid food	F-	F-	F- + solid food	F- + solid food	F- + solid food	F- + solid food	solid food	F-	F-	F- + solid food
									Formula amount	S	S	S	S	S	S	S	S	S	S	800	800	800	700	600	650	NA	600	850	850	450	440	440	700	1080	1000	900	800	630	NA	700	1000	750	600	600	570	NA	1000	720	1400
									Sex	f	f	f	f	f	f	f	f	f	f	m	m	m	m	m	m	m	f	f	f	f	f	f	f	f	f	f	f	f	f	f	f	f	f	f	f	f	m	m	m
									Delivery	C	C	C	C	C	C	C	N	N	N	C	C	C	C	C	C	C	N	N	N	N	N	N	N	N	N	N	N	N	N	C	C	C	C	C	C	C	C	C	C
									Size cm	NA	58	64	68	56	65	69	62	65	NA	NA	68	70	76	NA	80	NA	NA	NA	63	68	NA	75	56	60	68	69	71	73	NA	56	61	67	69,5	75	78	NA	55	NA	63
									Birth cm	49	49	49	49	50	50	50	52	52	52	51	51	51	51	51	51	51	47	47	47	47	47	47	52	52	52	52	52	52	52	54	54	54	54	54	54	54	51	51	51
									Milk type	0	0	0	0	0	0	0	0	0	0	Pre	Pre	Pre	Pre	Pre	Pre	0	Pre	Pre	Pre	Pre	Pre	2	Pre	Pre/1	Pre/1	2	2	2	0	Pre	Pre	Pre	Pre	2	2	0	Pre	Pre	Pre/1
									Mother's BMI (before pregnancy)	NA	NA	NA	NA	NA	NA	NA	NA	NA	NA	NA	NA	NA	NA	NA	NA	NA	NA	NA	NA	NA	NA	NA	NA	NA	NA	NA	NA	NA	NA	NA	NA	NA	NA	NA	NA	NA	NA	NA	NA
									Mother's age	NA	NA	NA	NA	NA	NA	NA	NA	NA	NA	NA	NA	NA	NA	NA	NA	NA	NA	NA	NA	NA	NA	NA	NA	NA	NA	NA	NA	NA	NA	NA	NA	NA	NA	NA	NA	NA	NA	NA	NA
									Antibiotics/Probiotics	none	none	none	none	BiGaia	none	none	none	none	none	none	none	none	none	none	none	NA	none	BiGaia	none	none	none	none	none	none	none	none	none	none	NA	none	none	none	none	none	none	NA	none	Antibiotics	none
m/z	RT	Feature ID	Metabolite Name	Level	Match	Dotproduct	comp 1	comp 2	Fecal sample weight [mg]	54.6	51.9	27.2	55	27.6	19.3	42.8	36.3	52.8	43.9	42.5	30.7	51.3	48.5	42.2	55	46	40.3	54	48.2	58	49.1	43.3	51.3	36.8	45	54.8	48.7	50.1	50.5	54.7	35.3	44.4	47.5	48.6	44.5	45.5	55.5	45.9	57
405.225	4.42638	Cluster_01532	FruLeuIle	2	Manual Inspection	x	0.0760887	0.00427909	Cluster_01532	0.0303987	0.0275473	0.0280637	0.020531	0.0640421	0.0444721	0.0250296	0.033223	0.0160397	119.661	4880.72	5582.87	7672.71	6845.21	1733.5	28.6598	0.0517979	8037.91	2813.36	8888.95	4929.42	2452.67	30.2926	4065	9407.13	6448.17	5874.53	9799.46	1026	0.0275043	6171.28	7814.15	1317.22	4457.18	23.2382	41.5197	0.028174	3078.99	8367.45	970.64
312.096	4.24038	Cluster_10094	NA	NA	NA	NA	0.0746984	-0.0150293	Cluster_10094	0.0260587	0.0256235	0.027943	0.0172204	0.0548054	0.0450053	0.0242073	0.0331961	0.01747	0.0261076	163.2	334.763	0.0474666	0.0228474	0.0275041	0.0296686	0.0574335	198.652	113.543	272.272	102.619	5.94398	0.0269291	164.999	223.131	210.207	123.158	117.721	40.4551	0.0253489	215.339	35.4038	0.023375	50.5921	0.0188407	0.0256026	0.026985	203.479	214.318	0.0272379
182.047	1.00281	Cluster_06944	Pyridoxic acid	3	Manual Inspection	x	0.0746842	0.0424672	Cluster_06944	0.0294405	0.026907	0.0297884	0.0201616	0.0600819	0.0406584	8.70619	0.0289401	0.0184798	0.0238587	185.99	220.643	131.284	116.265	80.0652	169.572	123.219	264.333	128.881	184.777	238.582	30.5366	136.092	183.535	238.715	219.563	155.158	96.7487	118.077	37.672	143.497	107.404	138.221	89.4056	90.0666	114.702	62.7971	239.072	176.039	261.062
505.212	2.02232	Cluster_14370	NA	NA	NA	NA	0.0735802	-0.0158144	Cluster_14370	0.0190023	0.0193661	0.0189209	0.0132473	0.0399838	0.0522031	0.0302894	0.0347906	0.0200723	0.0302892	73.2628	84.6964	21.0962	25.2044	26.3223	36.6	56.9735	102.123	18.871	27.4227	35.3676	6.98085	26.8311	87.0737	81.0084	69.6772	55.8875	18.3225	24.7674	0.0282753	43.7002	55.17	51.8742	15.6829	14.2774	27.0607	0.0323313	70.6324	37.4252	64.3171
405.244	4.41914	Cluster_12249	NA	NA	NA	NA	0.0704564	0.026569	Cluster_12249	0.0421039	0.0356031	0.0426147	0.0311415	0.107068	0.0437759	0.0217902	0.029679	0.0148241	8.70226	579.09	582.911	797.638	1230.77	130.488	1.23998	0.0391628	1279.99	420.22	1725.46	971.393	208.205	2.13328	493.482	1108.94	1041.82	1225.62	762.944	102.028	0.0267357	942.838	1550.75	136.147	433.973	3.1551	1.37618	0.0272082	240.393	1709.06	163.854
201.027	9.89406	Cluster_00341	NA	NA	NA	NA	0.0687647	0.00795118	Cluster_00341	52.6094	47.2657	81.4538	102.707	29.7529	15.4741	166.305	21.6938	33.1976	63.9154	565.495	403.712	444.41	460.682	302.081	488.27	211.501	453.951	191.772	431.523	383.453	330.18	348.253	403.071	392.363	470.142	497.123	1500.12	354.026	67.317	457.9	397.983	548.118	117.408	264.141	282.574	155.363	543.878	544.204	525.827
315.194	4.40698	Cluster_10173	NA	NA	NA	NA	0.0663918	0.0126052	Cluster_10173	0.0303265	0.0258901	0.0284795	0.0203092	0.0643037	0.0454418	0.0220754	0.0326732	0.0155584	0.027708	84.2976	110.793	168.919	192.379	11.012	3.68333	0.0574387	187.588	36.1363	298.727	129.365	42.6903	0.977635	67.1838	271.46	169.663	150.455	186.674	6.04541	0.0264866	152.412	237.837	10.9047	78.6161	0.0225388	0.0217013	0.0251784	39.5607	229.973	2.55144
441.202	4.41694	Cluster_12954	NA	NA	NA	NA	0.0660319	-0.00644075	Cluster_12954	0.039997	0.0364173	0.0437446	0.0308876	0.107408	0.0426753	0.0214128	0.0292738	0.0125735	0.0224378	73.284	104.849	100.492	63.2979	15.6282	0.0373409	0.0859139	83.7907	37.827	69.1535	51.7859	12.7323	0.0216879	33.5442	111.187	46.5247	75.4928	260.703	4.93626	0.0219465	60.0684	88.1363	9.67339	36.8864	0.0314205	0.0214557	0.0248384	32.5692	118.631	27.4112
381.134	5.12883	Cluster_01368	FruMetAla	2	Manual Inspection	x	0.0653158	0.01319	Cluster_01368	0.0338797	0.0345502	0.0379196	0.0258626	0.0867191	0.0453346	0.0235196	0.0329211	0.0150353	0.0262186	363.355	291.699	459.652	497.335	5.37889	0.0364823	0.036906	708.437	254.013	1178.84	292.221	74.1898	0.0233342	339.747	816.359	694.411	410.226	658.981	8.73495	0.0269061	880.035	1153.03	44.289	105.373	0.0271656	0.0233187	0.0265281	549.837	1079.29	58.9841
343.05	9.81943	Cluster_10754	NA	NA	NA	NA	0.0624612	0.00172226	Cluster_10754	0.0148254	0.0129619	0.933713	2.78172	0.0258285	0.0512071	8.34968	0.0388276	0.0182878	0.0302542	66.9771	40.3685	40.5645	59.9472	19.7341	60.5266	6.68824	45.9271	6.1863	50.6725	41.062	38.1965	41.442	46.4035	43.9763	58.2243	51.4423	292.882	28.534	0.0310985	54.2534	47.0623	60.9947	0.299962	27.7821	15.8564	4.56982	108.964	56.8371	67.3217
61.9878	9.7104	Cluster_04761	NA	NA	NA	NA	0.0615324	-0.00238393	Cluster_04761	0.0262449	1.47359	1.98939	5.53127	0.0625806	3.03385	9.71287	1.12171	0.0165721	0.0241385	13.554	9.39422	14.5857	10.3345	14.3846	13.7887	0.0591538	14.9348	8.16963	11.2054	8.44282	10.4756	11.7915	11.5688	11.5543	10.2363	11.1859	28.6639	9.35024	0.0257963	11.4708	9.7613	10.6523	4.37495	8.02014	11.7012	8.43032	15.6534	15.0959	11.8662
361.074	4.31407	Cluster_11231	NA	NA	NA	NA	0.0602433	-0.00534438	Cluster_11231	0.0284829	0.0262126	0.027347	0.0184577	0.0558817	0.0109813	0.0124103	0.00413859	0.0169098	0.00229442	13.1056	14.0323	22.0904	9.26412	0.00361695	15.7482	0.0407523	8.68966	1.88314	18.6248	7.30209	0.0169546	15.1451	2.07267	19.1179	12.9868	20.8995	20.2393	0.793314	0.00249208	6.50311	19.6807	21.1571	12.9466	1.01025	5.80711	0.00347013	16.1245	13.3942	24.2135
381.148	5.12419	Cluster_11717	NA	NA	NA	NA	0.0594126	0.0238531	Cluster_11717	0.0518009	0.04466	0.0547164	0.0421791	0.144407	0.0387168	0.0184387	0.0283872	0.012646	0.0228855	52.182	25.5008	45.2745	82.8747	0.0241711	0.0478604	0.0343108	118.851	33.1192	207.825	48.6838	10.2274	0.0258475	30.2012	118.704	131.769	63.2746	80.7313	0.0202544	0.0231871	125.151	221.054	5.90965	9.13137	0.0379908	0.019325	0.0205016	75.6581	198.061	3.69005
591.39	2.66481	Cluster_02971	NA	NA	NA	NA	0.0593238	0.00437485	Cluster_02971	0.0188831	0.0168718	0.0194338	4.32748	0.0449667	0.253888	0.0286082	0.0364423	0.021159	0.0537147	57.3803	135.82	104.664	71.9761	32.3377	69.2621	42.7181	40.2095	34.8669	11.1238	22.0484	13.4333	37.6091	108.846	68.0021	42.7377	42.3106	19.7609	248.755	0.0479887	28.8535	62.9907	54.1987	165.424	38.0902	0.0285821	2.33829	111.61	230.967	46.2263
307.152	7.28717	Cluster_00918	FruLys	2	Manual Inspection	x	0.058411	-0.000447476	Cluster_00918	0.025314	0.0210948	0.0242445	6.41652	0.0513662	0.0455594	0.0260526	0.0354608	0.0173453	3.03529	835.115	58.5881	63.6529	75.353	22.3434	2.19004	0.0415135	806.819	317.063	1660.43	229.018	308.415	0.0228071	1151.33	2048.1	1229.19	1005.69	1582.07	137.583	0.02823	1463.31	603.484	134.773	16.3737	4.34715	0.0265616	0.0297391	1310.19	1643.16	880.461
343.038	9.85529	Cluster_01134	NA	NA	NA	NA	0.0576579	0.00329557	Cluster_01134	2.23059	0.55976	8.07239	23.4047	0.0209074	0.0526392	48.3892	0.0365772	0.0192033	0.0278345	505.67	370.303	330.503	487.772	161.418	405.843	52.1015	317.025	60.6012	423.979	366.855	307.755	288.235	387.938	297.64	476.502	494.474	2995.4	267.376	1.40765	499.984	337.63	651.153	19.8719	193.705	148.093	36.1359	621.72	509.123	533.227
607.384	3.5129	Cluster_03083	Steroidal Saponin	3	Manual Inspection	x	0.057568	0.00903733	Cluster_03083	0.0340452	0.0315071	0.0339594	27.9576	0.084989	0.038709	14.0596	14.5627	0.612102	0.021538	201.623	270.942	89.5036	124.871	112.721	137.704	57.423	375.021	395.189	109.43	57.1608	24.1885	0.023466	474.972	347.596	740.766	318.441	116.768	267.512	0.0237498	533.193	494.59	94.4894	462.098	31.3974	0.0208009	1.37259	1682.64	1531.84	47.5007
811.454	4.4084	Cluster_04131	NA	NA	NA	NA	0.056795	0.0143921	Cluster_04131	0.034563	0.0306657	0.0348983	0.0231106	0.0750439	0.0460941	0.0240357	0.0338968	0.0147617	0.0287515	1060.72	1622.11	2271.71	2541	126.398	0.0306915	0.0643466	2490.6	508.725	4731.08	1578.26	585.799	0.0257452	702.98	3763.59	2214.08	1923.75	7001.28	36.754	0.0267557	2089.92	3676.25	61.8697	811.17	0.0243021	0.022704	0.0271527	476.792	3288.79	24.2406
204.088	2.98582	Cluster_07366	N-acetyl fucosamine	3	Manual Inspection	x	0.0564368	0.0350127	Cluster_07366	0.0257313	0.0265906	0.0290248	0.0192074	0.0554125	0.0457546	0.0251759	0.0341109	0.0174726	0.503778	1.46303	0.0234939	0.0318807	16.1745	0.0318497	0.0308252	0.0406969	9.41894	12.0945	14.6769	2.08493	0.0170904	7.01033	0.0246646	0.0281887	0.0241959	7.1711	0.0380209	10.9109	0.0290068	2.86629	6.60984	6.26522	0.0318272	0.0214056	0.0259775	0.0285501	4.03837	9.86034	14.2688
257.056	5.31547	Cluster_08606	NA	NA	NA	NA	0.0559996	-0.00947892	Cluster_08606	0.0268667	0.0252534	0.0285132	0.0171929	0.0584267	0.0461344	0.0259577	0.0338838	0.0162742	0.0269709	40.0736	0.0237749	0.0349158	0.0244681	0.0292444	0.0308889	0.0406583	28.5714	25.5569	11.4704	0.0188713	0.0182433	0.023722	20.0217	24.0669	12.2386	7.18505	0.0423999	0.0237821	0.0273367	34.3998	19.3076	0.0232728	0.029551	0.0216346	0.0252405	0.0255922	38.1533	0.0295078	0.0279058
645.29	4.38886	Cluster_16873	NA	NA	NA	NA	0.0558556	0.01854	Cluster_16873	0.0267722	0.0239417	0.0266374	0.0174785	0.0525346	0.0527378	0.0256714	0.0329445	0.0164181	0.0269001	0.0321574	0.0246792	3.56816	5.74491	0.030014	0.0137414	0.0396073	9.53139	0.0251188	12.9773	6.43532	NaN	0.0244659	5.24899	4.10207	2.02337	10.6307	NaN	0.021724	0.0300227	6.01285	18.6257	0.00996719	2.84982	0.0212007	0.0275325	0.0321445	1.07184	19.2345	0.0261179
375.214	3.93973	Cluster_11574	RibLeuIle	3	Manual Inspection	x	0.0555709	0.0693601	Cluster_11574	0.0282726	0.0261799	0.028046	0.0185105	0.0562375	0.0467045	0.0257021	0.0341148	0.0175733	0.0285773	3.72422	10.5786	2.01172	7.85956	6.10862	4.32452	0.0407591	13.8306	0.0259258	13.6823	3.74402	0.0157262	0.0222184	2.15	4.31141	6.68119	6.00776	0.0375097	0.0245507	0.0277513	7.09229	14.2313	18.6628	0.0327672	0.0207786	0.026101	0.0300646	6.0218	8.69564	9.44383
291.103	5.11711	Cluster_09518	NA	NA	NA	NA	0.0551859	-0.00163623	Cluster_09518	0.0270878	0.0258727	0.0258229	0.0190852	0.0552442	0.0490656	0.025392	0.0350589	0.0177436	0.0265251	5.99236	3.26457	6.9389	7.06248	0.0304275	0.0282592	0.0400172	11.5179	0.0252067	24.4855	1.54306	0.017443	0.0223691	7.48312	18.3603	12.8113	9.85828	0.0355284	0.025102	0.0284216	17.2099	21.0578	0.0224796	0.0305979	0.0194097	0.0270691	0.0277465	10.1604	15.777	0.0240917
442.204	4.42126	Cluster_12979	NA	NA	NA	NA	0.054943	-0.0111601	Cluster_12979	0.0270656	0.0256699	0.0264518	0.0179992	0.0586854	0.0485112	0.0257636	0.035692	0.0167172	0.027542	2.53364	1.45782	0.0331559	5.01128	0.029106	0.0313848	0.0427339	7.66258	0.0252712	0.673634	2.08937	0.0152782	0.0227065	3.028	3.25892	2.14812	2.20065	0.0352089	0.0217734	0.0292821	5.13393	4.46293	0.0216604	1.50106	0.0217208	0.0252502	0.029327	0.0287914	6.34518	0.0265539
383.138	5.1182	Cluster_11777	NA	NA	NA	NA	0.0546897	-0.00841815	Cluster_11777	0.0258425	0.0232069	0.0266862	0.0180674	0.0578501	0.0513123	0.0269676	0.0323308	0.0166354	0.0267104	4.05571	5.31412	5.32812	6.8761	0.028656	0.0305582	0.0425128	11.4826	0.0263743	19.8686	3.12902	0.019053	0.0207696	6.17808	22.3215	11.4225	2.94939	0.0407772	0.0236325	0.0264863	14.4154	19.1951	0.0206466	0.0307636	0.0196495	0.0268244	0.0291552	8.08277	13.3063	0.0242361
105.019	5.39651	Cluster_05409	Dihydroxypropanoic acid_Glyceric acid	2	Manual Inspection	x	0.0543534	0.00999218	Cluster_05409	76.6477	44.9228	254.753	24.9577	5.07992	14.5453	0.0281147	12.8596	112.404	112.681	123.458	36.452	4.27275	114.995	57.8592	57.4433	26.1711	169.951	145.605	252.037	68.2444	26.5045	20.7883	104.618	110.139	138.608	75.0818	36.1104	40.7791	23.5304	242.254	66.2871	114.896	25.5829	45.4236	39.3075	37.4114	125.034	103.128	58.4783
155.011	3.96815	Cluster_00199	Orotic acid	3	Manual Inspection	x	0.0528634	0.00293247	Cluster_00199	0.109097	18.1673	483.482	81.4086	12.9778	151.693	6.82807	42.5134	8.80495	11.1412	850.784	0.105751	0.141556	55.7162	62.782	32.9763	0.202317	0.0517495	1713.83	691.347	5.20954	638.815	0.0507807	521.272	640.045	661.303	189.166	907.246	42.5891	26.6682	1433.24	393.109	13.7065	301.219	0.0815537	17.7189	2.1402	1542.77	1243.12	12.3377
443.199	4.41593	Cluster_13010	NA	NA	NA	NA	0.0527425	0.029944	Cluster_13010	0.0294019	0.0255818	0.0288177	0.0184891	0.06079	0.000510243	0.000207852	0.00043222	0.000130399	0.000303545	3.06411	8.75004	10.972	6.07297	0.000370832	0.0141725	0.0419088	10.2798	0.0283046	8.84594	4.48315	NaN	0.024825	0.0803743	10.426	3.0939	8.02645	NaN	0.000323167	0.000326492	5.24919	13.1187	0.0104627	0.0791651	0.021974	0.000215703	0.000274454	6.11181	13.2268	0.0273565
471.333	3.45452	Cluster_02007	NA	NA	NA	NA	0.051772	0.00507347	Cluster_02007	0.0245365	0.0208632	0.0221648	87.7322	0.0439842	1.84556	38.5685	40.3446	9.77083	3.50285	294.085	82.7426	62.62	54.2525	51.9997	31.6239	0.0464329	127.383	144.894	44.6564	35.0202	6.40586	1.01734	315.492	326.522	214.21	114.333	41.9958	69.7332	0.0262932	223.218	246.651	37.3241	310.324	0.0156529	0.0245401	0.0297501	460.962	420.366	13.2723
264.11	3.83567	Cluster_08821	Aminobutyric acid-Glc	3	Manual Inspection	x	0.0511778	-0.0422612	Cluster_08821	0.0274745	0.0284064	0.0282206	0.0198613	0.061044	0.0482166	0.0236835	0.0308226	0.0159235	0.0266044	228.707	109.982	22.245	12.5013	0.0281382	0.0298303	0.0402442	18.6074	0.031176	26.605	0.0200703	0.0594074	43.9722	134.766	98.0595	349.701	86.8271	109.341	2.38989	0.0269708	193.574	24.507	81.9167	77.1308	9.65084	0.0260551	0.0283936	256.999	225.794	182.877
111.02	3.98118	Cluster_00047	Decarboxylated Orotic acid	3	Manual Inspection	x	0.0506779	0.0173764	Cluster_00047	0.124945	12.1112	1029.03	99.8724	61.2342	367.529	0.0256031	102.2	12.8691	39.3429	1336.48	0.0950055	0.141022	83.2807	186.723	51.6342	0.172784	2.76393	5163.24	2236.51	9.80768	911.033	0.058642	1103.13	1205.29	1267.06	420.423	1290.71	102.148	58.7412	3184.07	911.998	17.5161	605.427	0.0944481	38.4923	4.01797	2787.14	2304.08	17.4265
469.205	7.36566	Cluster_01970	LacLys	2	Manual Inspection	x	0.0505455	0.0195456	Cluster_01970	0.0238652	0.0208129	0.0233017	0.0151592	0.0496587	0.0505458	0.0268071	0.0352326	0.0181763	0.027849	1383.56	0.0267493	0.0347928	1.0861	0.032376	0.0263623	0.0430712	802.656	1438.2	124.673	21.4438	22.6394	0.0235893	1295.77	327.845	753.261	472.62	22.8003	0.0238738	0.0297438	1570.22	1332.1	27.9368	0.0339103	0.0182573	0.0272349	0.031447	1674.52	1613.65	11.3028
307.168	7.21173	Cluster_09971	NA	NA	NA	NA	0.0505349	0.0217479	Cluster_09971	0.0394178	0.0342973	0.0375126	0.0277859	0.0787493	0.0439314	0.0181949	0.0332245	0.0133634	0.0247122	21.272	0.0175834	0.0620108	1.8267	0.0270544	0.0342681	0.0313434	39.1811	8.28887	114.906	3.33081	3.98126	0.0336256	57.9393	74.1358	71.8346	54.5269	65.091	0.885022	0.0260154	104.844	26.9332	0.777354	0.0230035	0.0291058	0.0193391	0.0247657	74.8958	112.828	50.0632
567.276	5.05203	Cluster_02764	LacLeuIle	2	Manual Inspection	x	0.0505327	-0.00405056	Cluster_02764	0.0236578	0.0226633	0.024441	0.0165278	0.0516836	0.0508276	0.0255071	0.0380769	0.0185332	0.0305896	1791.82	159.729	227.324	53.8384	0.0317554	0.0316533	0.0397716	513.231	1959.82	643.465	10.1096	52.0082	0.0225469	2029.76	1028.3	1117.2	643.272	56.8465	0.0256895	0.0292304	2068.29	1229.35	112.154	0.03477	0.0179757	0.0281376	0.0303591	2874.83	2554.07	2.20181
313.099	4.2361	Cluster_00941	NA	NA	NA	NA	0.0504198	0.00206735	Cluster_00941	0.0256245	0.024716	0.0272096	0.0188075	0.0588578	0.0494148	0.025448	0.0353687	0.0173691	0.0293508	2.41689	17.6439	0.0303761	0.0228143	0.0310046	0.0297775	0.0400595	10.6443	0.0258797	15.9811	2.96566	0.0167034	0.0207711	7.36033	8.14076	14.4407	3.53686	0.0414085	0.0226972	0.0284556	12.7381	0.0231094	0.0234716	0.0295385	0.0196921	0.0267992	0.0299987	0.0254435	10.1814	0.0233244
300.087	3.80982	Cluster_00874	NA	NA	NA	NA	0.0499476	-0.0377095	Cluster_00874	0.0396414	0.0341979	0.0418783	0.0268953	0.0858145	0.0470604	0.0252632	0.0336577	0.013884	0.0264035	324.602	121.096	49.8024	19.0018	60.4898	6.84192	0.0409543	47.7924	0.0381347	14.2421	2.32797	29.1348	88.1397	124.108	137.697	269.794	116.271	108.289	6.71515	0.0276151	149.431	33.3066	97.6676	120.925	10.3457	0.0252673	0.030751	126.461	169.253	268.484
585.357	3.11521	Cluster_15928	NA	NA	NA	NA	0.04988	-0.0284937	Cluster_15928	0.0159245	0.0155559	0.0207334	0.0193843	0.066986	0.0494038	0.0245925	0.033384	0.0179399	0.0297891	4.40211	5.95944	0.0326284	0.0772407	1.77781	0.00674336	0.0412405	3.33747	12.6235	3.02883	0.00788367	0.00354943	0.00736315	8.28044	14.2483	2.82544	9.10659	0.0082752	0.315962	0.0272253	1.7216	6.21413	0.661867	2.61066	0.0126081	0.0266805	0.0284129	3.04343	19.5889	3.14923
506.215	1.89884	Cluster_14392	NA	NA	NA	NA	0.0495037	0.0162014	Cluster_14392	0.0274381	0.0256062	0.0258312	0.0186585	0.0583587	0.0440742	0.0252771	0.0323651	0.0167469	0.0283977	4.5924	12.7734	0.0325566	0.0240441	0.0311399	1.45141	7.3636	16.8935	0.0254599	4.59513	4.87894	0.0188329	2.71579	6.52502	10.2198	11.9818	12.4735	0.0400359	0.0258811	0.0279996	4.87934	13.3409	5.10951	0.0296691	0.020797	0.0265994	0.0306894	11.6577	7.98651	12.2903
811.431	4.41384	Cluster_04130	NA	NA	NA	NA	0.0492126	0.0153828	Cluster_04130	0.0453733	0.0403205	0.0415996	0.0309363	0.101672	0.0398181	0.020293	0.0278916	0.012735	0.0231954	176.422	148.081	178.197	248.81	16.6658	0.035417	0.0565256	180.507	77.8372	533.404	132.99	14.6347	0.0301309	93.8121	210.9	128.292	106.385	800.736	1.56348	0.0243762	277.485	211.926	5.9774	80.2579	0.0324759	0.0207304	0.0244702	62.2289	170.96	1.02816
297.085	3.53413	Cluster_09658	NA	NA	NA	NA	0.0483698	-0.0425397	Cluster_09658	0.0269157	0.0250629	0.0266129	0.0174731	0.0578858	0.0473819	0.0253203	0.0353244	0.017427	0.0293537	9.16827	3.10039	0.0327427	0.0238965	0.0317624	0.0300367	0.0418138	3.97618	0.0254071	0.59768	0.0189558	0.0152873	0.0230116	17.8165	6.89232	2.72185	0.0231356	0.0335759	0.0261323	0.0270445	5.87659	0.022873	0.0219528	0.0306556	0.0184595	0.0276223	0.0294687	5.82218	1.08817	0.0265308
260.074	6.0187	Cluster_08707	NA	NA	NA	NA	0.0481343	-0.0382389	Cluster_08707	0.0267458	0.0235479	0.0268485	0.0180045	0.0520142	0.0489288	0.0277148	0.0350731	0.0172261	0.0290799	4.03778	0.0231725	0.032712	0.963159	0.0291554	0.0294794	0.0427785	19.0443	11.7294	20.3236	0.0199579	0.0165755	0.0206289	19.1478	41.8129	45.5907	24.097	0.0365015	0.0237227	0.0311018	26.6186	7.51023	0.0225792	0.0310723	0.0194217	0.0278632	0.0326929	23.3622	4.28952	11.5978
243.173	4.5701	Cluster_00557	NA	NA	NA	NA	0.0480663	0.0290429	Cluster_00557	42.3357	16.3835	10.1716	14.2474	53.0414	0.0411398	0.0195297	0.0325086	0.406784	0.749641	27.9026	56.7247	38.4267	137.271	40.8146	125.8	45.405	220.052	170.508	157.193	134.833	26.6442	29.5787	19.8635	51.3358	74.0606	77.4947	36.3119	24.0852	18.2234	80.4634	91.6406	51.4491	21.2018	33.4389	20.0407	3.54012	16.6325	91.5799	21.2709
643.36	3.47448	Cluster_03295	NA	NA	NA	NA	0.0479759	0.0106171	Cluster_03295	0.0177541	0.0146704	0.0170755	3.04202	0.0388736	0.0488231	0.0287623	0.0338376	0.0220289	0.0272628	32.7418	78.3075	28.7149	111.039	33.8343	66.4847	23.1325	13.4908	49.4156	19.0681	20.4571	2.95007	0.0105567	22.7945	48.4646	309.809	46.318	24.0466	56.8813	5.4814	36.657	84.8649	52.7289	187.151	4.46504	0.0286703	0.0290667	53.6151	359.622	8.57509
204.053	2.56844	Cluster_07361	NA	NA	NA	NA	0.0478289	-0.0153671	Cluster_07361	0.0271636	0.0267478	0.0281538	0.0206689	0.0649886	0.0423881	0.0199721	0.0284817	0.0130234	5.10454	55.9448	157.256	62.5601	51.6511	1.38181	0.0304542	0.0608447	12.3521	0.0300054	9.53314	8.45286	0.026501	0.0190361	11.4252	28.9393	26.7578	12.0653	4.62102	17.2946	0.02336	22.3683	64.2012	132.623	5.63507	10.4323	26.7864	0.0224178	23.4846	76.1021	68.869
205.063	2.78447	Cluster_07396	NA	NA	NA	NA	0.047675	0.028336	Cluster_07396	0.0253115	0.0242783	0.0251649	0.0175852	0.0587548	0.0511417	0.0255368	0.0342763	0.0177073	0.0282185	8.05101	0.0251286	0.0317647	0.0218238	3.29271	0.0298341	0.0405554	19.8332	11.2455	6.47362	2.0329	0.0139199	0.0193335	4.51013	4.03899	9.63869	4.28851	0.0325021	0.0247306	0.0288476	10.5211	0.0200265	0.0208561	0.0318203	0.0187512	0.0274687	0.0291539	11.5774	16.8509	11.9003
469.219	7.32894	Cluster_13606	NA	NA	NA	NA	0.047612	0.0183678	Cluster_13606	0.0294519	0.0267672	0.027258	0.0185281	0.0621361	0.0420521	0.0258195	0.0290451	0.0180697	0.025651	186.259	0.0235011	0.0341113	0.021994	0.0265244	0.0293227	0.0374681	135.107	196.165	15.2443	4.21426	0.154705	0.0219033	149.566	41.2113	116.65	73.4564	0.318499	0.0207694	0.0267279	173.953	155.974	4.0615	0.0317916	0.0209387	0.0237643	0.0243618	299.748	171.004	0.0594105
346.094	5.31539	Cluster_10855	NA	NA	NA	NA	0.047467	-0.0404617	Cluster_10855	0.0279926	0.0243233	0.0278021	0.017459	0.0550666	0.0468073	0.02641	0.0354601	0.0159834	0.0290307	8.44923	0.0238421	0.0321158	0.0239283	0.0314489	0.0320239	0.037432	0.0325221	0.0271948	18.3428	0.0194873	0.0177534	0.0242226	20.7509	16.5529	21.691	21.3705	11.01	0.0245284	0.0298448	24.8351	35.8128	0.023004	0.0306918	0.0207144	0.0255951	0.0290866	14.2701	0.0300604	0.025827
73.03	1.371	Cluster_04868	Propionic acid	3	Manual Inspection	x	0.0473614	0.00736637	Cluster_04868	45.1988	6.28985	2.26033	11.3619	98.6234	194.585	314.349	73.9411	78.7613	109.49	1212.73	185.114	573.538	496.831	173.651	1963.38	1258.36	1156.66	321.376	610.306	485.352	53.7413	476.154	310.433	485.871	669.64	787.369	1214.48	220.203	403.805	750.308	493.986	670.169	280.419	499.355	844.154	433.248	1354.37	1070.53	522.233
302.084	3.85251	Cluster_09826	NA	NA	NA	NA	0.0468395	-0.0355775	Cluster_09826	0.0672962	0.0617175	0.0777929	0.0589999	0.219159	0.0424703	0.0195063	0.0308662	0.0121824	0.0240622	70.678	27.7697	10.0523	0.0367621	1.51487	0.0449257	0.040715	7.47262	0.103695	0.0634148	0.0386136	0.407502	19.2725	26.1677	34.5016	67.4632	54.3821	0.943787	0.0233245	0.02493	38.2191	8.62362	28.402	27.4576	0.0506322	0.0198254	0.0254912	29.3906	96.7853	105.374
75.0083	5.09072	Cluster_04908	Glycolic acid	3	Manual Inspection	x	0.0464549	0.0156782	Cluster_04908	0.0289484	0.0241816	0.0250509	0.0164457	0.0560512	0.0529277	0.0247792	0.0373769	0.0178239	1.42128	32.9932	0.0250056	9.31038	3.7532	12.9804	1.04349	0.0400758	0.0502142	5.83372	17.1081	12.0896	NaN	50.6028	15.6581	15.3118	1.08633	5.44695	NaN	0.024269	0.0278329	22.985	2.34771	2.88021	3.03696	5.82203	0.0271697	0.0310133	35.912	13.4857	34.5427
210.933	7.10327	Cluster_07494	NA	NA	NA	NA	0.0461696	0.0235198	Cluster_07494	0.0256404	0.0255282	0.0273435	0.0172544	0.90151	0.00927346	0.00517135	0.00162324	0.00875792	0.00221797	2.70931	0.0233743	0.0321048	6.82382	0.136135	0.0280683	0.039939	3.00615	5.36288	6.87535	0.0181491	0.0166631	0.0236082	0.944229	8.40067	7.92914	4.88721	0.0416454	0.00112369	0.00197769	7.67071	2.27723	0.0217863	0.0168606	0.0194175	0.00543486	0.00164379	7.44503	11.4154	8.68952
258.076	6.06126	Cluster_08637	NA	NA	NA	NA	0.0453095	-0.0568388	Cluster_08637	0.0154353	0.0144373	0.0143149	0.00918601	0.0313532	0.0662534	0.0299153	0.0520915	0.0199192	0.0385783	16.0787	2.25251	5.80478	6.15004	2.34417	0.0341291	0.0245427	38.0731	27.0448	50.7072	0.880854	NaN	0.0165617	84.1781	98.7388	215.934	52.0536	NaN	0.0351472	0.0411434	48.9133	8.81996	0.0262758	0.0356241	0.0111581	0.0262901	0.0348345	59.7719	4.0825	6.10355
103.004	2.28252	Cluster_05385	Malonic acid, Hydroxypyruvic acid	3	Manual Inspection	x	0.045275	-0.00437531	Cluster_05385	94.9449	122.503	27.5473	58.2018	137.875	48.0318	20.6063	62.9945	126.398	16.4854	284.095	11.3392	115.747	106.128	291.118	91.276	70.2353	461.856	1050.3	610.108	233.842	104.658	139.689	802.023	347.148	315.564	287.216	100.842	196.852	103.448	598.803	79.7881	61.4723	405.932	132.916	441.774	67.6007	79.1014	98.1441	43.6829
220.083	4.04601	Cluster_07664	NA	NA	NA	NA	0.0450502	-0.00322657	Cluster_07664	0.031693	0.0280328	0.0307373	0.0220051	0.0757965	0.0489159	0.0247443	0.040812	0.0158831	0.0313963	24.1701	7.71051	9.66025	56.9788	19.075	0.0708641	0.0295818	32.9359	22.1803	41.9386	18.6509	0.30006	4.20222	16.8562	23.8217	53.4233	15.4323	225.939	21.7138	0.0319157	37.6016	21.3922	19.2865	2.51016	0.021459	0.0239283	0.0303759	19.4624	34.8356	20.5757
590.247	2.34729	Cluster_02958	NA	NA	NA	NA	0.0450031	-0.00347943	Cluster_02958	0.0305651	0.0280639	0.0287101	9.51681	0.0568456	0.0447261	9.71265	0.0266819	0.0200729	0.0239525	46.983	51.1276	187.748	49.9915	12.9559	0.0237259	0.0558913	14.8751	164.945	120.121	26.9717	16.3073	14.2969	52.408	94.434	78.4424	124.148	27.1959	90.8857	0.0244565	12.6486	15.28	11.1841	56.5316	0.0226207	0.0300397	3.37792	3.97363	0.0290509	12.4956
621.401	3.47457	Cluster_03167	NA	NA	NA	NA	0.0447152	0.00186283	Cluster_03167	0.0179845	0.0163698	0.0184341	0.652132	13.9102	3.56027	7.43227	10.4484	4.14611	0.0257996	26.554	0.0281105	0.0347146	0.043699	0.0267545	0.0556831	0.0438997	25.5011	45.2863	5.73338	2.61984	0.00742528	0.0155565	62.9151	65.1237	92.2295	43.9625	18.71	22.3204	0.0270108	35.6022	47.6799	0.0428901	17.3242	0.0126445	0.0268373	0.0299325	68.687	183.647	8.12002
222.1	4.56558	Cluster_07706	N-Acetylgalactosaminitol	3	Manual Inspection	x	0.0446821	-0.025606	Cluster_07706	36.1841	23.6747	20.5934	45.7414	49.8254	38.9161	275.237	30.3302	82.7887	245.474	446.402	8.27311	0.0258667	15.415	38.2986	24.2296	18.5967	0.029768	413.256	122.164	0.0195125	9.95283	7.49409	517.556	671.779	648.898	0.0187881	0.0820279	0.0239238	14.3162	538.414	0.0188553	33.5739	2.02168	0.0162752	0.0255675	13.2532	433.758	0.0240059	16.7144
804.413	4.68465	Cluster_04100	NA	NA	NA	NA	0.0446055	0.0503741	Cluster_04100	0.0259182	0.0229215	0.0260273	0.016758	0.0530446	0.042792	0.0256609	0.0324895	0.0179952	0.0251135	685.563	97.8136	188.542	102.051	31.7233	0.0297764	0.0475993	758.882	83.9249	51.8584	10.0098	0.04732	0.0249168	84.9601	95.6655	104.65	37.8177	0.109798	0.0224529	0.0251068	739.6	89.5438	27.7542	3.18051	0.0195774	0.0265343	0.028483	355.222	157.049	89.8291
567.3	5.05117	Cluster_02770	NA	NA	NA	NA	0.0443068	0.0077103	Cluster_02770	0.0265981	0.0253387	0.0274522	3.18459	0.0534857	0.0460353	0.0211569	0.0332746	0.0144949	0.0263357	176.778	13.4227	19.2383	6.49454	0.0298456	0.0339416	0.0348407	68.2223	136.407	84.6831	0.0206288	0.107428	0.0252615	154.924	112.807	121.677	76.7843	0.216755	0.0240451	0.0277566	195.366	90.5437	12.2429	0.0241908	0.0191471	0.0237499	0.026953	274.487	132.56	0.0248571
411.149	1.15285	Cluster_12372	NA	NA	NA	NA	0.0442419	-0.0162783	Cluster_12372	0.0222212	0.0194843	0.0215161	0.0147482	0.0440172	0.0712731	0.0420774	0.0377328	0.0257538	0.036532	21.6106	106.493	35.2111	84.7397	9.16834	0.0236274	0.0253726	0.0249687	6.0776	0.0170082	0.0157878	0.00709424	0.0184486	10.3139	0.0169158	10.8264	12.0534	7.38588	18.6324	0.0354399	25.937	60.3567	9.2894	25.7448	0.0155302	0.0460872	0.0453093	7.50465	0.024853	0.0220153
217.121	7.21452	Cluster_07632	Carboxyethyllysine	3	Manual Inspection	x	0.043543	0.0102813	Cluster_07632	0.0287526	0.0256829	0.0265683	0.0158675	0.0582569	0.0487825	0.0254697	0.0329619	0.0169203	0.0270097	9.02307	0.0234643	0.033613	0.0227984	0.0291116	0.0329151	0.0400019	14.8508	0.0249822	101.292	2.69027	0.0171705	0.0235416	36.4135	86.6863	45.8216	35.9365	0.0426129	0.0235048	0.0278744	70.9994	12.1037	0.0232715	0.0295846	0.0198921	0.0256376	0.028424	46.749	71.9794	22.243
111.019	5.13984	Cluster_05498	NA	NA	NA	NA	0.0434956	-0.00205066	Cluster_05498	17.346	1.29342	0.0271653	2.86669	0.0553956	0.0471175	0.024248	17.6785	0.018603	0.0286887	38.2983	0.000128155	0.000204436	0.0242942	0.0315926	0.0327082	0.000255349	0.0350312	56.436	0.0218146	0.0192805	0.0164305	0.0252485	47.7218	0.998661	69.5656	0.0230847	0.0360755	0.023367	0.0266158	46.3749	0.0238197	0.0237239	0.0323712	0.021048	0.0254556	0.0283357	31.8559	0.0302888	0.0254428
608.402	3.52102	Cluster_03088	NA	NA	NA	NA	0.0433137	0.0121001	Cluster_03088	0.0447063	0.0471633	0.0586813	0.0551575	0.214924	0.0306032	0.0170116	0.0220102	0.0114952	0.018356	18.9884	63.164	8.97051	18.0467	4.63404	13.6346	0.139664	44.5243	106.201	9.015	2.44933	0.0598869	0.0203169	37.2601	81.8267	105.25	39.7666	13.8529	16.9229	0.0195221	79.7935	78.2609	3.75702	26.3353	0.038755	0.0175616	0.0193306	210.494	447.021	0.350253
240.067	2.55396	Cluster_08132	NA	NA	NA	NA	0.0432483	0.00901243	Cluster_08132	0.046753	0.0470958	0.065339	0.0686655	0.313266	0.0552414	0.028577	0.032483	0.0151545	6.50982	5.25354	16.2312	22.2039	74.8532	0.0268586	19.1031	0.0349226	29.1488	48.1114	22.7589	13.5175	3.2313	19.2486	0.0260169	1.99549	2.58073	19.0838	6.27191	11.7122	0.0296828	8.5625	11.2832	18.5947	0.0279988	20.1871	6.18457	0.0321986	0.0238377	30.5723	22.3787
287.995	7.23352	Cluster_09415	NA	NA	NA	NA	0.0432462	0.0267007	Cluster_09415	0.0280882	0.02588	0.0266197	0.0181132	0.958383	3.99086	0.025755	0.0338987	0.0179578	0.0287681	2.40857	0.00225006	0.00322983	3.48409	2.34701	0.0294856	0.00443646	6.63061	6.49079	7.92007	0.0178814	0.0151874	0.0240313	5.4138	2.24086	8.55603	7.27356	0.0369733	0.0245634	0.0286615	7.26953	5.09779	0.0231873	0.0304515	0.0211482	0.0247565	0.0275941	8.28994	11.9627	11.5294
122.024	4.3023	Cluster_05707	Pyridinecarboxylic acid	2	Manual Inspection	x	0.0432335	0.0101459	Cluster_05707	108.496	8.62315	14.6644	2.49184	43.7241	39.7155	230.768	40.0995	96.8056	236.223	57.4655	238.599	300.049	478.962	515.1	683.88	781.418	85.1825	43.9915	51.0871	306.216	272.153	191.139	19.1257	22.8829	44.1854	143.29	328.234	328.495	421.934	131.795	67.4903	366.614	100.453	302.389	209.735	114.566	86.7497	143.903	491.067
499.237	1.24619	Cluster_02219	NA	NA	NA	NA	0.0429064	0.0174251	Cluster_02219	2.4185	3.0743	0.0399305	11.6569	0.0903512	0.0468076	11.9261	0.0290001	2.9475	0.0264117	17.9254	517.791	146.36	83.091	88.5438	1.98447	11.0786	19.1882	0.0370541	16.5694	1.93691	3.61135	0.576552	11.0221	5.13282	54.0989	42.3189	28.2349	245.877	0.0270166	13.0359	325.417	121.226	11.5757	0.0287062	3.07363	11.2035	0.0390169	0.0437744	7.67439
379.005	9.85727	Cluster_01346	NA	NA	NA	NA	0.0428004	-0.0139925	Cluster_01346	0.0138825	0.0120206	1.84736	7.79515	0.0245418	0.0519947	11.8152	0.0383583	0.0194355	0.0289857	139.668	110.409	96.2818	96.0006	49.2211	103.179	13.1025	85.5581	21.8282	84.2763	77.0472	163.173	70.0954	108.979	81.6295	104.715	93.5105	1221.16	81.7715	0.0296349	97.8485	79.657	116.395	0.0364106	52.3729	42.582	8.55847	145.16	109.934	107.667
515.125	5.84449	Cluster_14574	phellopterin	2	MassBank of North America	704	0.0424451	0.0183463	Cluster_14574	0.0281736	0.024617	0.0275606	0.0189255	0.0588028	0.0481909	0.0265909	0.0343922	0.0168076	0.0276287	3.83196	0.0250297	0.0325062	1.78162	0.0294986	0.0159512	0.0381812	13.8261	32.5444	38.0866	8.99872	NaN	25.7356	0.0242049	0.0258046	0.012372	5.12927	NaN	0.024164	0.0274523	4.37852	7.04549	6.68352	0.0303994	3.78841	3.59524	0.0305241	12.7866	34.3346	24.7091
287.053	5.13945	Cluster_09373	NA	NA	NA	NA	0.0423663	-0.00416541	Cluster_09373	10.1144	0.0245333	0.0283066	0.0193959	0.0582359	0.0466524	0.0259616	12.2515	0.0173906	0.027697	17.2738	0.000276332	0.000411358	0.0243103	0.0300859	0.0289841	0.000510405	0.0317369	26.3896	0.0206191	0.019269	0.017263	0.0236408	23.5748	2.42201	40.3393	0.0227223	0.0357112	0.0234985	0.0264226	22.2674	0.0226097	0.0238858	0.0310477	0.0202124	0.0248983	0.0294477	12.7992	0.0314291	0.0268841
233.925	7.09834	Cluster_08002	NA	NA	NA	NA	0.0422485	-0.0112661	Cluster_08002	0.0259035	1.66349	0.0273376	0.0167384	0.0587669	4.51079	0.0246541	4.97529	0.0167499	0.029062	2.38017	0.0228255	0.0351453	0.891021	0.0285953	0.0294693	0.0408595	0.0320709	3.8637	3.92553	0.0187694	0.0184458	0.0214317	4.64439	4.91336	5.64838	4.07065	0.0404437	0.0250686	0.0304354	4.05009	3.02664	0.0223625	0.0301556	0.0208127	0.0256806	0.0305009	5.05015	6.04342	3.72645
607.412	3.52378	Cluster_16313	NA	NA	NA	NA	0.042011	0.0196565	Cluster_16313	0.0672546	0.0619178	0.0784302	0.0617981	0.219746	0.0289467	0.0177504	0.0185657	0.016537	0.0142207	6.78295	28.2815	0.370695	7.62082	3.8614	6.76691	0.187469	44.09	41.9481	6.07022	3.06889	0.056787	0.034127	21.5867	9.988	126.219	34.7952	1.67448	9.47941	0.0150824	68.5803	57.8033	2.54545	24.9069	0.256802	0.017133	0.0181655	169.931	323.872	0.307772
145.099	7.26022	Cluster_06187	Lysine	3	Manual Inspection	x	0.041897	-0.0164183	Cluster_06187	5.57721	5.3545	8.72678	0.018347	0.0546589	13.0402	8.56258	1.99442	24.7889	25.1367	126.451	24.4754	168.044	229.344	215.018	43.9156	46.0904	12.637	11.2952	29.0148	2.32554	5.8743	29.6422	38.5444	82.6551	136.618	17.8147	56.1692	38.0638	19.277	146.01	14.5792	26.8193	3.24049	38.2302	32.3216	0.0271277	108.395	104.914	586.61
347.036	9.77454	Cluster_10868	NA	NA	NA	NA	0.0417925	0.0709792	Cluster_10868	0.0282842	0.0247146	0.0268352	0.0180615	0.0585157	0.0459933	0.0254399	0.0344645	0.0176663	0.026243	0.0315927	0.0240219	0.0335439	8.19004	0.0295006	4.14941	0.0435284	1.33526	0.0246699	7.71685	7.64575	0.0158974	0.0208985	0.022621	0.0254486	7.52906	9.38142	0.0372897	0.0223687	0.0283659	8.83979	6.55187	11.8873	0.0287707	0.898458	0.0250234	0.0296568	3.07999	9.32528	9.4549
258.058	4.07636	Cluster_00627	NA	NA	NA	NA	0.0417715	-0.0165659	Cluster_00627	0.0282895	0.024987	0.0269005	0.018326	0.0596546	0.0465924	0.0146515	0.0336469	0.0018085	0.0278067	13.4175	5.55752	12.6996	10.5704	9.64909	0.0315925	0.0391537	12.9447	4.37689	12.2324	2.52386	0.0177069	0.0245947	7.8001	18.2166	7.78694	4.79632	3.23484	14.7258	0.0290226	3.58381	7.09853	0.0241172	0.592103	0.0199794	1.99864	0.0292036	7.52715	11.3922	7.04209
593.388	3.63776	Cluster_16071	NA	NA	NA	NA	0.0417026	-0.0431786	Cluster_16071	0.00420479	0.00436847	0.00864312	0.00271129	0.00988465	0.052124	0.0264543	0.0347198	0.0170443	0.0275131	1.51709	0.0240361	0.0300334	0.0142755	0.0295504	0.0167312	0.0402257	11.0762	3.06187	0.013854	0.0114477	0.0165893	0.00114192	15.0315	20.4768	12.8149	0.0159528	0.0380814	3.42177	0.0283263	8.58645	1.27705	0.0130192	0.0303226	0.00373096	0.0257448	0.0299702	4.33206	0.937248	0.00505642
295.122	2.35563	Cluster_00847	NA	NA	NA	NA	0.0416966	-0.00547086	Cluster_00847	7.28545	6.30032	11.8989	32.0157	8.26127	0.0430248	31.3067	1.74892	9.78349	7.11357	85.9426	134.331	321.937	146.088	50.3839	0.777826	0.0464647	30.62	279.977	221.904	84.0957	52.0886	46.6595	107.425	181.683	171.147	267.339	66.2789	253.173	4.74796	38.4851	37.5732	51.845	172.282	16.3509	0.0298991	19.7223	15.8027	11.7949	45.4559
258.076	4.60089	Cluster_00631	NA	NA	NA	NA	0.0416117	-0.0326767	Cluster_00631	101.798	78.8837	30.248	40.7685	228.427	192.407	437.403	100.011	50.1901	349.599	892.325	47.164	20.6182	3.75548	19.8888	1.55838	0.0351116	4.35051	569.094	193.411	0.375732	30.4735	8.46529	646.895	795.2	614.694	6.76073	55.7828	19.3099	0.0320127	618.591	12.4622	139.374	25.7406	6.15108	48.6962	76.0928	592.206	9.45147	58.8426
265.113	3.85745	Cluster_08847	NA	NA	NA	NA	0.0415391	-0.0513831	Cluster_08847	0.0271855	0.0254681	0.025245	0.0183452	0.0546959	0.0510292	0.025313	0.0374215	0.0162726	0.0294606	12.4814	6.76787	0.0329163	0.0229737	0.0308443	0.0322943	0.0403923	0.0300278	0.0257279	0.0193965	0.0197929	0.0163971	0.0210261	5.74068	3.39195	18.1235	1.04918	0.0415488	0.0254	0.0281849	8.63277	0.0226223	0.0240012	0.029347	0.0193966	0.0257287	0.0303382	12.1407	13.9617	6.92153
258.076	7.27067	Cluster_08639	NA	NA	NA	NA	0.0413773	-0.0451962	Cluster_08639	0.0276651	0.0266606	0.0273758	0.0188971	0.0575625	0.0477118	0.0254705	0.0351426	0.0180231	0.0277828	9.68391	0.0231301	0.0327121	2.28806	0.0313185	0.0299259	0.0387899	7.71662	0.0258911	16.8214	0.0197072	0.0155391	0.0245826	18.8741	15.0134	33.254	4.48172	0.0350137	0.0223556	0.028572	28.8705	0.0233841	0.0217631	0.0305294	0.0206312	0.0256349	0.0292398	26.7783	0.0301906	1.30624
405.335	4.40718	Cluster_01544	NA	NA	NA	NA	0.0413047	0.0213911	Cluster_01544	0.0582653	0.0607406	0.0947471	0.181337	6.15752	0.0427678	0.0241487	0.0297646	0.0154272	0.0255522	54.5132	30.4088	49.2672	36.1138	0.0282048	0.029643	0.0899903	31.6612	23.81	194.443	44.1938	0.546881	0.0189847	12.713	73.749	26.5061	122.18	304.692	0.0218815	0.0270521	29.7812	143.432	0.0198472	19.0713	0.0539313	0.026206	0.0273806	7.10452	363.567	0.0680453
301.11	1.56239	Cluster_09797	NA	NA	NA	NA	0.0412362	0.0165026	Cluster_09797	0.0154477	0.0137409	0.0136151	4.15047	0.0285155	0.0917033	0.0817361	1.3957	0.0154596	0.0371275	45.3712	19.4078	4.18441	6.07963	5.30324	23.8007	0.0435018	60.5376	13.7207	2.59818	0.0290713	NaN	24.3839	74.8223	6.77213	0.0346122	0.0118496	NaN	0.020906	0.0349597	57.9773	34.779	23.6132	7.47647	3.17717	150.089	0.0827898	37.0469	20.8782	0.0135982
329.022	9.8172	Cluster_01041	NA	NA	NA	NA	0.0410695	-0.0197731	Cluster_01041	0.00749373	0.00622928	0.00608339	0.0468683	0.0115629	0.0535364	0.0621065	0.0385659	0.0582298	0.0302646	23.2442	17.8175	13.2269	7.87065	0.44143	8.72416	0.0821776	5.90266	0.730697	7.2151	5.73283	NaN	6.21648	10.6579	7.07419	7.98424	8.55011	NaN	8.56	0.0311624	8.52411	6.5929	9.64401	0.10734	3.93733	1.94305	0.0334649	14.4606	8.81818	9.82695
412.181	1.1242	Cluster_12391	NA	NA	NA	NA	0.0408944	0.0385055	Cluster_12391	0.0241048	0.0217327	0.0252085	0.0160501	0.0503474	0.0684839	0.0508612	0.0344014	0.0241361	0.0339931	31.1155	14.3428	42.8154	18.1719	9.09647	396.392	0.0438172	48.3528	41.149	157.35	57.7044	62.9418	67.8376	58.1016	124.071	137.229	126.704	37.1897	39.7008	20.8189	3.9305	9.71417	15.2394	29.9483	20.8463	0.0525896	2.73382	4.98711	124.912	58.3759
804.436	4.68075	Cluster_18852	NA	NA	NA	NA	0.0407867	0.0498514	Cluster_18852	0.0251685	0.022112	0.0237793	0.0151135	0.0475044	0.0397546	0.0223121	0.031125	0.0164878	0.0247171	237.966	15.0713	26.4185	19.53	6.06552	0.0299751	0.0400811	185.436	19.7214	12.5722	0.144152	0.483491	0.0208755	14.4237	17.1201	24.1456	8.09681	1.05375	0.0233087	0.0245831	151.591	19.3784	8.67468	0.0288813	0.0171016	0.0237722	0.0256213	80.6161	21.6176	21.3165
223.103	4.56175	Cluster_00437	NA	NA	NA	NA	0.0407734	-0.0135057	Cluster_00437	0.0271439	0.0241712	0.0272845	0.0179335	0.0564086	0.0463381	2.84231	0.0347435	0.0172699	0.0282234	18.86	0.0243083	2.87163	1.29242	0.0315973	0.0314438	0.039955	0.0313051	18.8194	0.022402	0.0179209	0.0144381	1.53175	18.6517	35.8205	29.62	0.0229331	0.0327526	0.0235984	0.0268437	24.6697	0.0223758	1.42532	0.0309647	0.844941	0.0269741	0.0311553	18.9978	0.0271869	0.0261303
319.064	7.22427	Cluster_10236	NA	NA	NA	NA	0.0399726	-0.0206743	Cluster_10236	0.0265151	0.0239948	0.0262565	0.0172952	0.055141	0.0483782	0.0264877	0.0355587	7.906	7.4696	31.9201	9.96155	62.5478	52.1037	71.9086	14.3824	18.1096	0.0274173	0.0261131	0.0221674	0.0160007	0.0146803	9.04603	0.0232791	0.0293544	13.4627	0.0225577	15.3466	14.4071	7.51405	8.91362	0.0228303	6.45178	0.0295589	14.1727	13.6304	0.0306752	9.37647	14.6154	77.2774
573.453	1.27079	Cluster_15731	NA	NA	NA	NA	0.0396133	0.0251035	Cluster_15731	0.0636716	0.0704524	0.0872845	0.0965542	0.375016	0.0465612	0.037967	0.0225188	0.0237464	0.0237909	0.0418143	18.3003	24.2716	46.3241	14.7554	17.3228	5.86306	41.0123	345.18	79.3655	27.3004	7.967	35.4124	35.7963	80.6356	38.6464	17.977	1.49888	17.5417	0.0224371	0.0248304	0.0822436	24.5562	34.7998	162.789	27.1724	16.7981	23.2204	0.145147	87.9624
465.287	3.56038	Cluster_01939	NA	NA	NA	NA	0.0395321	0.0155671	Cluster_01939	29.8927	49.7835	23.1526	69.1713	13.4618	26.1349	44.8822	37.1753	30.7237	7.52582	223.485	50.1821	10.8945	4.51571	57.4599	38.7033	0.0934084	983.709	973.133	24.2522	35.2012	30.294	24.6121	747.51	1814.66	1327.02	321.945	52.3894	12.0928	9.86849	925.637	30.7373	25.3404	14.1569	44.898	4.69208	19.9604	4494.63	51.9445	41.5514
601.335	3.59826	Cluster_03031	NA	NA	NA	NA	0.0394325	0.0485917	Cluster_03031	0.0260079	0.025253	0.0268663	0.0175336	0.0571479	0.0487609	0.0269169	0.0342541	0.0166184	0.0264121	0.0314767	0.0253911	0.0337837	0.0239335	0.0304594	0.0290987	0.0398324	33.1824	33.2315	0.0222389	0.0199398	0.016179	0.023254	0.532353	18.8656	25.8898	0.0224069	0.0358738	0.0237941	0.0271864	15.9554	0.0214314	0.0226886	0.0283579	0.0212524	0.0245245	0.0293182	52.8946	0.028175	0.0240342
496.275	1.02056	Cluster_14163	NA	NA	NA	NA	0.0393862	0.0140894	Cluster_14163	0.0252947	0.0262494	0.0278188	0.0188716	0.055045	0.0489818	0.0236753	0.0333625	0.0175347	0.025724	1.10339	2.73063	8.71207	23.3228	10.0301	31.5847	13.0562	0.0184253	37.0624	19.3563	3.63664	0.0969265	3.5751	8.38154	15.6803	12.2029	15.7949	0.0268461	3.04142	0.027002	4.24211	0.0232364	0.0137127	8.2325	0.0211238	0.0244877	0.0270708	5.52403	10.309	5.50606
78.0348	4.29816	Cluster_04924	NA	NA	NA	NA	0.0393078	0.017664	Cluster_04924	13.5881	0.0171896	0.0186249	0.0118997	0.0373934	0.0480366	41.8269	0.0318706	16.3683	41.1587	0.0382324	35.4208	44.974	107.513	103.819	160.42	147.59	0.0240708	0.0170145	5.61129	61.358	75.2249	34.1648	0.0235011	0.0288007	0.0178195	16.8714	69.101	51.3717	70.5997	9.92098	8.54012	62.3809	2.5746	51.7378	32.1085	13.5456	8.8029	19.0772	108.264
258.076	5.88964	Cluster_00630	N-Acetylgalactosaminitol: [M+Cl]	3	Manual Inspection	x	0.0392209	-0.075692	Cluster_00630	0.00026221	0.000227359	0.000208668	0.000126325	0.0003977	0.0511466	0.0283884	0.0339379	0.0182178	0.0282329	29.8724	0.0242617	1.74127	0.125885	4.67345	0.00020418	0.0419024	0.491721	0.218997	0.31836	9.95537e-05	NaN	0.000734588	80.9601	29.3946	0.877492	0.262675	NaN	0.0244178	0.0304654	0.420091	0.272962	0.000152317	0.0321021	0.000163671	0.0291511	0.0326484	1.5057	0.224447	0.426191
409.344	4.11896	Cluster_12339	NA	NA	NA	NA	0.0390425	0.00444822	Cluster_12339	0.0277738	0.0237155	0.0263773	0.0178148	0.0574229	0.0468378	0.0259625	0.0311872	0.016327	0.026228	0.0305493	0.843711	0.0362768	8.63027	0.0294218	14.7067	0.0424194	0.0313818	0.0247801	0.022686	0.0194363	0.0162029	5.04227	0.022151	0.0272461	8.60591	12.7183	9.64892	12.414	0.0281385	0.0236507	0.0229067	7.76143	0.0289208	1.45872	0.0259425	0.027644	0.0262437	1.18994	27.9267
585.343	3.10994	Cluster_15924	NA	NA	NA	NA	0.0389279	-0.043142	Cluster_15924	0.0187032	0.0176109	0.0213287	0.0152358	0.0485131	0.288537	0.0408417	0.0363506	0.0278027	0.04997	396.457	24.5021	10.2486	3.20136	10.5115	0.41952	0.0391763	17.5624	45.2854	12.1932	0.504672	1.01481	0.0140037	126.241	317.665	31.5435	27.0004	8.00306	5.05206	0.0493074	13.094	25.0466	7.51096	26.436	0.0152144	0.0469482	0.0364481	26.4094	97.1577	12.4713
776.383	4.7369	Cluster_03976	NA	NA	NA	NA	0.0387604	0.0573129	Cluster_03976	0.0306732	0.0277863	0.0304883	0.0203702	0.0603795	0.0410911	0.024153	0.0299685	0.0155598	0.0223385	455.718	13.2541	27.9671	7.98588	0.0248149	0.0326959	0.0440066	531.378	132.702	64.5285	0.0201706	0.0305783	0.0326562	51.4777	46.2842	56.195	41.6393	0.0662377	0.0187987	0.0244482	523.542	78.1601	5.12388	0.0287625	0.0215661	0.022879	0.0257134	269.457	37.546	60.4818
811.498	4.40612	Cluster_04133	NA	NA	NA	NA	0.0383798	-0.0166067	Cluster_04133	0.0344633	0.0309722	0.0353233	0.026458	0.0852612	0.0351308	0.0204073	0.0264903	0.0127323	0.0216989	54.8025	80.2179	115.439	77.862	1.89333	0.027505	0.0630814	100.608	10.7201	113.266	66.9937	2.02719	0.0214696	39.4164	177.203	72.9593	104.049	1056.84	0.0187225	0.0224676	71.2412	114.537	1.06597	37.6758	0.0265754	0.0208866	0.0222175	8.89936	147.038	0.0328083
222.099	6.03097	Cluster_00431	N-Acetylgalactosaminitol	3	Manual Inspection	x	0.0381161	-0.063093	Cluster_00431	0.0262865	0.0257216	0.0270162	0.0178238	0.0594028	0.0494724	0.0242655	0.0353978	0.0176098	0.0282671	0.0307546	0.0220292	0.0310398	0.0242378	0.0289522	0.0325763	0.0396458	13.4934	6.54613	25.5134	0.0191315	0.0174311	0.0238619	14.6453	32.2715	34.4971	31.8228	0.0385355	0.0227357	0.0287828	20.6013	0.0220427	0.0227114	0.0315493	0.0206267	0.0264609	0.0297452	17.3943	0.0280948	0.963839
440.212	1.15014	Cluster_12931	NA	NA	NA	NA	0.0377965	0.00824841	Cluster_12931	0.027602	0.0249574	0.0270002	0.01924	0.0550903	0.0443155	0.0247939	0.0347317	0.0172472	0.0267934	6.44052	0.0219012	1.55619	12.3385	2.41492	5.18365	0.0374876	0.0312484	34.5569	14.6202	0.0182846	15.1931	0.0205015	14.8459	21.7989	21.2912	18.4365	0.0384548	0.0239487	0.028418	11.7272	0.0213097	0.0232234	0.0296082	0.0213006	0.0258471	0.0278194	1.04727	42.9383	4.82004
174.078	3.84897	Cluster_00245	2-Aminoheptanedioic acid , N-Carboxyethyl-g-aminobutyric acid	3	Manual Inspection	x	0.0377225	-0.0489678	Cluster_00245	0.0272812	0.0230348	0.0252656	31.9056	0.0616935	0.0531207	0.0249938	0.0394449	0.0146558	0.0321198	85.0481	34.3767	3.67658	0.0235181	0.033403	0.0282351	0.0305446	0.0302922	0.0293031	5.88549	0.0183125	1.43267	9.14254	56.008	25.0292	125.075	23.7249	453.29	0.0267912	0.0299202	56.7597	3.42739	22.8236	16.3743	0.0203172	0.0269053	0.0317481	81.7051	89.2756	50.8596
591.391	2.20045	Cluster_02970	NA	NA	NA	NA	0.0377036	0.0214608	Cluster_02970	0.0081114	0.00686931	0.00763805	2.52758	1.4415	0.0376792	0.146598	0.080311	0.175871	0.0307095	127.66	386.841	264.899	42.752	2.32622	37.9759	98.1203	25.2479	18.5515	1.49932	8.16794	3.89771	17.4877	8.73198	127.355	28.374	21.4259	5.72635	0.59089	0.35229	13.4761	36.921	33.2784	0.298488	31.7779	0.145812	0.0195039	95.1525	93.4109	19.8576
111.019	4.63031	Cluster_05487	NA	NA	NA	NA	0.0375646	0.0215974	Cluster_05487	0.0280796	0.0241125	0.0277003	0.0173667	0.0548234	0.0493214	0.0244412	0.0363402	0.0179933	0.0289231	1.65053	0.0230545	0.0324432	0.0243827	0.0293796	0.0316666	0.0380637	0.0330931	18.2038	8.63423	0.0193684	0.0168766	0.0236313	2.24304	0.0279348	1.68514	0.0232087	0.0369229	0.0234004	0.028584	17.7876	0.020637	0.0224269	0.0313687	0.0192192	0.0267078	0.0280804	20.8391	9.55229	0.0241748
458.349	4.07986	Cluster_13355	NA	NA	NA	NA	0.0372317	0.000368425	Cluster_13355	22.2182	32.6602	5.26038	12.6217	0.0617072	0.0394995	0.0228034	30.7728	0.0143638	27.097	24.3628	57.249	75.1101	16.3712	11.2428	3.91039	0.170899	1.79051	10.0966	20.0429	0.0292402	0.0132897	0.0302675	8.08546	97.8917	37.2669	42.4097	3.21532	0.0187088	0.0232983	13.4178	25.2001	27.276	0.0247468	0.0221309	0.0237461	0.0259616	10.9629	33.9972	29.1649
204.089	3.23785	Cluster_07367	N-Acetyl-D-fucosamine	3	Manual Inspection	x	0.0371611	-0.0142154	Cluster_07367	0.0267422	0.0242562	0.0253384	0.0174419	0.0548313	0.0489679	0.0266645	0.034513	0.0180201	1.29582	0.030629	0.0218773	0.0308919	45.1621	0.0280135	0.0296835	0.0408122	3.73971	0.0251685	1.50298	0.0186063	0.0165364	0.0218621	3.65238	2.01012	12.5887	6.56721	0.0375006	34.6934	0.0301943	8.6389	0.0215375	0.279321	0.0322263	0.0190045	0.0270302	0.0297882	4.80555	0.809143	10.6128
180.054	4.0872	Cluster_06909	8-Hydroxy-7-methylguanine	3	Manual Inspection	x	0.0370954	-0.0136953	Cluster_06909	21.8157	18.1801	0.0263432	8.08146	9.24874	0.0461489	34.1209	9.38645	0.0167166	0.026734	53.6836	42.5491	46.2948	71.3507	36.2515	124.088	90.5185	92.9608	63.1522	121.273	58.4505	31.0941	98.2766	42.2737	83.7639	71.1335	63.3659	138.246	58.666	27.3364	66.51	27.9689	40.2372	29.1743	44.0134	69.9793	13.2444	62.0632	98.1047	88.7289
288.997	4.55091	Cluster_09455	NA	NA	NA	NA	0.0369132	-0.000183669	Cluster_09455	0.0282288	0.0250046	0.026887	0.0185907	0.0554985	0.0504212	0.0262305	0.0351234	0.0166271	0.0274365	0.0322001	0.0245059	0.0335998	1.94077	0.0301483	0.0133365	0.0414079	0.114716	0.0273305	3.22781	1.1821	0.000785599	0.0224464	0.024462	0.0278948	0.0546755	1.3787	0.00195688	0.0245014	0.0270088	1.45748	1.63073	0.0110767	0.0294914	0.0208764	0.0247737	0.0300799	0.0282061	2.69115	0.0259231
258.008	1.17634	Cluster_08631	NA	NA	NA	NA	0.036889	-0.00201317	Cluster_08631	2.4546	0.0170452	0.017341	0.082192	0.0431294	0.0397923	0.811583	0.0317412	0.0210645	0.0243064	356.844	344.096	0.0341979	7.673	33.15	0.0288593	0.0420042	0.0283465	39.0786	0.0156471	0.0173823	0.0166367	0.0157034	113.839	30.8877	79.8514	20.7489	22.2477	7.96123	0.0242465	422.595	5.72714	0.0221756	0.0350826	0.014124	0.0273594	0.0230724	449.295	0.0212213	0.0185472
301.091	3.85244	Cluster_09796	NA	NA	NA	NA	0.0368725	-0.0382196	Cluster_09796	0.0269842	0.0254822	0.0268609	0.0166527	0.0579383	0.00334912	0.014609	0.00144412	0.0169039	0.00148548	15.9322	5.68274	0.0337957	0.0240394	2.73814	0.0308082	0.0443028	0.0331118	0.0267354	0.0210337	0.0189059	8.74377	0.0239504	0.261489	6.59727	14.7479	0.021799	0.037495	0.000999413	0.00149747	6.24546	0.0226742	2.39168	14.7378	0.0206215	0.0135379	0.00278914	1.31346	4.12712	7.62518
445.257	3.4798	Cluster_01814	NA	NA	NA	NA	0.0364816	-0.021334	Cluster_01814	125.826	1446.25	127.61	197.114	176.392	100.159	163.658	54.6051	100.992	765.135	303.289	1014.03	279.207	248.165	520.011	23.3943	204.458	359.245	125.273	388.204	524.466	397.727	1006.5	915.557	745.918	450.859	952.004	1218.76	808.702	373.619	648.625	798.275	800.811	1209.35	447.905	713.121	127.846	782.205	290.644	1447.36
337.078	5.34852	Cluster_10620	NA	NA	NA	NA	0.036332	0.0347992	Cluster_10620	0.0282771	0.0253283	0.0257218	0.0169424	0.0562565	0.0487437	0.0266184	0.0354626	0.0176457	0.0282679	0.0311863	0.0248945	0.0357248	5.11514	0.032479	0.0307182	0.0385654	20.347	24.3483	29.1033	16.4428	5.36408	27.933	0.025507	0.0281933	0.0242277	3.76668	0.0371757	0.0255343	0.0265958	1.97254	4.74657	10.684	0.0310189	0.0200667	7.81398	0.0303287	7.29429	19.2092	15.985
415.177	1.04629	Cluster_12452	NA	NA	NA	NA	0.0362524	0.0455409	Cluster_12452	0.456389	0.447744	0.48547	0.339065	1.0463	0.0223036	0.87672	0.0173434	0.735671	0.0134	1.20082	112.984	135.645	53.541	5.10544	144.695	166.622	54.9459	22.2438	164.83	80.1938	3.80708	549.026	6.37923	120.346	121.673	193.683	0.544079	5.27803	0.0142171	42.9276	123.917	92.8056	3.57088	326.584	2.68362	0.0131057	27.0244	8.93817	99.3978
192.068	3.88858	Cluster_07120	NA	NA	NA	NA	0.0361424	0.0178583	Cluster_07120	0.0254949	0.0246081	0.0268056	0.0191773	0.0598528	0.0472244	0.0254892	0.0351738	0.0166315	0.0265401	0.0318741	0.0228701	0.0329504	0.02216	0.0300745	0.0308576	0.0380035	19.2532	19.3149	43.5495	3.36757	0.0173109	0.0217718	0.0235432	6.60031	13.4657	16.1316	20.1223	0.0259801	0.0295209	10.7967	0.0219796	0.0224215	0.0298837	0.0192543	0.0240607	0.0294459	21.7188	28.4902	0.0267937
287.995	5.42954	Cluster_09409	NA	NA	NA	NA	0.0360936	-0.018289	Cluster_09409	7.75262	7.28321	9.32417	6.97329	13.2164	7.45835	4.32009	4.45957	3.73439	8.36988	7.96638	7.41212	10.9	10.6453	13.0442	13.5382	21.3569	12.6212	8.98649	10.7106	8.3542	9.436	10.1644	9.0848	11.2844	8.9362	8.86896	19.1696	9.7376	16.1316	9.52934	6.62511	9.44289	9.36149	8.69268	11.9268	6.69393	8.38059	8.64572	10.0641
258.076	6.42098	Cluster_08638	NA	NA	NA	NA	0.036063	-0.0309066	Cluster_08638	0.000785748	0.000833031	0.00217917	0.000539384	0.00196871	0.00332112	0.00252783	0.00183679	0.00280548	0.00335963	0.939767	0.00319316	0.117587	0.0277522	0.00159529	0.0163746	0.005299	7.00964	0.691153	9.60129	0.00912343	0.0167861	0.000233439	3.0329	8.41542	30.1117	7.96358	0.0350739	0.00148608	0.00352614	12.766	0.743632	0.0127966	0.00464138	0.000852235	0.00250923	0.0014636	0.463042	0.248225	0.45388
74.0246	3.88743	Cluster_04888	NA	NA	NA	NA	0.0359123	0.0256046	Cluster_04888	0.0284538	0.0246735	0.0258052	0.0181832	0.0587162	0.0485294	0.0251571	0.0364146	0.0168645	0.0264752	0.030703	0.0251985	0.0357619	0.0236371	0.0305967	0.0309397	0.0414072	15.9331	36.7881	57.9897	7.45072	0.0151596	0.0200306	0.0233495	3.26673	25.8471	29.5683	25.1515	0.0234319	0.026878	16.6682	0.0240948	0.020811	0.03185	0.0195399	0.0257539	0.0289245	36.6992	35.5057	0.0246354
297.085	3.42929	Cluster_09657	NA	NA	NA	NA	0.0358975	0.0551982	Cluster_09657	0.0267478	0.0237529	0.0271815	0.0177575	0.0557925	0.0482889	0.0239469	0.0353688	0.015362	0.0268067	3.32809	2.84758	0.0321446	0.0244617	0.030349	0.0295554	0.0409878	26.4552	1.1989	15.5112	2.81293	0.017013	0.022821	6.19913	3.86803	12.465	5.02406	2.36549	0.0239169	0.0286754	17.9032	0.0222166	0.0225065	0.0294712	0.0185667	0.0252378	0.0302261	15.6344	20.8289	0.0260144
172.959	7.19008	Cluster_06755	NA	NA	NA	NA	0.0358969	-0.0169766	Cluster_06755	0.0384345	0.0350022	0.0385179	0.0255495	0.0819158	0.0618484	0.0577854	0.0326297	3.45021	2.70076	9.83114	2.47126	26.8865	14.864	18.8431	4.84927	4.23482	0.0355378	5.58938	7.74671	0.0210629	NaN	7.49854	2.97555	6.6744	1.33916	3.63123	NaN	5.06129	1.90187	5.14875	1.89357	1.27251	0.108377	3.38854	15.5603	0.0469545	2.23283	11.3267	24.7866
593.369	3.63624	Cluster_02983	NA	NA	NA	NA	0.035881	-0.0428462	Cluster_02983	0.018138	0.0163533	0.0173201	0.011181	0.0348095	0.102459	0.101855	0.0589872	0.0858275	0.0538733	121.228	0.0218496	0.0304212	0.0162907	0.0516888	0.0202066	0.0366743	116.886	101.705	0.0134367	0.0138021	0.00552676	0.0160619	217.483	130.546	101.605	6.36411	0.0129223	61.1927	0.0546053	91.1022	13.7907	0.0169593	0.161895	0.0127042	0.110594	0.0707207	341.798	36.5572	0.015235
102.056	3.84792	Cluster_05371	3-AMINOISOBUTANOATE	2	MassBank of North America	546	0.0358706	-0.051335	Cluster_05371	0.0261829	0.0234623	0.0241565	0.0161459	0.0494707	0.0567366	0.0309867	0.0401529	0.0191141	23.298	86.4001	35.8898	2.8727	0.0192732	0.0346683	0.0252137	0.0349429	0.0302868	0.0218095	10.9419	0.0178088	1.43412	16.9106	66.3097	26.9238	157.593	24.2624	450.591	0.0248535	0.0331988	82.4039	3.89247	27.7342	19.7038	1.19834	0.0293278	0.0347081	134.857	87.8713	63.6731
771.073	9.76654	Cluster_03946	NA	NA	NA	NA	0.0357632	0.0642246	Cluster_03946	0.027467	0.0257735	0.0258307	0.0179424	0.0574429	0.0500367	0.0256216	0.034073	0.0165053	0.025818	0.0315744	0.0254971	0.0334872	9.45694	0.0301252	1.56218	0.041503	0.0321609	0.0246097	9.58009	8.48903	0.0147221	0.0237051	0.024922	0.0280922	7.48312	15.9696	0.0361453	0.0231263	0.0286075	11.4438	3.65418	21.7461	0.0321201	0.0195809	0.0274227	0.0312582	0.0258454	10.0564	12.3128
316.197	4.39654	Cluster_00965	NA	NA	NA	NA	0.0357526	0.0252263	Cluster_00965	0.0293298	0.0268325	0.0276693	0.0197567	0.0544214	0.0476971	0.0236777	0.0347627	7.07401	0.0277956	0.030293	0.0241336	0.0338359	7.9494	0.0318316	0.0320365	0.0397104	9.40392	0.0258713	13.2069	4.95953	0.0162967	0.0233386	2.0257	7.41592	9.0087	3.87572	0.032469	0.0239316	0.0278757	6.00179	9.67765	0.0226999	0.0289797	0.0210723	0.0270821	0.0284436	0.0270927	11.7579	0.0263121
835.48	2.66616	Cluster_19081	NA	NA	NA	NA	0.0355775	0.0206476	Cluster_19081	0.0264805	0.0244774	0.0263469	0.135377	0.0518642	0.0456668	0.0239599	0.0352141	0.0158237	0.0287621	0.0324152	0.0228421	8.32068	0.241608	3.37684	3.37549	0.0380941	2.24248	7.63735	0.0211304	0.349829	0.0171929	0.0258594	5.49619	4.6845	10.4066	6.16476	0.035602	25.4294	0.0274485	0.0230426	1.19515	0.0225709	15.7764	0.0183957	0.0245871	0.0299992	5.21184	0.0402335	0.0253957
585.343	3.37926	Cluster_02922	NA	NA	NA	NA	0.0354618	-0.021923	Cluster_02922	16.7176	14.9761	16.1441	11.5392	34.0243	0.043243	0.0227567	0.0298131	0.0147882	0.024561	11179.1	5258.9	3426.29	988.249	34.0465	9.81408	24.6733	2805.31	9228.75	3803.47	5.72639	4.28982	13.7781	139.536	48460.4	4359.34	5110.09	33.4821	21.9581	0.0242546	7607.41	4837.4	469.279	66.2957	12.3021	0.022176	0.0261456	14577.6	17123.9	2702.82
359.208	4.31101	Cluster_11197	NA	NA	NA	NA	0.0351856	-0.0224504	Cluster_11197	0.0278472	0.0230302	0.0275176	0.0178018	0.0556438	0.0505942	0.0256209	0.0346035	0.0164348	0.0279859	0.0303593	3.84831	0.033872	0.0233414	0.0298507	0.0308546	0.0435232	0.0298396	0.0255229	9.12172	1.77905	0.0171786	0.0219167	0.0241198	0.027739	5.76118	2.60617	0.0349272	0.0243858	0.0277325	1.7526	0.0221677	6.07763	0.0300972	0.0204658	1.62973	0.0301931	3.08303	0.0306858	8.03161
443.257	3.44786	Cluster_01802	NA	NA	NA	NA	0.0351375	-0.0201256	Cluster_01802	568.597	4712.04	570.794	687.833	845.243	438.557	691.522	275.39	423.862	2495.48	1214.73	2992.48	1130.77	839.565	1617.97	109.035	920.858	1187.58	573.393	1250.2	1519.45	1183.8	3125.28	2868.07	2251.58	1459.65	2987.19	3428.56	2454.05	1195.11	1957.86	2447.8	2531.47	3837.67	1403.97	2236.96	563.856	2320.38	1022.36	4608.17
485.186	2.34269	Cluster_02097	NA	NA	NA	NA	0.0348444	-0.0157162	Cluster_02097	0.0130645	0.0116375	0.0126371	10.2425	0.0271775	0.0583304	0.0345011	0.0382021	0.0237952	0.0323113	50.6903	131.267	75.6274	128.767	86.2895	58.3598	61.0308	71.4746	36.5849	98.029	220.401	21.62	92.72	107.361	170.847	175.233	194.422	29.0598	96.9741	0.0316419	29.8163	77.957	136.06	46.0495	38.2167	38.2006	23.9032	21.0209	66.1502	104.375
165.042	5.44437	Cluster_06604	NA	NA	NA	NA	0.0345676	-0.000254298	Cluster_06604	0.0216042	0.0209402	0.0224287	62.6979	0.0505255	0.0576541	155.217	0.0370768	11.0785	183.913	155.353	69.5215	5.68688	4.65713	0.0311087	0.0257481	0.0394326	214.057	239.248	95.5617	16.589	20.7919	0.0198821	159.186	236.009	215.313	119.363	16.6921	194.784	0.0314444	370.423	242.667	314.394	156.169	0.0160328	0.0359072	0.0348795	194.599	363.98	38.5267
577.375	3.39235	Cluster_15803	NA	NA	NA	NA	0.0345041	0.0543407	Cluster_15803	0.02809	0.0250169	0.0294185	0.0178286	0.0638604	0.00135618	0.000843874	0.000669803	0.000141684	0.00063019	4.23145	3.60884	2.3757	0.0234667	0.282017	11.896	1.58302	1.09763	0.02755	0.0233776	0.0118407	0.0138941	0.0229325	0.611589	5.61732	0.235017	0.023186	0.03256	1.57353	0.000646137	0.0206842	8.07795	1.02235	0.719908	0.0212166	0.000805889	0.00104586	17.2849	10.4774	2.15571
119.019	1.76245	Cluster_05642	NA	NA	NA	NA	0.0344288	0.0049546	Cluster_05642	21.5828	24.7086	43.4537	15.8734	256.96	18.0491	764.392	63.3048	263.769	660.391	23.1443	913.694	1198.15	334.802	407.006	1025.52	1748.52	61.4063	28.108	43.091	312.514	218	565.521	197.348	102.167	296.192	341.26	439.321	1306.1	532.339	127.879	988.454	1359.22	80.4504	503.264	652.497	14.6243	147.532	381.935	997.623
359.076	4.29996	Cluster_11177	NA	NA	NA	NA	0.0343892	-0.0225319	Cluster_11177	1.32404	0.268987	0.0294483	0.0202582	0.0616543	6.04315	0.0219955	1.72118	0.0145222	0.0233544	69.9252	74.6271	126.459	48.2644	25.561	69.8749	0.0511758	52.9757	29.2964	87.1292	36.6879	67.7667	57.2683	36.7949	125.917	57.9305	96.8946	1325.15	21.8577	0.0246765	32.0417	90.2344	95.4123	48.1658	20.6314	63.2068	0.0255663	60.4056	69.2388	101.02
368.107	5.18284	Cluster_11398	NA	NA	NA	NA	0.0342339	-0.0145401	Cluster_11398	33.1595	0.0251972	0.0266662	0.0185481	26.6629	0.0502615	0.0250554	6.64999	0.0179062	0.0264663	17.3933	0.0256933	0.0363425	0.0234762	0.028646	0.0298057	0.042443	62.4367	34.34	27.4657	0.0193243	4.28224	0.022216	31.6333	20.6528	0.0234427	28.6424	50.0501	6.73893	0.0289693	36.3439	1.88352	26.3415	17.3422	0.0196276	0.0262044	0.0290552	23.5609	0.0295913	4.61148
645.36	3.43675	Cluster_16880	NA	NA	NA	NA	0.0342333	0.0167788	Cluster_16880	0.0267342	0.0230781	0.0264213	0.0176207	0.0562826	0.0484002	0.0258414	0.0344432	0.0178537	0.0277078	2.69341	16.7379	0.0330998	7.44336	0.0308013	6.57636	0.040137	0.0176098	23.3603	4.19282	0.0110157	9.89689e-05	0.0206865	1.16866	8.24782	47.0631	17.2448	0.06151	1.54508	0.0307584	0.02127	38.5056	0.0125709	5.32732	0.020771	0.0252616	0.0296536	30.2359	153.909	0.0237721
471.033	9.77805	Cluster_13643	NA	NA	NA	NA	0.0342041	0.0336283	Cluster_13643	0.00126646	0.00119252	0.00105049	0.000628745	0.00168767	0.051377	0.0259994	0.0354921	0.0170688	0.0280169	0.031443	0.0265821	0.0350112	0.347048	0.0318417	0.256695	0.0419533	0.0502358	0.000783226	0.250947	0.239381	NaN	0.0214655	0.0236591	0.0278189	0.447308	0.336541	NaN	0.0243513	0.0270452	0.411138	0.234837	0.592219	0.0318392	0.0658774	0.0258896	0.0302023	0.791094	0.297109	0.364212
621.321	3.32272	Cluster_16506	NA	NA	NA	NA	0.0340982	-0.0346023	Cluster_16506	0.027122	0.0243815	0.0265751	0.017371	0.0511852	0.0501639	0.0255292	0.0349326	0.0178437	0.0295713	15.3002	4.86978	0.0318114	0.0222992	1.45167	0.028163	0.0402073	0.0310874	0.0240205	0.0201291	0.0189478	0.0178998	0.0239342	16.9682	26.84	1.92423	1.06687	14.3055	0.0236282	0.0285263	1.24097	2.38838	0.0231215	10.0264	0.0194016	0.0270559	0.0320423	10.1172	10.2204	0.0257955
612.371	2.56332	Cluster_16381	NA	NA	NA	NA	0.0340756	-0.00311323	Cluster_16381	0.025711	0.0228495	0.0256643	0.0188721	0.0559811	0.0486414	0.0254811	0.0358776	0.0171695	0.0289243	0.0300134	6.32366	0.0339035	21.9295	0.0307922	0.02801	0.0391727	0.0304307	0.0247063	0.0220664	2.1333	0.0152003	22.1592	0.0236817	0.0275173	0.0218722	0.254554	0.037899	5.19209	0.029734	0.186966	3.9326	12.9806	0.0320327	5.49707	0.0264474	0.0311803	0.0273265	0.0286828	6.31423
314.102	3.17215	Cluster_00946	NA	NA	NA	NA	0.0337802	-0.0162625	Cluster_00946	0.0280165	0.0243858	0.027806	0.0188269	0.0590401	0.0476777	0.0253539	0.0326136	0.0177233	0.0285375	16.8007	1.16064	0.0328391	0.0250542	0.0318469	0.0324818	0.0413848	0.0343207	0.0275762	0.0210828	0.0204321	0.0167958	0.0247122	1.45473	8.73322	9.69263	3.5045	0.0410812	0.0232384	0.0266957	9.736	0.0220918	0.0233195	0.0328679	0.0214496	0.027343	0.0294531	40.8057	51.7917	9.29574
811.521	4.401	Cluster_04137	NA	NA	NA	NA	0.0337772	0.0141443	Cluster_04137	0.0259184	0.0246794	0.024342	0.0184745	0.0561036	0.0482244	0.0269036	0.0336243	0.0162095	0.0281707	0.0300633	2.73012	1.43788	7.25564	0.0309115	0.0281279	0.0397155	1.36927	0.0261523	24.5501	2.93665	0.0160696	0.0207808	0.0238002	4.94398	3.9052	1.03875	0.0427045	0.0232104	0.02707	3.62228	17.4827	0.021105	0.0280994	0.019443	0.0275019	0.0282372	0.0249267	2.83355	0.0254909
256.06	4.07242	Cluster_08580	NA	NA	NA	NA	0.0335689	-0.0277022	Cluster_08580	0.0380798	0.0338367	0.0367798	1.86973	0.087963	0.0422873	0.0226828	0.0283148	0.0128976	13.0139	73.5784	38.1743	74.1191	73.3121	41.0381	0.0386655	0.0453111	89.2326	45.8673	83.2207	29.4705	0.517912	21.7166	33.7212	86.0653	52.5539	42.4806	1007.2	53.8055	0.0244911	34.0298	65.2	26.7399	24.0934	1.89311	6.98017	0.0271682	42.0974	80.7305	52.9223
471.356	3.39029	Cluster_13668	NA	NA	NA	NA	0.0335379	-0.00114659	Cluster_13668	11.244	12.4517	18.6908	20.5624	11.482	0.051208	10.8702	8.24025	0.048817	1.34404	50.1195	27.0145	20.2031	15.4083	10.8439	1.13598	0.0342112	25.838	13.5426	9.1271	10.2744	0.0842027	0.0123021	57.8868	36.3408	33.7404	11.6247	1.54226	15.2643	0.0318243	44.0178	24.089	17.8733	45.99	2.02021	0.0296672	0.034063	49.8708	40.7018	22.8204
260.074	4.59258	Cluster_00641	NA	NA	NA	NA	0.0330069	-0.0311846	Cluster_00641	26.8564	17.9682	1.52453	7.45731	48.8078	32.8357	105.045	15.7726	7.42139	85.7316	223.44	10.6346	0.0301487	0.0184026	0.0334443	0.026252	0.0359388	0.0252628	142.617	43.7998	0.0181306	0.0370414	0.0161532	149.173	200.06	140.67	0.0192845	0.076462	0.0254044	0.0322222	137.567	0.0174137	26.6362	0.0307223	0.0161269	3.57931	13.5798	142.801	0.0234334	12.4463
88.0484	1.12796	Cluster_05093	NA	NA	NA	NA	0.0328405	0.0445829	Cluster_05093	18.7565	0.0278587	0.0284397	0.0197036	0.0602465	0.0405835	28.0731	0.0271102	0.0133344	16.5141	51.0154	65.8083	89.4722	204.668	124.829	349.249	346.172	116.824	96.847	35.518	60.5723	43.7994	54.8103	0.0190083	0.0400523	0.0246082	144.928	122.854	148.061	131.572	34.4552	79.5259	223.262	15.4715	141.019	125.932	132.443	33.0627	31.1122	57.929
128.035	5.18673	Cluster_00106	NA	NA	NA	NA	0.0328127	-0.0104008	Cluster_00106	866.47	271.326	82.1275	301.225	858.639	184.386	104.022	554.064	153.259	4.45659	1067.65	29.3901	13.8353	38.8022	267.022	82.0722	169.19	1815.59	1735.1	1651.01	218.596	185.452	27.1886	984.959	1017.18	168.901	1588.78	1311.3	389.416	58.045	1487.01	293.421	1425.94	833.186	34.6201	46.9235	5.84913	747.436	37.1791	461.939
255.234	4.0728	Cluster_08552	NA	NA	NA	NA	0.0327267	0.0300618	Cluster_08552	66.3045	104.906	33.0793	47.0183	14.3903	41.5943	6.10616	99.445	12.6626	93.3001	75.1027	61.3647	89.2234	78.2082	49.3491	43.6543	0.0572107	41.8072	42.2438	59.5191	15.8545	8.62604	0.0297665	34.5119	96.7081	104.711	132.964	32.0694	0.0221069	2.10745	39.858	80.2799	100.726	16.8235	0.0193297	0.0246134	4.44035	43.6294	106.514	84.7143
585.358	3.37439	Cluster_15929	NA	NA	NA	NA	0.032631	-0.035865	Cluster_15929	0.356733	0.360687	0.364679	0.240612	0.789031	0.00438289	0.00223707	0.00293362	0.00137422	0.00230763	66.0775	50.4841	0.460689	1.99348	0.839479	0.280624	0.559009	23.0075	0.351591	0.304132	0.185274	0.721315	0.326789	2.98257	309.921	32.7908	0.985886	8.80865	0.640197	0.00236007	33.1354	0.297359	3.56835	1.66025	0.274802	0.00233655	0.00247173	73.055	23.8271	8.41215
88.005	5.07988	Cluster_05075	NA	NA	NA	NA	0.0325863	0.0380749	Cluster_05075	0.026519	0.026776	2.54586	1.4375	0.0540236	0.0513053	0.0267703	0.035297	0.0176242	0.0289342	11.3469	0.0236188	0.0342158	14.0804	0.0297433	0.0299454	0.040489	9.899	0.0257681	10.9151	0.0184646	0.0150279	0.0227268	0.0249916	8.91342	9.18899	5.84391	8.35055	0.0242423	0.0279768	9.05561	0.0230187	0.0232994	0.0296721	0.0197128	0.026662	0.0289529	20.9241	18.7947	10.8167
261.077	4.56948	Cluster_00655	NA	NA	NA	NA	0.0324119	-0.0216941	Cluster_00655	0.0267042	0.0239425	0.0286285	0.0177791	0.0580896	0.0497614	0.0239525	0.033564	0.0169567	0.0270404	6.53053	0.0238829	0.0342574	0.0230149	0.0310369	0.0310439	0.0397746	0.030279	3.44206	0.0207365	0.0200343	0.0162434	0.022734	1.94581	6.13983	5.80703	0.022522	0.0379769	0.0259617	0.0299738	4.31831	0.0203789	0.0222035	0.0294661	0.0193441	0.0248735	1.98397	7.04301	0.0300063	0.026413
101.06	4.72635	Cluster_00028	NA	NA	NA	NA	0.0323361	-0.0099801	Cluster_00028	0.0276971	0.0237209	0.0268288	0.0169499	0.0581678	0.049189	0.024584	0.0347494	0.0166042	0.0294229	4.33234	0.0250273	0.0344424	0.0222931	0.0305778	0.0287399	0.042597	0.0336716	21.4261	0.0205674	0.0186671	0.0146508	0.0212602	19.3697	1.21874	11.9438	20.7912	15.4174	0.0232623	0.0282313	10.3862	14.9045	22.2185	0.0296714	0.0194391	0.0243735	0.0288041	0.0242005	2.39846	0.0255258
137.024	3.83481	Cluster_06001	NA	NA	NA	NA	0.0323301	0.0331246	Cluster_06001	0.0289916	0.0261484	0.025603	0.0184163	0.0565119	0.0474131	0.0233305	0.0337501	0.0167917	0.0272284	9.45335	5.09445	0.0328748	4.10971	0.0293705	4.03181	0.0420802	5.28143	0.0248024	7.81713	1.45378	3.98604	0.021255	0.0226381	0.0270391	0.0235141	8.61984	0.0333183	0.023989	0.0279937	8.54954	1.80676	3.95967	0.0299574	0.0201263	0.0259383	0.0282624	13.0167	0.0266461	0.0257707
585.357	2.6247	Cluster_15927	NA	NA	NA	NA	0.0321003	0.0249936	Cluster_15927	0.015369	0.0147011	0.0202671	0.0206054	0.0840961	0.049371	0.0244772	0.0356622	0.0160571	0.0275936	1.11041	0.0235552	0.0324051	0.0658218	0.0297506	0.00637857	0.0417143	1.00918	21.8282	2.18183	0.00740448	0.00371297	0.00616331	5.62521	7.61358	1.75103	5.48209	0.00722267	0.0231351	0.0283287	0.269233	5.72771	0.144877	0.0289464	0.0120552	0.0269503	0.0290824	4.98212	44.4669	4.83752
256.06	3.66218	Cluster_08579	NA	NA	NA	NA	0.0319832	0.0344005	Cluster_08579	0.0264341	0.023079	0.0258703	0.0181139	0.057702	0.0476011	0.0261826	0.0326391	0.0156644	0.0271477	3.35346	0.877422	0.0300944	0.0226532	0.0285514	0.0313331	0.0408462	0.032902	0.0249712	0.022394	0.0182457	0.0159076	0.0230129	6.63679	0.624807	41.7566	10.0504	6.14743	0.0234495	0.0286238	3.15862	4.1611	16.722	0.0279602	0.0202485	0.0253882	0.0297059	19.3037	63.7332	126.07
296.996	5.18226	Cluster_09654	NA	NA	NA	NA	0.0317408	-0.0360102	Cluster_09654	0.0268303	0.0231352	0.0270031	0.0179005	0.0559335	0.047826	0.0256565	0.0353008	0.0169116	0.0280719	4.08501	0.0254667	0.0336908	0.023333	0.0314929	0.0306061	0.0439264	5.46516	5.1945	7.75185	0.0201261	0.0167114	0.02364	1.36774	7.05857	0.0236159	8.63379	0.0332619	0.025489	0.0287431	3.91287	0.0223205	3.16207	0.0299419	0.0187709	0.0265364	0.028966	1.09991	0.0293163	0.0257565
165.041	5.77423	Cluster_06605	NA	NA	NA	NA	0.0315768	0.0120416	Cluster_06605	0.0245224	0.0214723	0.0211274	23.1621	0.0462035	0.0472946	24.2848	0.0323487	0.0190511	45.1669	46.4318	33.5355	5.12206	5.78505	0.0293786	0.0208228	0.045038	62.914	77.297	65.5817	8.47296	14.9074	0.0255487	36.4519	80.8734	73.1351	19.1648	0.16587	40.3102	0.025404	145.352	36.642	64.9885	27.0873	0.017474	0.0255406	0.0249163	70.3491	120.626	9.67595
627.062	9.8033	Cluster_03196	NA	NA	NA	NA	0.031199	-0.0199338	Cluster_03196	0.00391125	0.00344877	0.0033286	0.00185177	0.00637626	0.0616737	0.0643584	0.0978874	0.0783881	0.0477165	13.8641	19.001	8.0385	12.8125	0.0784235	8.91015	0.0724798	4.63142	0.119359	11.2339	10.0753	0.108563	5.62791	21.8993	29.465	12.4981	13.9336	91.8022	15.3166	0.0473621	14.2454	7.18744	28.1943	0.120741	3.04139	0.0738816	0.0326393	17.8303	10.8185	14.494
651.349	2.63443	Cluster_03347	NA	NA	NA	NA	0.0311497	-0.0157235	Cluster_03347	53.3562	28.1455	31.2743	92.939	0.0339495	0.11468	0.0890016	0.074214	7.93642	0.0647117	0.0891767	0.020343	58.4091	32.5221	310.557	5.38636	2.21899	17.1295	18.566	43.5365	106.509	362.872	143.227	0.0559023	15.8267	75.1853	204.531	339.491	372.169	52.4099	3.33972	24.7427	10.4451	65.0344	10.3991	209.282	162.979	0.0159872	0.0179309	12.2472
574.456	1.26832	Cluster_15742	NA	NA	NA	NA	0.0310333	-0.00310405	Cluster_15742	0.0287164	0.0259341	0.0281248	0.0180225	0.0562713	0.0500139	0.0243286	0.0339795	0.0168906	0.0276777	0.0305104	0.0232273	0.0326633	9.93364	0.0305027	0.0280676	0.0381657	3.78596	8.66227	2.93356	1.50342	4.29586	3.14113	2.75043	9.68292	8.08693	0.0242789	0.0384614	4.68108	0.029693	0.0241367	0.0215454	3.60367	1.00393	16.1297	0.0257822	0.0313989	0.0277797	0.030271	5.45625
91.0556	1.56942	Cluster_00014	NA	NA	NA	NA	0.0309613	0.00124389	Cluster_00014	5.23803	4.83279	0.0248472	3.06963	1964.74	225.13	1738.92	466.962	1234.89	2418.65	154.272	2094.27	2552.13	984.665	2174.5	4001.04	9596.34	235.96	125.394	382.304	1380.19	348.984	3856.49	323.936	369.777	417.309	617.836	252.964	1828.11	5427.87	742.351	1914.94	1697.97	582.843	3268.48	4886.56	4.36034	447.678	744.413	1254.94
590.266	2.40259	Cluster_16014	NA	NA	NA	NA	0.0308535	-0.00120379	Cluster_16014	0.0145204	0.0147809	0.0196384	0.020071	0.0768502	0.111282	0.0257187	0.00452973	0.0179344	0.00755086	1.14187	0.0235548	0.0369727	0.331088	0.00368066	0.00531431	0.0433542	0.00843476	9.16608	2.43286	0.0665437	0.235249	0.00613577	4.27003	0.0292285	1.04012	3.50961	0.00698862	1.06384	0.00635485	0.0364787	0.0176649	0.0505419	4.82751	0.0114092	0.0286709	0.00401242	0.00732054	0.0343167	0.0149826
617.326	3.57217	Cluster_16454	NA	NA	NA	NA	0.0307706	0.0420064	Cluster_16454	0.0265835	0.0247131	0.0276254	0.0181458	0.0617423	0.0491552	0.0241435	0.0331096	0.0165091	0.026852	0.0312049	0.0246303	0.0320765	0.0244357	0.030364	0.0301758	0.03961	4.60628	31.7889	0.0215479	0.0195567	0.0160805	0.0237018	40.1475	0.0271387	8.66843	0.0220217	0.0392731	0.023953	0.0277733	0.023229	0.0210278	0.0233818	2.37739	0.0189468	0.0247091	0.0276763	25.3665	0.0295648	0.0262357
279.234	4.06883	Cluster_09160	NA	NA	NA	NA	0.0306484	0.0356421	Cluster_09160	42.3845	48.0805	13.8025	19.3237	6.75823	0.0496646	0.0249063	72.7863	23.5249	15.7238	50.2428	5.13785	31.9151	0.0215194	8.52609	0.0274061	0.0569676	50.0904	154.833	69.3517	7.10987	1.7969	0.0255151	18.4346	46.9475	24.2978	25.9394	0.0273907	0.0255921	0.0287808	19.5886	23.599	4.22347	2.29054	0.0189921	0.0247993	0.028388	38.5033	7.8885	12.09
645.361	3.54383	Cluster_16881	NA	NA	NA	NA	0.0305317	-0.0180519	Cluster_16881	0.0290826	0.0259689	0.0259606	0.0187608	0.0564283	0.0490449	0.0259566	0.0359432	0.0163302	0.0269887	5.2164	0.0241197	0.0345327	5.21578	4.68839	5.62495	0.0409939	0.0187029	0.0256613	0.0211682	0.0109807	0.000145124	0.0227292	5.71406	0.0264826	8.79208	0.022088	0.085438	16.9372	0.0285952	0.0210372	0.020587	0.0139253	42.6052	0.0186449	0.0281258	0.0305279	15.7005	0.0266207	0.0260943
399.15	1.50223	Cluster_12122	NA	NA	NA	NA	0.0304951	-0.0261973	Cluster_12122	0.0254248	0.0235301	0.0255144	0.0173753	0.0554398	0.0468433	0.0258218	0.0337428	0.0156139	0.0279197	4.05721	0.0226737	0.0300812	2.52218	0.0311002	0.0298809	0.0363521	1.82512	0.026568	0.0212018	0.0191986	0.107899	0.0228964	13.2822	0.0241033	4.21125	0.0236701	0.0348135	5.56461	0.0278624	6.31553	0.0209567	8.10397	4.76216	0.0198794	0.0266519	0.026794	0.0265194	0.028943	0.0242898
644.364	3.54387	Cluster_03305	NA	NA	NA	NA	0.0304793	-0.0211159	Cluster_03305	0.0274694	0.0234333	0.0254012	0.017312	0.0551561	0.0517664	0.0271055	0.0330138	0.0175031	0.0280837	4.37271	0.0243632	0.0332061	2.75033	2.84495	3.26064	0.0390281	0.0178552	0.0255874	0.0208493	0.0102203	0.000132622	0.0226557	4.49361	0.0274919	7.31975	0.0211748	0.0772909	16.374	0.0303946	0.0224847	0.021739	0.0133853	36.1975	0.018373	0.026953	0.030283	14.9161	0.0267407	0.0236585
222.1	4.74925	Cluster_07707	NA	NA	NA	NA	0.0300612	-0.0175808	Cluster_07707	0.0220107	0.0196729	0.0208826	0.0147751	0.041872	0.0530938	33.5411	0.0387232	12.232	48.4829	80.0609	15.1369	0.0283966	0.0208101	0.033111	0.0298335	0.0351703	0.0301153	54.6113	16.6368	0.018375	0.79726	0.0198769	126.496	176.618	208.473	0.0170247	1.6567	0.0259714	0.0307458	100.439	0.0174298	83.6584	0.0268244	0.0159098	14.4561	0.0317746	105.487	0.0225578	20.2674
426.196	1.0434	Cluster_12665	NA	NA	NA	NA	0.0300455	0.0376368	Cluster_12665	2.74171	0.0202662	0.0208758	6.51044	0.0437605	0.0480726	8.93404	0.0336181	5.88149	0.0256069	10.8842	7.42829	71.8298	39.0499	5.73372	750.746	0.516285	104.527	24.9981	238.763	235.721	155.347	88.6657	22.5295	251.283	247.167	58.1109	56.6774	7.99719	39.2716	5.24639	9.56245	17.9041	16.144	24.0048	0.0276573	6.22922	2.97922	235.247	47.5985
166.045	5.43322	Cluster_06631	NA	NA	NA	NA	0.0296394	0.0302391	Cluster_06631	0.0276191	0.0251598	0.0257937	0.0174326	0.0554403	0.047118	0.0244924	0.0346621	0.0159756	0.0301994	0.0329655	0.0230223	0.0361967	0.0230537	0.0315047	0.0309535	0.0407865	1.79669	5.02672	0.0197786	0.0195374	0.0172585	0.0209921	0.682207	4.15167	3.58931	0.021031	0.0375594	1.17275	0.0281132	10.1708	4.97584	7.1137	0.0311604	0.0201982	0.0263805	0.0296619	0.0259059	9.06703	0.025506
266.091	4.47862	Cluster_08866	2'-Deoxyguanosine	2	MassBank of North America	504	0.0296229	-0.00330398	Cluster_08866	0.0331358	0.0302428	0.029363	0.0172229	0.0585541	0.0433767	0.0268295	0.0312096	0.0190257	0.0254177	0.031566	37.2656	0.0287758	17.8482	4.31111	47.5957	48.5213	10.5723	23.4779	0.0223996	5.97324	16.0209	358.743	0.0221149	0.02635	0.0254107	0.0238776	25.5066	5.48804	0.0232455	0.0246781	35.7386	19.5968	22.3725	49.4513	151.069	0.0268039	0.0488874	57.459	38.6915
74.0327	1.34796	Cluster_04902	NA	NA	NA	NA	0.0295459	0.0400173	Cluster_04902	0.0274603	0.0267831	0.0271442	0.0191237	0.0593252	0.0472383	0.0245353	0.0370786	0.0174094	0.0290041	7.71843	0.0239322	0.0335464	4.55988	0.0289863	32.779	9.49908	12.0101	0.028845	8.20093	3.56572	0.0171894	1.81957	0.0245998	0.0252826	6.7049	9.71666	0.0378315	0.0234442	0.0288645	6.38847	4.4002	7.46555	0.0301052	6.07161	1.94846	0.0290668	21.4287	17.098	2.33214
251.203	4.09991	Cluster_08409	NA	NA	NA	NA	0.0295425	0.0278433	Cluster_08409	0.0257812	3.55409	0.0275568	5.40813	0.0572004	0.047649	0.0258841	11.4413	0.0168106	0.0292437	6.22012	0.0227625	0.0335392	0.0247458	0.029301	0.0308108	0.041687	0.0299893	35.6222	3.53707	0.0182283	0.0151264	0.0223631	0.0243859	5.12324	0.0229427	3.34594	0.0333726	0.0237167	0.0311009	0.0232815	0.020781	0.0225112	0.0319511	0.0206507	0.027426	0.0290073	3.6025	3.14881	0.0248616
256.061	3.77508	Cluster_00615	NA	NA	NA	NA	0.0293669	0.00175892	Cluster_00615	0.0290304	0.024564	0.0282738	0.0191952	0.0590518	0.0515168	0.0262344	0.0331737	0.0162853	0.0280377	11.1493	2.82065	0.0333604	0.0238802	0.0303398	0.0304053	0.0429768	0.0322566	0.0284943	0.0217426	0.018572	0.0150942	0.0209038	10.5537	4.66381	3.30303	0.0243406	3.20128	0.0244396	0.0289467	0.0222524	2.39425	6.01923	0.0294237	0.0208153	0.0263246	0.0304381	0.0273178	2.52051	47.1623
492.332	4.00285	Cluster_02163	NA	NA	NA	NA	0.0293219	-0.00745993	Cluster_02163	0.0266354	0.0248834	0.0262402	0.0167841	0.0530657	0.0123182	0.0176254	0.0062382	0.0166646	0.00642928	0.0297635	8.26502	0.03347	0.0145854	0.158319	0.0195203	0.0423859	0.0210975	0.0253776	0.0193146	8.33767	7.38054	0.0224302	0.00585893	0.0291048	4.37246	14.2298	33.9259	0.501385	0.00607604	1.05689	0.0222409	0.0140174	0.585695	0.0192821	0.0186762	0.00901874	12.7087	0.0264998	45.1751
75.0086	4.9616	Cluster_04907	NA	NA	NA	NA	0.0292414	0.0549806	Cluster_04907	0.0267297	0.0241066	0.0256448	0.0172373	0.054274	0.0503343	0.024868	0.0343976	0.0179942	0.0288683	9.67938	0.024675	6.16144	18.1765	4.37261	0.0138477	0.042076	3.56968	27.7473	64.3522	0.00973708	NaN	0.0225384	7.83677	13.7144	15.0751	17.2587	NaN	0.0252283	0.029073	52.3637	35.5663	5.74571	0.0332658	0.0201879	0.0271484	0.0306117	113.604	88.169	25.2085
466.3	3.61536	Cluster_13537	NA	NA	NA	NA	0.0290927	-0.0138096	Cluster_13537	0.867594	0.738508	0.817575	0.558539	1.77457	0.0058332	0.774756	0.00299149	0.0569034	0.00289483	31.4929	0.701799	0.983974	0.430183	0.0025742	0.524785	1.21289	207.298	15.9205	0.644342	0.369725	0.0503305	0.69643	10.869	1120.94	150.101	0.691446	0.111004	0.00203773	0.00257066	428.476	0.655017	0.352095	0.00241314	0.602067	0.00309778	0.00361263	850.293	0.898583	0.789138
629.061	9.79829	Cluster_03210	NA	NA	NA	NA	0.029069	-0.0179601	Cluster_03210	6.3832e-05	5.66054e-05	4.84798e-05	3.11928e-05	8.81813e-05	0.0537812	0.0291635	0.034986	0.0172223	0.0307766	4.27705	8.4086	0.077761	0.152332	0.0311617	0.0949938	0.000714157	0.0484585	4.03663e-05	0.118856	0.0988146	0.00289359	0.0915375	10.1267	0.0686699	0.147125	0.15614	1.46033	2.23115	0.0291521	0.165508	0.0826685	0.317978	0.0319529	0.03262	0.0270191	0.0308442	0.262479	0.109477	0.157751
343.168	3.98167	Cluster_10775	NA	NA	NA	NA	0.0290263	-0.0192322	Cluster_10775	0.0278484	0.0234036	0.0286007	0.0179016	0.0583187	0.0486824	0.0260525	0.0357729	0.0164398	0.0288864	0.0303916	0.0224798	0.0330559	0.0206727	0.0285655	0.0234729	0.0413171	4.23941	0.475848	0.0210463	0.00970143	2.69816e-05	0.0227292	92.4081	10.7915	4.43837	0.465371	6.32967e-05	39.1332	0.0267911	12.957	0.229152	0.0103824	2.71955	0.0210846	0.0247219	0.0295361	5.03639	0.0290184	0.0259038
254.936	3.77731	Cluster_08484	NA	NA	NA	NA	0.0289384	-0.052239	Cluster_08484	0.000388736	0.000363543	0.0123027	0.000183079	0.000577033	0.0515651	0.026824	0.0328897	0.0177931	0.0295761	6.43417	0.0272882	0.0365976	0.000305466	0.0292717	0.000410983	0.0440482	0.000674418	0.22592	0.177988	0.00016795	0.00114734	0.00243112	0.0250322	7.45914	0.133135	0.000252755	0.00248515	0.0254122	0.0283647	0.154932	0.0703317	0.00030509	0.0327676	0.000276962	0.0274137	0.0301833	1.41997	0.0669751	0.000327942
557.459	1.15427	Cluster_02702	NA	NA	NA	NA	0.0288203	0.0309203	Cluster_02702	0.0581298	0.0503243	0.0580264	16.3099	0.134202	0.0367812	30.5672	0.0228618	0.0134676	25.9328	0.0485041	24.8294	142.674	100.266	73.8584	10.4735	0.104244	149.058	142.964	71.9387	114.362	149.856	61.4763	129.265	540.418	67.3694	0.0496109	0.0277567	106.491	12.7832	0.0348843	29.1444	89.2794	400.535	184.394	94.5984	214.661	0.0533534	0.0663676	14.3544
776.407	4.73207	Cluster_18593	NA	NA	NA	NA	0.0287169	0.0627284	Cluster_18593	0.0785096	0.0694123	0.0840749	0.0544927	0.178227	0.0358061	0.0186027	0.0284616	0.0121056	0.0208003	59.2044	0.0262985	0.405076	0.0476827	0.025346	0.0635074	0.0506288	121.278	34.595	17.4246	0.0438285	0.100637	0.0635635	5.95685	6.20307	5.33822	12.7049	0.203547	0.0216078	0.0227898	118.129	22.9083	0.0481476	0.0213424	0.0569233	0.0178604	0.0216647	62.1084	3.47524	25.6067
318.993	9.78893	Cluster_10229	NA	NA	NA	NA	0.0285403	0.0255773	Cluster_10229	0.00266001	0.00208578	0.00192812	0.00103743	0.00282908	0.0460507	0.0271762	0.0350325	0.0164594	0.0281391	0.0308183	0.024994	0.0330554	1.92141	0.0315232	1.39343	0.041436	0.572013	0.00136365	1.01135	1.42908	0.11662	NaN	0.0262394	0.0278011	3.20584	1.05801	0.245321	0.0244645	0.0310368	2.07419	0.691484	3.26811	0.0315454	0.144827	0.0252536	0.0301588	NaN	0.906173	1.32069
165.041	6.281	Cluster_06606	NA	NA	NA	NA	0.028422	0.015556	Cluster_06606	0.0228466	0.0211408	0.0247695	6.80384	0.0535122	0.0416845	9.99404	0.0346059	0.0226724	12.2791	1.41317	2.77136	0.0292127	0.0238222	0.0297362	0.0333981	0.0328967	17.8926	18.9191	17.9706	1.28412	NaN	0.0168504	8.62559	16.6494	26.1225	3.98801	NaN	12.1279	0.0252408	41.1559	10.1305	11.0537	5.49327	0.0186984	0.0281011	0.0273172	12.7942	32.8841	0.022637
184.099	3.86676	Cluster_06978	NA	NA	NA	NA	0.0283156	-0.0352351	Cluster_06978	0.0278819	0.0242303	0.0257364	0.0171996	0.0538606	0.0527101	0.0251587	0.0366014	0.0173853	0.0260229	1.11329	0.0235802	4.33325	0.0247717	0.0278391	0.0330731	17.0297	0.0304285	87.9414	49.1397	0.0190522	0.0170582	1.12201	0.0247459	19.0072	34.8321	65.0421	109.672	0.0229386	0.0287448	17.9746	0.0228699	0.0233134	0.0282452	0.0195877	0.0245108	0.0294689	46.9972	61.7359	0.0269758
487.049	9.82461	Cluster_02116	NA	NA	NA	NA	0.0282762	-0.0096054	Cluster_02116	0.01231	0.0107259	0.011217	0.792793	0.0202697	0.0505053	0.0271862	0.0386253	0.019469	0.0316286	46.289	35.8136	28.1283	61.2015	12.9213	41.7593	0.0401427	29.5801	5.48198	50.5455	44.9204	25.7799	22.4224	39.0229	27.0917	56.9296	66.5079	970.29	25.0495	0.0324888	62.1254	34.955	93.8163	0.0328538	18.6612	10.839	0.0297358	59.3954	55.8073	64.397
232.926	9.72575	Cluster_07960	NA	NA	NA	NA	0.0281972	-0.0118476	Cluster_07960	13.7533	16.6274	16.5542	14.1428	20.9033	10.8778	17.8144	10.1711	9.56242	17.1094	22.0253	20.5646	26.0932	20.5995	26.7652	23.4076	31.5872	30.1427	23.226	19.9472	16.232	42.5692	20.3659	19.8096	24.4359	22.6265	23.4279	63.5129	19.314	16.8927	19.767	22.0491	20.8988	20.9282	17.0751	19.8703	19.7425	26.9313	28.0346	22.7581
227.13	1.42833	Cluster_00459	NA	NA	NA	NA	0.0281804	0.0311835	Cluster_00459	0.0160607	0.0150595	0.0160661	0.0108026	0.0313675	0.0772978	0.23353	0.0532307	0.284484	0.0429114	0.0306178	21.1745	83.2304	77.6573	23.0932	2.20987	15.7869	54.2995	7.00054	50.0186	72.8254	10.6259	64.5968	66	134.797	95.8118	56.0677	0.0220315	28.4983	42.099	0.0140137	8.65031	80.4192	0.461268	105.194	0.35089	294.059	0.0195697	0.843874	23.0493
421.066	5.72124	Cluster_01653	NA	NA	NA	NA	0.0281085	-0.0483562	Cluster_01653	3.21487	5.05554	5.69143	3.38604	31.1889	0.0491327	45.6819	0.0347195	3.25127	0.0291132	227.862	0.0313081	0.0444717	0.0109211	0.0299264	0.0128344	0.0528557	0.0153153	40.0059	21.5396	0.00737258	0.0680956	0.0172858	156.483	191.788	295.001	84.2333	1159.85	0.0239462	0.0301256	417.869	341.978	6.53654	0.0308425	0.0112254	0.0284524	0.0302915	299.618	14.2508	0.0147369
448.308	4.11191	Cluster_01834	GCDCA	2	Manual Inspection	x	0.0280343	0.056817	Cluster_01834	28.7083	117.656	0.0282479	0.019123	0.059246	94.4872	0.0255275	0.0351878	0.017161	6.82053	22.2324	91.3124	53.3041	48.5688	37.2968	102.497	129.038	92.7281	169.497	92.4484	55.3634	75.2213	15.8464	39.2731	102.068	107.408	114.775	143.085	52.6453	63.3435	60.0392	1491.96	119.806	75.2738	54.2699	363.254	158.19	64.3087	43.1229	62.7545
94.981	2.02605	Cluster_05225	NA	NA	NA	NA	0.0279401	0.0174686	Cluster_05225	11.1345	8.10043	16.3134	26.4076	26.2427	10.281	11.2177	4.96769	5.65158	19.8352	2.91684	14.9314	17.3793	204.753	178.329	642.423	177.899	12.7583	14.3479	33.5166	160.001	623.392	112.201	9.53008	20.8434	49.2517	117.335	400.785	352.71	539.764	15.5996	30.514	77.5617	136.097	341.159	256.96	512.711	7.28578	23.389	146.325
619.377	1.64264	Cluster_03155	NA	NA	NA	NA	0.0278968	-0.00713501	Cluster_03155	0.0812312	13.0587	2.19982	0.0852201	0.32633	0.0448561	0.0250377	7.07911	4.7365	0.0240952	0.0408177	2.22837	0.050857	27.0942	18.8612	115.891	141.415	7.98431	7.8802	0.0844272	10.7911	19.0942	161.961	4.61509	0.0494051	3.86155	0.300791	88.003	9.98882	0.793138	0.118074	0.0844251	32.1402	18.9375	89.7841	199.734	0.0287463	0.0446247	0.141562	103.793
571.326	3.41641	Cluster_02810	NA	NA	NA	NA	0.0276184	-0.00338195	Cluster_02810	0.0186332	0.0585192	60.0204	66.7637	4.86055	0.0787122	0.0299317	0.0693373	0.0145377	0.0412471	16.9003	0.537706	0.00818632	0.0233894	0.047554	1.3934	0.0112765	19.1289	25.8451	0.0153358	0.0182529	0.0860765	0.0153133	140.892	17.1464	52.4902	10.9095	0.0140012	18.9214	2.90821	42.512	39.8396	0.0228578	1.56163	0.014284	0.479179	0.0496329	126.792	118.82	0.0178194
526.284	1.2028	Cluster_14825	NA	NA	NA	NA	0.0273727	-0.0182135	Cluster_14825	0.0265063	0.0235129	0.0271574	0.0190749	0.0557856	0.0492758	0.0248063	0.0351195	0.0167594	0.0283313	0.0309137	0.0232076	0.0332579	7.76825	1.75709	3.05303	0.0418022	0.0335463	19.8001	1.48331	5.0662	0.0167531	1.12914	21.3114	34.5983	13.6255	6.01751	0.0357392	0.0250938	0.0308284	0.0216699	0.023443	0.0222902	0.0297477	0.0205349	0.0272038	0.03054	0.0246823	15.1242	0.0248994
482.349	4.0658	Cluster_13864	NA	NA	NA	NA	0.0270242	0.0428669	Cluster_13864	7.38453	11.8256	0.0275095	0.0186261	0.0533896	0.0478761	0.0257003	17.3194	4.83641	0.0282766	8.98818	0.0250939	0.744367	0.0220991	0.0287583	0.0311977	0.0405029	16.4247	41.6337	20.2005	0.0192242	0.015908	0.0213214	0.0222013	2.84498	2.75348	1.86733	0.038032	0.0229001	0.0259467	0.714501	0.022496	0.0234714	0.0292087	0.0186569	0.0257841	0.0290073	6.36885	0.0273245	0.0257114
407.28	2.7566	Cluster_01553	CA	2	Manual Inspection	x	0.0270124	-0.0475363	Cluster_01553	9.67393	81.6556	0.0241533	18.9574	67.5425	0.0480198	56.6446	8.47278	4.67601	735.171	51.0518	329.269	73.8432	260.518	551.632	10.9156	6.77966	21.274	0.0249393	38.2224	244.877	59.1398	457.606	12.186	5.17081	20.5696	172.247	147.901	325.973	253.12	62.4031	161.891	186.495	108.555	506.422	636.978	99.2367	0.0233233	28.8141	85.2752
619.358	1.64284	Cluster_03153	NA	NA	NA	NA	0.026872	-0.00485506	Cluster_03153	1.82213	100.345	26.6786	5.62891	0.385941	0.046797	0.0252078	28.3661	25.5341	0.0249465	0.041303	21.5923	0.0551503	104.208	75.2883	469.856	707.943	33.4345	108.753	9.02851	51.7455	41.409	654.995	25.2372	0.0467977	24.9219	39.3181	283.958	41.4132	9.04887	8.09789	10.3555	121.962	109.721	424.998	832.653	4.56838	0.0447655	0.159485	387.596
623.38	3.7608	Cluster_03180	NA	NA	NA	NA	0.0268379	0.0232941	Cluster_03180	0.0488963	13.9219	0.0490982	36.4806	0.116469	0.0419856	0.0307753	0.0325719	0.0272094	0.0233866	6.96468	0.0195307	0.0282433	0.0448275	0.0313106	0.0613164	0.0345561	140.476	391.542	0.0408613	0.038927	0.00658653	0.0291107	56.2898	92.5907	186.685	9.43011	0.0165242	0.0250454	0.0254742	44.4542	0.0420322	0.0434458	0.0476378	0.0362271	0.0291717	0.0217441	644.161	0.0571097	0.0465418
540.264	3.79475	Cluster_15111	NA	NA	NA	NA	0.0267544	0.0116821	Cluster_15111	2.11805	2.0522	4.98111	1.42904	5.13417	0.0439433	0.0227138	0.0302335	0.018562	0.025189	22.0129	19.0733	26.4409	983.427	137.976	0.585881	31.0717	14.7877	2.52235	9.59209	8.35596	10.3508	0.570602	51.7076	1849.68	318.988	535.05	55.8273	420.38	0.0243532	250.489	287.485	27.9867	80.9851	2.00928	0.0237564	0.0244913	0.739829	2.47222	1039.98
61.988	8.58783	Cluster_04756	NA	NA	NA	NA	0.026739	-0.025206	Cluster_04756	2.24237	1.98674	2.17568	2.78139	13.9105	3.43346	6.33533	8.03078	6.7302	7.51233	16.117	6.07132	11.4668	7.55174	12.0071	4.28669	0.0743648	11.2515	8.31217	5.04241	3.86332	7.62749	6.01788	11.4499	10.7471	8.68873	4.80607	12.8944	6.76379	8.71342	5.84373	7.91274	4.1119	2.29595	5.10112	5.2568	4.35188	10.1318	10.1162	10.3927
438.277	4.23328	Cluster_12897	NA	NA	NA	NA	0.0265879	0.0222034	Cluster_12897	0.0383596	0.0347962	0.0353748	0.0232765	0.0755789	0.0475869	3.0206	23.6139	21.361	0.0274298	0.0316996	0.0256368	0.0379282	0.0282083	0.0285642	198.022	113.808	55.5661	12.6527	27.3009	80.1286	36.327	195.732	3.26546	20.4098	17.2819	14.4942	2.41028	15.8194	46.4647	10.016	0.0290414	0.0304294	32.8691	28.118	54.2696	104.873	0.0406662	0.0378616	0.0353875
438.262	4.23303	Cluster_01761	LPE 15:0	2	MassBank of North America	867	0.0265554	0.0196518	Cluster_01761	0.0301407	0.0270097	0.0284217	0.0190384	0.0573783	11.9891	31.8531	135.178	132.971	0.0246674	0.0305924	0.0233656	0.0309188	0.0234945	0.0294237	1255.37	595.001	354.459	82.114	213.3	341.439	86.5145	912.721	38.8865	86.1151	97.6922	81.2052	37.0942	97.1268	247.86	66.8494	0.0226126	3.83106	201.911	171.075	286.667	628.825	16.3614	0.0306907	0.0281813
472.337	3.53231	Cluster_13690	NA	NA	NA	NA	0.0264895	-0.000753178	Cluster_13690	0.116328	0.105166	0.120115	0.0751934	0.248198	0.00131558	0.113528	0.0612238	0.000265693	0.000644186	26.8474	5.025	0.133647	0.0604367	0.0851839	0.0623492	0.154459	0.0687681	0.101617	0.092232	0.0973039	0.000227164	0.0905082	1.33876	48.574	8.40226	0.102147	0.0936341	0.155538	0.000579887	56.9328	0.0967426	0.0424677	0.943457	0.0822151	0.000879269	0.000958739	42.6294	0.126931	0.10322
246.076	3.51406	Cluster_08290	NA	NA	NA	NA	0.0264616	0.0374696	Cluster_08290	82.0456	67.1793	72.6852	52.2632	158.446	167.672	447.98	0.266034	71.943	27.1473	83.3677	28705.3	28984.8	7339.01	104.433	39.6695	122.705	81.1891	74.5422	60.5544	83.7409	5.66329	59.3327	32.0762	13798.4	15361.6	16564.9	0.0443583	0.0221167	0.0248285	34.6349	10383.8	80.6737	70.5789	237.97	0.0232077	0.0287733	71.6258	87.5115	9520.25
484.365	4.05067	Cluster_13919	NA	NA	NA	NA	0.0261842	0.0185265	Cluster_13919	35.2471	60.4673	20.0277	20.9736	4.49098	6.85212	0.0254802	107.579	34.9663	26.4976	57.5161	4.19689	55.2316	9.37804	17.6522	0.0233891	0.0828737	29.1151	77.2801	52.3417	6.58013	1.45419	0.0200638	10.7169	51.7632	23.24	19.8985	0.0297408	0.0261389	0.0290117	14.8021	24.3061	0.0171332	0.0306396	0.0175663	0.0231907	0.0297502	22.0269	7.66086	12.0168
116.035	5.11599	Cluster_05594	NA	NA	NA	NA	0.0260274	-0.018641	Cluster_05594	3.30416	3.01821	3.30009	2.38841	1303.99	0.0325311	9.5701	0.0205316	0.0194971	62.9099	49.8301	2.28323	13.3435	500.26	22.3043	1.74312	0.0232604	846.875	352.778	287.056	637.898	42.1041	2.9203	0.854168	9.21209	1791.52	7364.02	55.8253	54.3129	2.56353	8673.88	4986.65	214.577	16.0415	2.59401	0.0237957	0.0189346	3.48886	4042.68	10820.7
177.041	4.96472	Cluster_06859	D-GULONIC ACID GAMA-LACTONE	2	MassBank of North America	572	0.0259564	0.0601758	Cluster_06859	0.0267457	0.0265185	0.0288901	0.0183548	0.056939	0.0459358	0.0259749	0.034708	0.0174494	0.0294447	1.45124	0.000503121	0.406944	21.6838	2.30289	0.0303907	0.00102356	4.1326	44.3435	46.397	0.0195611	0.0164218	0.0221852	4.77051	2.31294	29.9871	28.368	6.52266	0.320946	0.0275055	57.8344	19.4069	6.82862	0.0303678	0.0204548	0.0257417	0.0272962	64.1073	82.493	15.6441
640.414	3.77078	Cluster_16816	NA	NA	NA	NA	0.0259532	-0.0334911	Cluster_16816	0.028485	0.0258027	0.0283093	2.08525	0.0585591	0.0516398	4.11999	0.0350754	1.48401	0.0280895	0.0316312	0.0256746	0.0338865	0.0247131	0.0295345	0.0302222	0.0399314	0.0334914	12.9245	0.690162	0.0198956	0.0174184	0.0221369	0.0234997	17.7405	22.3619	24.6445	13.18	2.72091	0.0276692	0.0232774	0.0224241	0.0228315	0.0306771	0.0220891	0.0272703	0.0314969	3.21174	30.6769	0.0274864
443.281	3.45682	Cluster_13022	NA	NA	NA	NA	0.0259042	-0.0301024	Cluster_13022	9.55995	48.1035	10.8864	26.3595	11.7176	2.86223	9.28793	2.20429	10.7665	96.8003	18.8494	78.6597	13.6234	20.8751	79.8142	0.0208985	6.72445	37.9248	13.5723	37.4117	35.9382	41.8103	66.8604	35.2908	84.6178	43.5592	45.7549	98.2151	87.7705	59.3967	54.0335	48.7231	49.2289	7.17085	38.1973	86.399	0.168761	82.7952	26.1464	48.4821
227.069	1.66205	Cluster_07819	Deoxyuridine	2	MassBank of North America	523	0.025892	-0.00627823	Cluster_07819	10.8409	11.372	14.7897	41.899	13.8521	11.571	0.0253211	57.2984	8.0385	0.0291868	15.6511	69.8759	15.8233	82.2027	103.534	108.135	191.488	87.3441	46.8042	10.7131	33.0709	22.9125	328.255	12.8354	2.39273	9.49085	24.9063	280.28	8.93553	0.0300634	14.024	55.7311	59.3007	37.3276	126.68	267.059	0.0311551	20.0045	339.72	165.839
449.291	1.03416	Cluster_13126	NA	NA	NA	NA	0.0258294	-0.0239217	Cluster_13126	7.03951	100.899	0.0266179	0.0173077	0.0542765	0.0644612	9.39645	4.07627	5.65326	1.25518	0.0511182	19.9008	32.3361	3.81343	23.9618	12.8019	67.9896	0.0275213	4.6572	11.8435	21.3508	1.61977	12.989	3.49114	7.74431	22.1087	12.6187	25.7927	30.4694	19.4474	4.29364	14.9632	4.67639	32.9169	2.92152	59.0012	24.5026	0.0245568	0.0293441	22.8884
675.288	3.34157	Cluster_03486	NA	NA	NA	NA	0.0256579	-0.00594279	Cluster_03486	0.0287956	0.0251262	0.0278343	0.018363	0.0561258	0.0101124	0.0245905	0.00115314	0.0188666	0.695197	0.0307975	0.0258033	0.0336385	0.0394156	0.0505051	0.0157422	0.0401954	3.23197	0.0259594	10.5093	0.0340202	NaN	0.0246865	0.00352493	0.0278281	1.74186	0.023632	NaN	0.0322622	0.00160738	5.86472	2.22949	15.0078	0.030496	0.0197637	0.0258966	0.0011963	0.0291044	1.00869	5.54239
443.239	3.46922	Cluster_13017	NA	NA	NA	NA	0.0255066	-0.0106898	Cluster_13017	1.02771	5.34403	1.85441	3.52695	0.408075	0.0382454	0.168929	0.0324503	0.0218306	5.9211	4.38281	1.78921	0.981286	3.01548	4.97805	0.0611229	0.145058	1.89293	9.5314	2.08335	3.01061	0.325959	3.48443	0.147365	2.85617	6.43627	2.26594	0.795453	1.60013	5.17136	3.96279	1.63517	2.43193	0.0172575	4.10319	1.39515	0.0220852	2.31539	11.2233	0.491801
215.167	1.27682	Cluster_07593	NA	NA	NA	NA	0.0255032	0.0455487	Cluster_07593	14.7118	13.6458	14.6985	10.123	29.6864	20.8944	0.0239764	0.023048	0.0162184	0.0209031	115.507	49.1409	0.0262422	6.59696	0.0211164	316.757	198.925	9.39961	13.7323	1380.15	5.11442	0.0125663	12.0342	186.913	70.1863	11004	11.1865	0.0280769	0.0157095	0.0216467	129.476	11.89	5.49479	0.027377	10.1224	46.7742	0.0262696	120981	54471.4	61970.6
204.065	3.52327	Cluster_07363	NA	NA	NA	NA	0.0253357	-0.00712961	Cluster_07363	0.0272491	0.025827	0.0271514	0.0182617	0.0526077	0.051037	0.0251012	0.0352768	0.017135	3.69795	0.0306357	0.0238718	15.0574	0.0241906	2.16265	21.2126	18.0878	17.1755	0.0253078	2.09473	0.0192538	0.0178499	0.0226281	0.0248578	0.0288555	2.11326	1.89119	0.0411379	0.0229009	0.0280845	0.298123	0.737915	0.0217963	0.030134	0.0195587	0.0245732	0.0300474	39.0216	7.46177	5.39219
397.17	2.32874	Cluster_12078	NA	NA	NA	NA	0.025281	-0.0196496	Cluster_12078	0.0297147	0.0258922	0.0272616	0.0173301	0.0577815	0.0482945	0.02665	0.0350536	0.0172529	0.0265564	0.0306793	0.0245731	0.0334932	0.116678	0.0297194	0.0134465	0.0443305	0.0268426	0.027145	0.0230103	0.0518531	0.000272665	0.0263079	0.0234455	0.0277659	0.0675805	0.0220848	0.000648729	17.2737	0.0283156	0.0117939	0.0243083	0.0963929	1.33113	0.0204254	12.6236	0.0303603	0.0287225	0.029222	0.0262063
243.172	4.45047	Cluster_08225	NA	NA	NA	NA	0.0252063	0.0442223	Cluster_08225	0.0285771	0.024399	0.029063	0.0201185	0.0578693	0.0135057	0.107838	0.00363108	0.000483443	0.00470988	0.0206896	0.0250824	0.0347854	3.10905	0.0144948	0.0453373	0.0400016	0.114612	1.63472	7.64481	0.0826631	0.000406561	0.0228975	0.00623491	0.0286355	0.0575328	0.0224702	0.000995468	0.00254163	0.0044419	2.02645	5.64862	0.0299318	0.000861556	0.0188752	0.000733352	0.0339743	0.0282432	0.0290231	0.0255477
575.468	1.23421	Cluster_15767	NA	NA	NA	NA	0.02517	0.00452119	Cluster_15767	0.0280525	0.0260278	0.0279175	0.0186654	0.055772	0.0484489	0.0247169	0.0329399	0.0184716	0.0272057	0.0315124	0.0230078	0.0342151	13.7158	4.38208	2.16735	0.0423082	12.9574	15.5079	4.15964	5.47148	12.1944	6.69154	12.5727	21.9241	8.52101	0.0236513	0.0385167	11.231	0.0284096	0.0216468	0.022668	9.13664	19.8572	21.8103	2.03776	2.70547	0.0250042	0.0301101	6.39271
413.168	1.00322	Cluster_01601	NA	NA	NA	NA	0.0251247	0.00345266	Cluster_01601	0.0316286	0.0286869	0.0348122	0.0271654	0.0828463	0.0435501	0.0227403	0.0283305	0.0152391	0.0260346	0.154968	592.179	125.424	36.6278	0.0264831	75.2588	0.491648	5.33781	4.18452	25.1514	9.68074	3.63476	9.66708	4.32085	194.784	26.7852	22.102	9.82803	54.8166	6.2304	0.0226149	56.6774	16.6439	13.7639	0.0243636	0.0238475	0.0274295	19.0177	22.5325	8.81083
241.085	1.38995	Cluster_00531	NA	NA	NA	NA	0.0248003	0.00678687	Cluster_00531	40.7371	2.57304	45.9026	136.07	24.3399	31.6716	1.50796	133.126	26.0334	5.90392	41.4558	100.477	101.926	62.108	195.67	291.136	103.217	197.05	105.664	12.2763	45.5095	68.5974	616.549	73.7435	24.2693	45.2084	24.6882	99.6872	57.1441	32.7757	19.2742	77.1397	38.5707	253.177	157.213	932.034	36.5534	70.7039	201.391	43.7908
75.0081	5.58746	Cluster_04909	NA	NA	NA	NA	0.024729	-0.00101452	Cluster_04909	0.0289899	0.0241234	0.0260524	0.0190972	0.0561664	0.0528359	0.0269445	4.29937	0.0181399	0.0281007	0.0559703	0.26068	0.316072	0.0122202	0.0301518	0.0130714	0.00301905	3.70617	3.78954	2.21251	0.0250285	NaN	0.0229101	0.0259589	0.333188	0.0449178	1.71086	NaN	0.0244077	0.0295019	0.0396599	0.0204227	0.036439	0.033291	0.0205909	0.0277336	0.0287492	14.8175	10.1721	0.0253693
466.289	3.52753	Cluster_13530	NA	NA	NA	NA	0.0246098	-0.0187995	Cluster_13530	0.0333793	0.0292367	0.0283788	5.92723	0.0570855	0.038353	2.94818	0.0398709	0.0269678	0.0256401	88.126	0.0875743	0.1343	0.0245834	0.0327609	0.0297763	0.156106	151.957	133.901	0.0216622	0.0180325	0.0108335	0.0552501	70.9177	2289.87	263.17	37.4862	0.0254353	0.0285622	0.0251856	136.298	0.0241566	0.0248782	0.0466207	0.0215753	0.0271189	0.0211765	1360.95	0.0285961	0.0312611
204.089	2.60447	Cluster_07365	NA	NA	NA	NA	0.0245991	-0.0203152	Cluster_07365	0.0272041	0.024663	0.0265798	0.0179826	0.0608395	0.0449594	0.0255672	0.0315462	0.0165719	23.878	26.5136	38.7015	57.3197	194.098	9.85674	48.0272	17.0838	37.0259	44.753	52.2618	27.3241	77.4225	79.4737	0.0230535	15.3185	8.02643	8.98586	1081.44	57.0616	0.026128	11.8651	14.7554	44.2685	0.0297006	1.28238	25.3676	0.0268559	10.7258	37.3465	59.5684
242.026	3.39142	Cluster_00539	NA	NA	NA	NA	0.0242917	-0.0338563	Cluster_00539	0.0244812	0.0240954	0.0249142	0.0173657	0.05417	0.0492358	0.024586	0.0331039	0.0167932	0.0270576	4.13987	0.0260339	0.0337997	0.0239456	0.0300183	0.0283281	0.0423554	3.87601	6.06306	8.30543	0.0183248	0.0176984	0.0244534	0.0239278	1.18349	0.0218345	0.0213978	0.0348311	0.0225934	0.0294511	2.05379	5.18746	0.02259	0.0308653	0.0199295	0.0250932	0.0269542	3.52405	2.88679	0.0247146
155.008	3.70988	Cluster_00198	NA	NA	NA	NA	0.024268	-0.0132003	Cluster_00198	0.0143156	9.47573	157.614	46.912	33.8674	0.0527201	643.627	0.0330401	0.0214641	73.0644	138.453	2.74652	5.57555	103.491	0.0298143	7.92061	9.54308	0.0239805	678.665	303.099	122.226	278.825	0.0112463	46.8606	182.058	283.071	84.1255	697.396	917.12	38.3493	382.126	140.023	214.438	79.7788	0.01123	9.38555	276.887	485.335	337.941	11.1671
370.133	1.55521	Cluster_01292	NA	NA	NA	NA	0.0242465	0.0407862	Cluster_01292	0.0265439	0.0238817	0.0257157	0.0177056	0.0546984	0.0501395	0.0241016	0.0353697	0.0183295	0.0276772	0.0306957	0.0228118	0.033464	0.0245782	0.029602	16.1114	0.040989	11.3713	19.5598	53.2312	8.24045	5.63401	6.90667	2.91183	18.7199	38.1343	36.2642	0.0374331	5.39525	21.3171	0.0217815	0.0212776	0.0212625	0.0333828	8.02058	0.024851	0.0299808	0.0257724	9.02691	0.877702
251.08	3.63558	Cluster_00591	(2Z)-2-benzylidene-6-methoxy-1-benzofuran-3(2H)-one	2	MassBank of North America	512	0.024187	-0.0277491	Cluster_00591	5.62189	3.51371	3.97728	13.9604	5.73193	0.0533728	0.0390579	33.1459	0.0370647	0.0302382	2.50744	49.2845	17.882	113.019	82.3307	166.623	67.3877	38.1033	36.909	13.8207	22.8246	27.6992	215.653	0.0241342	2.2058	13.932	13.6253	112.708	12.552	11.4266	8.93195	36.5358	26.4333	73.8072	70.0272	358.275	2.48554	10.0352	138.649	96.4459
585.343	2.60965	Cluster_02921	NA	NA	NA	NA	0.0241088	-0.0611783	Cluster_02921	0.000169824	0.000165282	0.000171776	0.00485388	0.000379184	0.00101625	0.0148925	0.000509097	0.0195913	0.000490814	6.93146	1.34424	0.0329308	0.020792	0.0529875	0.0213816	0.0418652	0.117149	0.339903	0.0797272	0.00368917	0.000179764	0.000114716	0.544703	32.7714	0.197038	0.227754	0.000423247	0.000347354	0.000455058	0.0676533	0.241302	0.0474725	0.0332383	0.000133943	0.0142702	0.000657719	0.323517	1.34839	0.151246
535.306	1.78665	Cluster_15004	NA	NA	NA	NA	0.0240379	-0.00248288	Cluster_15004	0.0274903	0.0254156	0.0291725	0.019017	0.0594278	0.0508735	0.0255349	0.0365071	0.0168842	0.0267922	0.031758	1.84503	0.0309906	8.29013	2.6012	0.030713	0.0446129	0.0343127	0.0289909	0.0227436	0.0190328	0.0152648	0.0241767	0.0252932	0.0271809	0.0221059	0.0236537	0.036695	0.02448	0.0283605	0.0227954	0.0228381	0.832612	0.0317121	0.0218767	0.0259898	0.0286224	0.027108	50.0844	106.773
1015.67	3.49797	Cluster_20086	NA	NA	NA	NA	0.0239963	-0.0666423	Cluster_20086	0.000504448	0.000447741	0.000410501	0.000227896	0.000662673	0.0519286	0.0256007	0.0358445	0.0157633	0.0290888	3.63325	9.37386	0.0306866	0.160654	12.876	0.00116152	0.0380555	1.06062	0.713422	0.172933	0.000581852	NaN	0.00299386	0.0245755	22.0862	1.67761	0.183761	NaN	44.9661	0.0282807	0.305108	0.234126	0.000926908	0.0299786	0.000317197	0.0259402	0.0288768	6.65919	0.546687	0.0377578
631.28	1.19944	Cluster_03221	NA	NA	NA	NA	0.0239665	0.00105825	Cluster_03221	0.0175273	0.0158666	0.0175077	0.0108858	0.032593	0.0615153	0.0305044	0.0455101	6.58736	0.0356347	3.41051	41.2428	4.42001	0.0202424	0.039127	0.0268529	0.0285981	27.9317	0.015461	15.1441	5.17691	0.00926382	0.0168282	0.819203	4.8175	8.53299	3.06761	0.0232313	0.0323801	0.0379014	2.73518	19.1451	22.8523	0.039203	0.012594	0.0306011	0.037088	0.0184406	18.7224	0.0170636
345.212	1.01426	Cluster_10836	NA	NA	NA	NA	0.0238133	-0.0331346	Cluster_10836	0.0266055	0.0240575	0.0263781	0.0174989	0.0564642	0.0472882	0.0258354	0.0357044	0.0172395	0.0268921	0.0319184	0.0237439	0.0321726	3.12821	0.0299434	2.49827	0.0422965	0.0324629	6.47297	15.3007	0.0177162	0.016212	0.0235734	0.279119	0.028054	12.5307	6.37822	10.2456	0.024889	0.0292467	3.00278	0.0211939	0.588421	0.0328199	0.0209355	0.0265392	0.0290311	12.5344	0.0298822	14.9177
501.262	3.61601	Cluster_02241	NA	NA	NA	NA	0.0236752	0.0546704	Cluster_02241	0.0263266	0.0253156	0.0279126	0.0185196	0.0598767	0.000246588	0.000128553	0.000141682	4.75989e-05	0.000117235	0.0761702	0.0274983	0.0345739	0.0247191	0.000127164	0.030755	0.0460277	6.54832	0.0281312	0.0236736	0.0203887	0.0193581	0.0242203	0.434639	6.67699	25.8022	0.0250977	0.0459319	9.67143e-05	0.00013354	37.1482	0.023738	0.0248084	8.96883e-05	0.0214077	0.000130403	0.000142564	51.503	0.0329867	0.0276487
349.163	6.63826	Cluster_10929	ε-acetyllysine; FruAcLys	2	Manual Inspection	x	0.0236718	-0.0187412	Cluster_10929	0.0166909	0.0150595	0.0157589	0.0106452	0.0343912	0.0417825	0.02535	0.0307456	0.0188404	0.0260223	156.678	0.0298473	0.0398722	0.0171592	0.0251685	0.0243993	0.0472847	10.069	0.0149979	4.71164	0.0139075	41.878	0.0134729	77.4682	242.787	150.915	42.171	560.737	13.0006	0.0262522	8.19402	4.49232	0.0190167	0.0335463	0.0118264	0.0281093	0.0258055	30.7737	185.863	4.71502
417.159	2.929	Cluster_01623	NA	NA	NA	NA	0.0235667	-0.0125479	Cluster_01623	0.0014029	0.0042905	0.0040768	0.0411304	0.00722106	0.0474068	0.0261944	0.0363062	0.0172026	0.0288256	0.0236316	0.0723687	0.0372575	0.0480957	0.0295554	0.0165021	2.38641e-05	0.0166799	0.0148718	0.0503026	1.69148	0.0142053	3.84232e-05	1.79374	0.0220153	12.3637	0.272094	0.0370002	14.3801	0.0282968	0.0169229	0.144186	0.0478123	2.86629	0.0191151	0.0286579	0.0309666	3.42113e-05	1.24984e-05	0.00799008
419.257	1.60385	Cluster_01641	NA	NA	NA	NA	0.023384	0.0249671	Cluster_01641	586.224	589.939	15.4914	26.2847	33.1788	186.029	0.125803	360.325	6.0733	16.6807	903.028	67.1706	134.554	40.3836	295.787	0.0263464	0.0454255	462.004	149.358	149.056	10.5496	8.28471	0.0203411	180.875	182.293	99.6485	34.5216	1.12124	0.0228941	0.0276637	781.636	0.0149066	0.0203338	18.4614	0.0143304	0.0329301	0.0277396	605.202	70.4739	100.124
204.074	3.52678	Cluster_07369	NA	NA	NA	NA	0.0233444	-0.00659328	Cluster_07369	0.0275893	0.0237901	0.0261407	0.0182339	0.0557011	0.0529031	0.0248521	0.0344452	0.0159956	0.028502	0.0311782	0.0244757	14.4292	0.0221973	2.17692	16.2576	15.0701	16.3753	0.0255256	1.06717	0.0182015	0.0160054	0.0230242	1.08246	2.91156	1.29338	1.5288	0.0386879	11.7258	0.0287912	0.023496	0.411352	0.0236492	0.0316321	0.0196428	0.0285051	0.03045	30.727	5.26062	4.01374
421.083	5.72016	Cluster_12561	NA	NA	NA	NA	0.0233234	-0.0623719	Cluster_12561	0.00223172	0.00212669	0.00189115	0.00136659	0.0039312	0.00456237	0.205544	0.00257244	0.00311641	0.00222891	8.20604	0.0259746	0.0336062	0.00125143	0.00207372	0.00153979	0.0420089	0.00184079	0.0982544	0.0735372	0.000949087	NaN	0.00275781	0.48643	6.10102	1.48236	0.481554	NaN	0.00178519	0.0023739	2.48707	2.90989	0.0012318	0.00549995	0.00156858	0.00419681	0.00324784	2.19909	0.00487751	0.00207609
134.008	1.18266	Cluster_00134	NA	NA	NA	NA	0.0232557	-0.0347884	Cluster_00134	132.955	118.685	0.0147266	6.43207	89.6192	25.3655	373.497	37.9887	9.32736	915.502	2451.36	1535.04	1024.69	1162.18	1303.3	1031.3	4792.47	381.879	73.3156	317.06	738.142	1332.55	1586.34	783.544	918.048	184.665	1085.59	3444.77	2220.17	5307.44	504.042	1100.54	396.401	1063.46	513.637	2787.5	1213.23	708.15	610.921	941.324
626.315	4.45419	Cluster_16577	NA	NA	NA	NA	0.0231467	-0.0383236	Cluster_16577	0.00026843	0.000255398	0.000291341	0.000197837	0.000656283	0.0506424	0.0263042	0.0359887	0.0193604	0.0290933	0.0187613	4.38794e-05	0.00194514	0.0517876	0.0289617	0.0180127	7.60662e-05	0.0164403	0.0644792	0.700952	0.00893223	16.8942	0.000179204	15.1295	0.196637	32.2659	0.216365	18.534	2.06179	0.03178	1.34855	0.000234196	0.0182021	2.31462	0.000219215	0.0296119	0.0287603	0.000203708	0.0508462	0.000268365
382.004	9.78398	Cluster_11740	NA	NA	NA	NA	0.0230827	0.0121686	Cluster_11740	0.000383746	0.000316603	0.000305337	0.00017908	0.00051517	0.0551417	0.0247451	0.035515	0.0167983	0.0282844	0.0308309	0.561148	0.0335825	0.108959	0.0334295	0.0985243	0.0442635	0.0267927	0.000220555	0.0723449	0.0605186	0.00163168	0.00327697	0.796774	0.0263522	0.121884	0.102033	0.00337745	0.0248776	0.0305809	0.0956542	0.058069	0.155779	0.0318923	0.0351822	0.027285	0.0302411	4.97692	0.0817886	0.107375
174.089	5.99132	Cluster_00247	L-Citrulline	3	Manual Inspection	x	0.0229932	0.00210697	Cluster_00247	0.0265721	0.023854	0.0264673	0.0182608	0.0564153	0.0516977	0.0247739	0.0356736	0.0161406	0.0283148	0.0307893	27.6328	0.0332798	16.3006	26.1148	46.2727	82.6533	0.0315442	0.027155	8.16005	0.0182604	0.0152787	9.28405	0.0254458	0.0279863	0.0240522	4.1592	5.99854	0.0238368	19.4025	0.0229225	0.0225397	6.18527	0.030284	4.16222	36.9047	0.0297726	0.0261025	12.7316	11.8587
88.0398	4.92124	Cluster_05089	NA	NA	NA	NA	0.0228205	0.00247257	Cluster_05089	29.7475	26.9208	28.1018	18.6126	63.1898	0.035443	24.8138	2.49758	11.943	30.5921	7.07699	27.361	1.12709	32.008	65.8087	7334.57	80.5265	3100.06	27.0486	23.099	50.8339	50.268	535.356	3.91132	0.629127	11.8677	24.4748	71.7244	38.8877	40.1507	12.9196	26.015	2507.66	7.20436	8604.08	214.699	0.0222289	27.6241	30.4553	2423.84
75.008	5.67816	Cluster_04910	NA	NA	NA	NA	0.022641	0.0379813	Cluster_04910	0.0288064	0.0239293	0.0276324	4.07948	0.055886	0.00244462	0.00465174	0.0019042	0.00735705	0.00469105	0.343625	0.0248045	0.0331241	0.0117901	0.00183707	0.0144206	0.042611	3.38593	0.0265091	0.0209766	0.0133209	NaN	0.0233532	0.521875	0.0280838	0.0495453	1.75113	NaN	0.119741	0.00367442	6.07403	0.021234	2.31394	0.0144241	0.0205989	0.0047375	0.00189908	8.73895	11.0899	0.0252997
349.163	6.02414	Cluster_10927	α-acetyllysine; FruAcLys	2	Manual Inspection	x	0.0226217	0.0287577	Cluster_10927	0.0272982	0.0241639	0.0239107	0.0179754	0.058395	0.0479596	0.0255262	0.0335475	0.0162945	0.0270485	17.2865	7.22286	0.0325614	0.0222889	0.0302751	0.0309365	0.0374692	0.0300912	0.0236263	0.0206574	0.100898	0.0173938	0.0228189	4.44408	0.0268412	19.7215	9.88806	0.0383897	0.0251074	0.0287472	5.05249	7.41516	0.0217654	0.0278677	0.0192447	0.025679	0.0295615	41.794	227.803	105.193
279.059	1.40962	Cluster_09136	NA	NA	NA	NA	0.0225689	0.00360665	Cluster_09136	0.269073	0.0174957	0.0175454	3.99903	0.0388137	0.0616624	0.0310298	16.5623	0.0146945	0.0334764	0.0261379	2.54089	3.81148	4.52156	19.8466	35.7081	0.0325939	32.8012	4.29416	0.0149935	0.0392623	0.300532	23.8291	2.34468	0.0185998	0.0473979	0.0152099	75.2202	0.0266964	0.0336065	0.0465223	2.67947	0.0478636	13.6665	5.53429	77.5421	0.0390076	3.69066	12.4469	0.0170766
398.165	1.24794	Cluster_01492	NA	NA	NA	NA	0.0225638	-0.0204906	Cluster_01492	0.00211006	0.0018702	0.00185274	0.00104448	0.00323746	0.0496958	1.06408	0.0316925	3.52181	6.05218	7.00191	5.73976	13.7863	0.658958	0.0277955	9.46041	0.0436397	1.78766	1.13258	1.01414	1.03784	1.13522	1.79303	15.1331	22.7677	8.27664	1.78246	0.0146992	19.3025	0.0288876	0.00242935	0.0014184	0.00259474	5.28821	0.00142625	0.0281699	0.0308637	0.654403	1.92159	0.933325
121.04	5.66617	Cluster_05701	NA	NA	NA	NA	0.0225575	0.0176888	Cluster_05701	0.0275967	0.0247752	0.0271919	0.017446	0.051523	0.0472368	0.0257543	0.0342791	0.0153218	0.0283847	0.0301249	0.022538	0.0336963	2.58013	23.2725	5.64639	11.7542	0.0173251	0.0251145	0.020665	0.00962728	0.00175492	0.0223301	0.0256329	0.025402	0.012408	0.0222326	0.00373383	5.19093	10.2858	0.0121249	0.0220055	9.44237	0.0285916	2.60366	26.4683	0.0301026	0.0287819	0.0292562	0.0253499
184.099	3.95296	Cluster_00272	NA	NA	NA	NA	0.0225326	-0.0360642	Cluster_00272	0.0256203	0.0246242	0.0256843	0.0192903	0.0579045	0.0491948	0.0250706	0.0321106	0.0167292	0.0264437	0.031578	0.0224911	15.5766	0.0237277	0.0293338	0.0299428	5.01791	0.0304278	0.0251546	0.020476	0.0197662	0.0184413	5.05459	0.0236807	3.59199	2.8481	0.0222127	44.4912	0.0247722	0.0275083	2.89845	0.0227351	3.33923	0.0301222	0.372314	0.0255989	0.0313439	0.0234054	0.0289179	0.0263775
231.136	4.96826	Cluster_07928	NA	NA	NA	NA	0.0225186	0.016838	Cluster_07928	0.0265775	0.0253266	6.21713	6.59999	0.0568181	0.0512803	0.024947	0.0377611	0.0181008	0.0274623	0.0153642	0.033713	6.64216e-05	7.48305	7.61939	32.7049	0.103486	0.034221	9.13293	0.0219783	7.08629	8.65325	12.4797	0.0244585	5.45983e-05	0.0217838	0.0232848	0.0332663	0.024426	0.0280787	3.02277	15.3761	2.9861	0.0332964	26.8401	1.94484	2.09613	0.0270752	0.0285065	0.0272747
527.339	1.58041	Cluster_02475	NA	NA	NA	NA	0.0224616	0.00420889	Cluster_02475	0.0211479	0.0178912	0.0221958	0.0151057	58.4754	18.4207	42.6393	53.5227	153.876	128.939	0.0368038	156.414	77.586	63.0905	222.672	414.703	1743.99	18.3204	26.1622	43.2186	327.755	79.2865	232.599	51.6308	29.0926	71.7702	115.279	38.1308	543.417	755.829	31.039	340.443	215.996	104.637	243.086	723.77	0.0286197	28.3071	16.933	318.561
111.019	3.28885	Cluster_05486	NA	NA	NA	NA	0.0224463	0.0426178	Cluster_05486	3.94479	3.51777	3.81054	2.49371	8.09352	0.0328234	0.0224682	0.0193191	0.0156704	0.0183483	29.5898	3.19733	4.4883	1.48489	0.0180101	1.78653	5.82423	3.46063	1371.87	375.851	1.50281	2.9911	2.9725	114.33	306.235	915.468	3.2871	4.34145	0.0148988	0.0185321	1356.3	3.35374	1.26458	0.0272628	2.59567	0.0219365	0.0211066	395.531	219.084	3.74756
240.067	3.08358	Cluster_00525	NA	NA	NA	NA	0.0224068	-0.0465529	Cluster_00525	0.0275188	0.0241086	0.0260982	0.0177019	0.0538349	0.0512371	0.0255156	0.0344108	0.018277	0.0292708	0.086874	0.0843113	0.000772585	7.46306	0.0281369	1.16088	0.00098644	0.0336245	0.0245581	5.36049	0.0185912	0.0164231	1.44528	0.0221928	0.149923	2.26887	1.21073	0.04243	6.22651	0.0285676	0.0230093	0.0231028	0.023471	0.029259	1.53852	0.028258	0.027888	1.33003	0.0290858	2.56376
100.004	4.13037	Cluster_05323	NA	NA	NA	NA	0.0223302	0.0634924	Cluster_05323	0.0269451	0.0243936	0.028069	0.0174872	0.0558911	0.0487911	0.0251739	0.0338909	0.016135	0.0280109	0.0321388	0.425891	0.0345029	1.04876	0.0301288	1.55633	21.8845	0.0333657	0.0241476	0.0207243	1.07421	0.0157233	12.9902	0.0232643	0.0286483	0.0244725	0.0227121	0.0366239	0.0227339	0.0274738	0.0234253	0.0218478	1.46572	0.0308453	10.2621	0.0258497	0.0305323	0.0281896	2.58461	9.15207
225.187	4.1277	Cluster_07800	NA	NA	NA	NA	0.0223024	0.0311422	Cluster_07800	25.5746	25.3909	6.89503	8.99968	0.058948	0.0140912	0.00156204	1.68066	0.000651428	0.0987847	30.9251	0.0248814	0.0324754	0.0224781	0.00497483	0.0296715	0.0400424	0.0318612	216.3	13.8474	0.0181135	0.0172874	0.0209077	2.80639	19.19	20.717	14.6172	0.0383605	0.00538098	3.2938	2.86921	19.4455	0.0210376	0.00114504	0.0181361	0.00164671	0.00478176	0.0265114	6.94755	0.0251957
375.232	1.61108	Cluster_11577	NA	NA	NA	NA	0.0222809	0.0316636	Cluster_11577	53.6612	12.8473	0.0268768	0.0181544	0.0566203	27.0151	0.0252413	0.0346395	0.0175952	0.0290576	33.8253	0.0251177	0.034827	0.0245298	30.4236	0.0301345	0.041014	15.5562	20.3681	1.25174	0.0199392	0.0165635	0.0249956	10.8027	0.0259222	5.78754	0.0249585	0.0353641	0.02418	0.0277562	48.3903	0.0238353	0.0215279	0.0303797	0.0204467	0.0258894	0.0290204	58.7035	9.04533	13.5505
540.264	3.71551	Cluster_02566	NA	NA	NA	NA	0.0222727	-0.0305166	Cluster_02566	7.3471e-05	6.42842e-05	6.67492e-05	4.11509e-05	0.00013035	0.049974	0.0259833	0.0345193	0.0167483	0.0278925	0.0209176	0.00440708	0.0869761	0.183548	26.4444	0.00291513	5.62741e-05	0.000160326	0.0813363	0.0727635	0.0242939	0.0379979	7.53043e-05	16.3469	0.107867	0.499288	0.51279	0.0965975	78.9727	0.0296248	0.030619	0.366918	0.00690589	12.3815	4.92032e-05	0.0278796	0.0302047	8.38619e-05	6.94113e-05	0.172038
194.047	4.59635	Cluster_07152	NA	NA	NA	NA	0.0222153	0.00016049	Cluster_07152	0.0269769	0.0257614	0.027327	0.018902	0.0562397	0.0484855	0.024331	0.0343757	0.0172235	0.0278539	29.2351	0.0238337	0.0331471	0.0226635	0.0299463	0.0303981	0.0395409	0.0346901	31.8111	0.0225315	0.0186892	0.0151395	0.0226453	129.842	26.7088	100.814	43.944	23.4153	0.023645	0.0273436	52.5841	0.0221992	0.0235413	0.0289415	0.0207445	0.0259276	0.0289463	217.257	137.379	0.0253554
196.073	5.546	Cluster_07194	N-Acetylhistidine	2	MassBank of North America	519	0.0220477	-0.0189417	Cluster_07194	0.027048	0.0243686	0.0268397	0.0180034	0.0578038	0.0451163	0.0240173	0.0333425	0.0160943	0.028287	51.0684	0.0225693	0.0334051	0.0236497	1.02409	0.0314965	0.0407151	13.1159	0.0259812	0.0227809	9.23782	0.0182411	0.0216127	0.692839	0.0288615	0.0226004	0.0242328	0.0372679	1.09318	0.0296996	19.0238	6.36438	30.5792	0.0282017	0.0195387	0.0249635	0.0281053	14.4234	0.0291621	0.0244454
149.046	5.39341	Cluster_06236	NA	NA	NA	NA	0.0219848	-0.00658725	Cluster_06236	0.025681	0.0225339	0.0262463	6.90941	0.0539576	0.0456853	5.18606	0.0344668	0.0177872	4.5407	0.0345031	10.5021	33.4779	43.1942	9.14441	22.9556	0.0404099	1.77835	3.7476	21.604	69.9983	NaN	35.314	0.0239605	0.0289618	0.0184801	4.88716	NaN	28.0731	8.30158	5.46061	30.3564	38.3871	30.4747	1.01462	0.0273927	0.0294687	7.67762	4.17348	21.4089
113.025	5.14996	Cluster_00055	NA	NA	NA	NA	0.0219696	-0.047128	Cluster_00055	0.0267842	0.0726342	0.853308	3.87841	0.0539273	0.0483602	0.0257439	0.0355518	0.827733	0.0278982	17.0737	0.023367	0.0325264	0.0235941	0.0303832	0.0290264	0.0434114	0.0323259	10.4314	7.71378	0.0194239	0.0144927	0.022297	41.4653	34.0671	14.0248	0.0234766	0.0355831	5.20657	0.0290833	47.0873	0.0216372	0.023733	0.118386	2.81726	0.0242547	0.103148	30.3175	0.0299517	0.0246859
558.474	1.16341	Cluster_15459	NA	NA	NA	NA	0.0219671	0.00277881	Cluster_15459	0.0297615	0.0252378	0.0273133	0.0185691	0.06122	0.0457947	0.0207356	0.021467	0.00309972	0.0222699	0.0205868	0.0240582	0.093496	2.11777	4.02163	0.0298826	0.0404085	5.80815	1.18326	0.359341	2.26628	1.13332	0.457822	7.56963	15.8	1.36026	0.0227434	0.00585209	5.49449	0.0219173	0.023749	0.0227631	1.13936	4.19369	3.79582	7.15789	14.9822	0.0266942	0.0301208	0.0252742
184.074	5.30237	Cluster_00271	NA	NA	NA	NA	0.0219345	0.00901207	Cluster_00271	0.0269148	0.0246682	0.0267235	0.0182001	0.058163	0.0462242	0.0235406	0.0330049	0.0157264	0.0256828	6.28331	13.2256	103.719	18.3066	0.0314297	12.6647	254.108	0.0303667	0.025394	8.36871	0.0192955	0.014621	4.19678	0.0224451	11.6511	4.85432	2.60863	0.0385543	5.51975	0.0290024	6.06143	12.9435	35.7884	0.0289665	19.1743	14.2472	0.0290006	4.27374	5.69654	10.4735
487.201	1.30212	Cluster_13981	NA	NA	NA	NA	0.021848	0.0380799	Cluster_13981	0.0294189	0.02477	0.0271587	0.0180646	0.0578763	0.0480349	0.276987	0.033705	1.20943	0.0287154	0.15347	25.8271	8.32177	15.8428	0.0275369	45.9889	29.1391	1.5404	0.0249276	7.90549	13.9942	1.50369	5.03953	1.30038	4.8315	7.00857	11.1425	0.0368318	0.0226788	0.02593	0.0236593	3.05752	5.8783	0.0301088	2.31513	0.0272479	0.0291158	0.0273804	5.93333	7.82135
389.27	1.02717	Cluster_01437	NA	NA	NA	NA	0.0218074	-0.0124673	Cluster_01437	17.8758	251.089	0.027291	0.01792	0.0567438	7.03197	17.4383	15.6121	11.6943	10.2133	18.5619	51.8983	85.1753	21.2669	80.6243	140.827	698.608	0.0265171	10.6452	26.8398	64.5448	5.19528	123.529	7.71361	16.2944	50.1617	40.0593	95.1145	82.8497	94.4863	14.8986	44.5899	15.096	68.5023	14.2826	333.323	90.086	2.93596	0.0302515	54.3
143.072	2.72318	Cluster_00162	NA	NA	NA	NA	0.0217628	-0.00430661	Cluster_00162	0.0234083	0.0233647	0.0243268	0.016195	0.0520323	0.0475743	40.9732	0.0317903	48.0307	0.02898	0.0355168	377.31	10752.7	9158.09	195.428	10159.3	1.72155	0.0290943	0.0231884	0.0189287	8859.19	10716.5	23172.7	0.022857	0.0291412	0.0198722	468.366	0.0422328	0.0228596	409.303	0.0192614	0.020778	10199	346.489	30.1754	997.624	3349.21	0.0257785	0.0244648	188.1
509.307	3.60867	Cluster_14472	LPG 18:1	2	MassBank of North America	885	0.0217439	-0.024471	Cluster_14472	41.2931	25.6799	7.48514	35.6089	4.73376	14.4372	0.0302642	13.2028	2.83962	26.6185	36.9305	5.6887	6.01555	12.6021	49.1144	28.3441	22.786	10.7279	7.08698	8.71876	11.7505	9.57185	2.8469	6.14288	12.4418	6.57113	12.7818	0.0629716	10.9607	59.3915	49.6793	17.5382	11.7338	6.25911	5.8924	5.76501	11.7801	11.7369	15.2015	27.8562
452.279	4.20365	Cluster_01854	LPE 16:0	2	MassBank of North America	919	0.0217088	0.00368518	Cluster_01854	760.289	295.093	19.9501	9.80557	0.055889	431.958	92.5671	235.721	27.4423	146.67	78.966	47.6053	80.073	146.889	82.9157	1459.43	657.378	454.288	297.094	190.641	301.837	269.822	760.081	116.504	294.246	191.342	443.449	438.921	129.123	679.686	593.344	325.318	205.092	416.264	304.819	108.328	1507.92	119.667	229.699	87.7524
292.105	5.25185	Cluster_09528	N-Acetylmuramic Acid	2	MassBank of North America	850	0.0216643	0.000796427	Cluster_09528	0.0290002	0.0259038	0.0271471	20.3502	0.0631656	0.0476576	0.0264844	0.0364043	2.11137	0.0276342	0.0152166	0.0610319	0.0109884	26.0021	21.9019	41.3303	0.193156	0.0317328	0.0264319	0.0223908	3.48682	6.97415	12.424	0.0241057	9.83572e-05	0.0236045	9.28272	59.5077	8.57614	2.70566	0.0230985	0.0237716	5.95717	0.0306229	38.975	16.4327	0.0298245	11.9192	1.38132	11.3036
95.0609	5.6668	Cluster_05242	NA	NA	NA	NA	0.0215768	0.032981	Cluster_05242	9.51081	9.30413	10.3825	6.07717	21.6482	0.0373659	4.12849	0.022705	2.91913	0.019695	6.39376	3800.03	6108.86	6445.14	74.7454	10241.5	21380	8.49663	9.62497	7.77275	10.7721	NaN	7.5454	7.06785	9.92422	14.3113	7.88118	NaN	16.4528	41.9189	3.60592	1608.98	15768.3	0.0313353	9976.22	103.639	0.0220303	10.1425	10.7285	6913.17
227.141	4.86319	Cluster_07836	NA	NA	NA	NA	0.0214796	0.027759	Cluster_07836	0.990776	0.0249554	0.028295	0.0169905	0.0572374	0.0491461	0.0251205	0.03723	0.941505	0.027882	0.01555	0.11731	0.000633579	4.74296	9.5483	22.2853	0.0474461	0.0333615	0.0268764	7.68008	0.018981	0.0150489	1.06429	0.0229247	0.000834361	0.0217555	0.0219301	0.0367442	0.0236918	0.0296539	0.0224128	1.42179	4.08976	0.0291983	17.9251	2.8225	0.0277077	0.0263401	7.92861	10.7782
111.019	2.69654	Cluster_05485	NA	NA	NA	NA	0.0214724	0.0101346	Cluster_05485	41.718	4.5301	34.148	71.1287	0.0697782	37.973	0.0261441	41.2998	0.016323	0.0246252	14.6356	0.027993	67.6699	2.02272	42.6307	24.5848	46.5524	41.5025	76.4705	58.5837	21.9783	35.8687	6.58866	31.3424	80.7842	82.8112	45.256	75.984	33.1133	12.9188	44.6352	26.7453	0.0207594	47.5163	0.0263239	23.6357	40.0513	29.278	58.3134	3.32343
149.046	2.37222	Cluster_06234	Ribose	2	MassBank of North America	683	0.0213575	-0.0147106	Cluster_06234	67.8172	64.3042	62.4103	29.4323	83.977	98.8599	40.7578	104.055	265.299	44.9248	117.701	97.3515	91.7558	218.736	273.727	386.812	261.485	24.3329	60.288	54.1456	135.143	120.778	98.7241	72.7363	54.3754	57.6298	119.592	272.677	86.5318	99.7953	158.897	53.8183	237.947	195.136	161.845	257.37	81.239	91.8378	174.157	229.256
151.029	3.55303	Cluster_00189	2-Hydroxyphenylacetic acid	2	MassBank of North America	604	0.0212988	0.00434429	Cluster_00189	1060.2	359.977	22.1146	11.3663	252.476	156.745	47.684	255.367	304.494	142.14	99.2089	892.457	413.664	885.584	838.501	1786.34	1727.41	189.607	371.552	239.282	360.474	241.608	631.339	942.991	60.4647	359.493	158.871	432.556	237.542	766.006	279.158	329.938	677.989	277.336	795.001	1005.99	287.06	257.682	210.206	594.88
466.3	3.52802	Cluster_13536	NA	NA	NA	NA	0.0212115	-0.0443018	Cluster_13536	0.0206014	0.0172409	0.0147384	0.00873125	0.0250386	0.0169901	0.780238	0.0138564	0.00872429	0.010167	174.238	1.04412	1.46147	0.0182153	0.0116285	0.0244814	1.85774	70.4405	22.9834	0.0115025	0.00882022	0.0292477	NaN	12.1312	3022.85	110.452	6.96621	0.0687294	0.0100474	0.0105099	40.1081	0.0117056	0.0209904	0.015062	0.013849	0.0110057	0.0101999	2448.33	0.0138382	0.0172186
287.057	3.61003	Cluster_00803	Eriodictyol	2	MassBank of North America	553	0.0211921	-0.0240933	Cluster_00803	0.0295352	0.024667	0.0279527	0.0176508	0.0587074	0.0480705	0.0260054	0.0382513	0.0168053	0.0289879	0.0314758	0.0239631	0.0327092	14.8836	0.0297052	9.2178	0.0429464	0.0168799	0.0239181	0.0211628	0.737541	0.00357133	21.5463	0.0226432	0.0270051	0.0132449	0.0216951	0.00755664	0.0236168	0.0308643	0.013168	0.0218349	0.0121979	0.0305705	0.0188457	2.24447	0.0321739	0.0281972	2.29227	12.6315
215.167	1.00209	Cluster_07592	Hydroxydodecanoic acid	3	Manual Inspection	x	0.0211615	-0.0277568	Cluster_07592	0.562172	0.532257	0.512211	0.338036	0.984956	0.0680389	0.0486505	0.0262051	0.0148553	0.0289236	3547.54	3445.12	12.5715	3.81741	7.05286	10.0312	9293.24	0.399561	0.458659	0.432368	1.09366	0.0267035	0.63968	93.8886	2692	311.365	0.426906	0.0579515	0.0186341	6.02161	11.8855	0.438695	4.62837	0.0272668	0.392288	32.1107	0.0511507	1372.91	952.89	880.328
467.316	3.13871	Cluster_13566	NA	NA	NA	NA	0.0211251	0.00465239	Cluster_13566	0.0375209	0.521626	0.034399	0.0240084	0.072986	0.00123443	0.304783	0.116763	0.000990387	0.0579303	0.102574	0.0317505	0.0395	0.044833	0.00057466	0.0375967	0.0550238	0.0272033	0.036404	0.0267581	0.0171381	0.000388665	2.34664	0.165685	0.0340232	1.71817	0.0800652	0.000949137	0.000431909	0.00063483	0.310145	0.028704	0.0946959	0.0437397	1.27847	0.00116276	0.000943648	0.0379434	0.0400167	0.0323931
434.269	4.15764	Cluster_12815	NA	NA	NA	NA	0.0210294	-0.00807552	Cluster_12815	3.79393	0.0274504	0.0262949	0.0182532	0.0607554	0.0489458	0.0280324	0.0314324	0.0176348	0.0267293	14.4013	0.0230335	0.0322834	0.024658	0.0292181	0.0294858	0.0392303	0.0338279	0.0269626	0.0232316	0.0194447	0.0166809	0.0232686	5.89971	6.31558	0.0247702	0.0235043	0.0387251	0.0247942	0.0285845	134.791	0.024609	0.0235027	4.55186	0.0212799	0.0259433	0.0316342	0.0271026	39.6276	31.2256
146.047	5.19389	Cluster_00175	N-ACETYL-DL-SERINE	2	MassBank of North America	811	0.021014	0.0028215	Cluster_00175	4.02123	0.0246605	0.0248201	10.94	54.8375	0.0504534	0.0271547	14.7023	0.143962	0.0277683	19.8949	0.557928	0.0976454	16.8548	10.3283	5.634	0.12777	18.7093	2.31558	11.5522	0.0113417	0.0678741	0.0218742	12.5079	0.938536	7.78607	138.324	0.140216	59.5223	16.1722	56.2932	86.6498	9.322	8.95225	0.0187872	0.0281743	0.0322386	11.351	85.9206	176.582
396.961	9.82725	Cluster_12060	NA	NA	NA	NA	0.0210017	-0.0264683	Cluster_12060	0.0154717	0.0130981	0.0135196	0.00901725	0.0258564	0.0539016	0.0278463	0.0396961	0.0206134	0.0318823	22.6199	12.8024	10.6534	7.79934	0.0350287	9.44698	0.0447984	10.5253	2.14085	6.54782	5.03841	0.43612	9.78934	12.3589	9.16028	8.88072	6.25654	350.513	9.98544	0.0336892	7.12812	6.29041	7.10213	0.0364025	5.06443	3.40224	0.0314123	11.5629	8.84489	7.52845
829.506	4.42085	Cluster_04226	NA	NA	NA	NA	0.0209429	0.0416279	Cluster_04226	14.2272	12.5719	13.0125	8.72612	28.3739	0.0398459	0.0238776	0.0282277	0.0193317	0.0203176	12.7497	12.0333	17.4901	5.6296	0.0238521	6.499	20.5002	18.6888	12.5968	1370.55	9.003	1.71719	11.6382	37.296	14.0352	8.35218	10.7592	3.39741	0.0191136	0.0221782	513.999	728.024	8.59857	0.0352537	9.68493	0.0239915	0.0239776	12.8479	13.541	12.8983
240.073	3.30754	Cluster_00526	NA	NA	NA	NA	0.0209298	-0.0232336	Cluster_00526	0.0268696	0.0273753	0.0283085	0.0192839	0.0599741	0.0482746	0.0251405	0.0352164	0.0161266	0.0270044	0.0290259	0.0234645	0.0330063	15.0436	0.0293487	2.98935	0.040401	1.93226	0.0270622	0.0217206	1.17894	0.0164233	0.0236155	1.95117	2.56977	4.08557	0.0237245	0.038734	22.2346	0.0270089	1.26887	0.0214338	1.48895	0.0314689	0.0205934	0.0262188	0.0295756	0.0254808	0.0296155	2.77403
503.269	2.88922	Cluster_02251	NA	NA	NA	NA	0.0208841	-0.0546316	Cluster_02251	40.196	181.062	0.016836	0.0102274	21.4103	0.0498299	84.1797	55.7716	7.57033	185.548	48.4876	108.87	30.2624	46.0939	138.439	1.4476	0.113144	5.47964	1.57387	8.82574	47.5181	7.5687	141.831	44.6929	15.5857	43.5665	29.2512	30.4471	36.5313	50.7831	34.1481	29.7775	35.1174	29.5129	46.4173	159.935	36.5898	2.36114	5.34794	45.7424
254.081	4.81402	Cluster_08465	NA	NA	NA	NA	0.0208537	0.0113029	Cluster_08465	0.0517005	0.000274445	0.000299274	0.000209355	0.000724049	0.0512645	0.0258194	0.0371095	0.0180676	0.0276621	0.0159511	0.0792671	0.000306913	3.34632	0.0311737	4.53485	0.35151	2.44959	0.000298923	0.000262416	4.69318	0.0156786	0.0840138	0.0225337	0.000238938	0.0129724	0.0711228	0.0325577	0.0245581	0.0288052	0.0124983	0.102782	5.20486	0.031885	0.155204	0.998744	0.0285054	0.0561421	0.000343812	0.184301
364.989	9.80545	Cluster_11321	NA	NA	NA	NA	0.020754	-0.00529974	Cluster_11321	0.000277811	0.000236027	0.000199081	0.000109167	0.000318146	0.0504976	0.0284719	0.0347839	0.0169996	0.0283053	0.0303747	0.0238735	0.0366182	0.0366566	0.0313435	0.0523107	0.0429578	0.0713656	0.000138411	0.031807	0.0137857	NaN	0.0216418	1.04217	0.0285727	0.0702159	0.0297378	NaN	0.0245739	0.0269465	0.0498294	0.0350516	0.0471624	0.0313529	0.0278386	0.0286402	0.0301408	0.303713	0.0423531	0.0329712
605.264	3.47206	Cluster_03069	NA	NA	NA	NA	0.0204775	0.0143872	Cluster_03069	0.029234	0.0263829	0.028334	0.0200399	0.0561029	0.00026685	0.067972	0.000158981	0.128815	0.0700477	1.69031	0.00389304	2.31141	3.206	0.0871322	0.0146122	0.00809621	0.0186846	16.3338	3.89921	0.0867575	NaN	0.0240237	0.0408459	7.09919	0.0946745	5.12643	NaN	0.000116922	0.000331805	6.15469	0.0226135	0.0630799	0.0258823	0.0224915	4.90203e-05	0.000111309	0.0293591	0.032437	0.0273034
130.087	5.54866	Cluster_05844	NA	NA	NA	NA	0.020358	0.0175048	Cluster_05844	0.203811	0.22389	0.737348	0.147116	0.478511	0.049027	0.016615	0.068438	0.0117172	0.0318009	0.285394	9.5145	0.0159761	36.3064	38.2213	30.2628	30.0308	0.522096	0.255332	0.113881	0.4007	7.82222	20.6283	0.0238881	0.014129	0.493258	0.150355	30.3698	2.25405	9.81678	0.079273	9.27835	10.5078	0.0193442	21.4893	47.7793	0.0237164	9.10826	0.206737	0.683573
277.061	1.40696	Cluster_09083	NA	NA	NA	NA	0.020341	-0.000408555	Cluster_09083	16.7307	0.0190423	16.6284	29.6758	9.08049	17.2035	0.0228467	70.851	12.6488	0.0269296	17.2367	23.2606	35.8043	28.96	93.1167	95.498	35.1265	93.3434	35.6816	2.66891	16.223	24.8166	125.34	22.6237	7.58128	12.9811	8.15696	82.3386	18.5714	7.98426	9.29206	22.8761	11.289	89.9336	38.4474	268.81	10.4237	25.4259	77.702	11.505
343.088	1.71703	Cluster_10758	NA	NA	NA	NA	0.0203214	-0.0240022	Cluster_10758	0.000830007	3.0173e-06	0.000859982	0.00551099	0.00228678	0.0479085	0.0283189	0.0349427	0.0177596	0.0274687	4.9981	0.183808	0.0793429	0.133944	0.0304258	0.00170562	6.44597e-06	5.54041e-05	0.091738	0.00252612	3.30795e-05	0.00331534	3.35156e-06	7.48956	0.0140902	0.0207359	0.0637435	0.0467038	1.76536	0.0290506	0.16348	0.0438068	0.00389175	0.0342303	2.46367e-06	0.0272017	0.0305207	0.0395122	0.00615627	0.00201644
215.105	5.08069	Cluster_00400	NA	NA	NA	NA	0.0203003	0.0112797	Cluster_00400	4.08691	9.0934	6.90692	7.2549	9.721	10.6898	0.0250643	11.0146	0.0181315	0.0279846	0.0153519	0.0559875	0.0377503	11.0761	7.44647	26.6086	0.0429338	3.53991	13.809	0.022654	9.15397	1.75895	0.0232846	3.97605	0.0094508	4.96928	3.97704	29.675	5.67171	2.27162	3.34542	8.15467	2.26582	6.48016	16.1163	9.00087	7.1522	0.0254188	32.227	23.2023
129.056	1.49188	Cluster_00116	NA	NA	NA	NA	0.0202769	-0.0104232	Cluster_00116	632.061	1547.42	608.37	1070.83	1298.13	1085.45	712.934	688.35	166.094	1226.03	153.927	741.898	421.258	668.708	2633.05	472.561	1007.85	312.778	378.654	924.777	109.826	703.816	188.032	587.027	901.15	1426.6	385.999	3365.39	219.579	16.1757	1067.64	1181.25	1613.18	1839.58	738.618	634.115	70.5779	573.342	2670.77	4020.66
501.267	3.61607	Cluster_14297	NA	NA	NA	NA	0.0202655	0.0436084	Cluster_14297	0.0295708	0.0267722	0.0285575	0.0193821	0.0590596	0.000243014	0.000131455	0.000139875	5.09901e-05	0.000124292	0.0785617	0.0268078	0.0342172	0.0259586	0.000122953	0.032806	0.0425284	0.0352193	0.0265985	0.0217359	0.0218737	0.0155115	0.0248021	0.433417	5.97007	15.8039	0.0235725	0.0391608	9.90904e-05	0.000129667	36.3969	0.0235375	0.0243202	9.20246e-05	0.0200981	0.000131694	0.000163644	6.17955	0.0311895	0.0290281
204.089	3.3927	Cluster_07368	NA	NA	NA	NA	0.0201107	-0.037815	Cluster_07368	0.0295934	0.0242361	0.0274592	0.0173433	0.0551085	0.0453365	0.0252967	0.0342481	0.016428	1.38982	0.0302294	0.0241378	0.032281	7.13855	0.0292212	0.030332	0.0404082	0.31528	0.0252541	0.165246	0.0191264	0.0152276	0.0232304	10.558	5.97754	0.792821	0.0225413	0.0383957	57.4861	0.0282495	0.0231327	0.0217317	0.0206911	0.0293243	0.0198113	0.0253776	0.0304537	0.0275502	0.0281863	2.43832
835.459	2.66331	Cluster_04246	NA	NA	NA	NA	0.0200844	0.0119735	Cluster_04246	0.0142112	0.0133937	0.0141712	2.28073	0.0308087	0.743212	0.0156757	0.121198	0.0140612	0.175511	0.814228	1.2549	2429.39	2.48685	60.2996	10.6956	512.442	8.18527	18.7061	4.65387	2.98368	0.826599	2.23201	185.414	1284.36	24.6042	14.5851	0.00550198	451.303	0.174278	0.0125449	7.43077	0.0124829	66.1718	0.0103676	0.0164153	0.121577	12.4422	2.8078	0.767652
263.045	1.66218	Cluster_08783	NA	NA	NA	NA	0.0200253	-0.0201046	Cluster_08783	8.52392	7.91763	9.89866	14.8635	11.9158	10.753	0.0291436	51.4299	7.30592	0.0315515	11.0085	23.09	10.2818	33.6739	64.043	26.9585	71.4661	41.4491	24.4462	6.25721	12.3203	13.1602	149.917	6.08694	0.0234448	4.14679	10.2026	256.922	1.87615	0.0341175	5.66965	28.1732	20.4775	18.8779	44.1387	137.376	0.0335818	15.4958	146.279	67.5658
492.137	3.54076	Cluster_02160	NA	NA	NA	NA	0.019995	-0.0084759	Cluster_02160	0.000845363	0.000762295	0.000693863	0.000414777	0.0011511	0.0476521	22.425	0.0341767	0.0172143	0.0289363	13.1583	59.5508	81.174	7.19165	0.0326737	0.0160441	0.0421995	0.0160188	0.21211	0.000487501	0.00948655	0.016051	0.00422573	0.0508156	46.2936	1.64134	1.23713	14.0304	0.0243917	0.0277798	0.0123006	0.825421	0.0140526	0.0292784	0.000608629	0.0261495	0.0302735	0.00319042	0.000660582	0.000756078
281.25	4.05418	Cluster_00769	NA	NA	NA	NA	0.0199259	0.0172583	Cluster_00769	138.879	217.527	80.7528	64.6004	51.4618	55.3363	9.08239	411.39	136.65	93.4984	170.991	46.1637	158.508	45.8206	60.2261	10.5372	20.2462	107.488	279.893	179.108	36.4217	10.1367	1.72108	48.6388	114.085	99.2753	87.3395	14.3388	1.69075	10.557	59.2166	93.0778	18.2093	24.6129	1.27695	9.01572	15.2585	93.2942	34.7227	56.9175
97.004	3.84119	Cluster_05263	NA	NA	NA	NA	0.0198669	0.0398463	Cluster_05263	5.1813	1.84842	9.19356	15.3207	0.0627934	0.0418263	0.0226671	2.32491	3.89605	0.0225856	0.0354	0.0265215	0.0353213	0.0230656	1.06445	0.0321677	0.0451166	22.3203	50.1713	30.2665	30.4843	9.59756	0.0328564	16.0048	0.0324306	27.9252	11.4947	15.878	30.9799	0.0245844	44.0316	0.0222186	0.0223878	0.0277182	0.0217114	0.0260225	0.023385	0.0351039	0.0290763	0.0268747
375.186	1.82771	Cluster_01315	NA	NA	NA	NA	0.0198513	-0.00777412	Cluster_01315	0.11354	0.0249316	0.000146438	9.48814e-05	0.000280822	5.01937	0.0249484	0.0345735	0.0175841	0.0281933	6.17346	0.00016145	0.000236015	0.0127072	7.00087	0.0458602	0.000296117	1.04269	0.0226339	0.0122254	0.840915	1.21029	0.0612035	3.37508	0.000205899	0.580127	0.0274661	7.94134	0.0252313	0.0294419	7.10367	0.000122771	0.0181308	0.0298602	0.0202579	0.026682	0.0315363	0.215615	0.0124037	0.0452249
252.147	4.94707	Cluster_00597	NA	NA	NA	NA	0.019678	-0.0744961	Cluster_00597	0.0264905	0.0247156	0.0258574	0.0164723	0.0553748	0.0450293	0.0237194	0.0334024	0.0157031	2.84045	0.0323875	0.0255449	0.0347499	10.3466	6.70477	1.37806	0.0421505	0.0940943	0.0255922	0.0208503	1.04447	0.0176776	0.0208025	0.0224412	0.0281466	0.0206866	0.022568	0.0391283	62.672	0.0274677	0.0209065	0.0218848	5.65629	0.0307195	0.0192102	18.6631	0.0272086	0.0237834	0.0266833	5.42546
114.056	5.4448	Cluster_05550	NA	NA	NA	NA	0.0196104	-0.0272019	Cluster_05550	17.5221	27.1638	173.361	237.088	0.0488142	0.0499933	0.026341	0.0350536	28.6234	0.0261332	1.13292	0.964782	0.0346678	14.4516	7.6632	37.6823	39.8392	265.43	0.0214968	32.4555	0.0153428	0.0566907	14.0516	138.667	359.473	37.3586	2.69277	0.138778	0.0237714	1.51793	258.711	2.15674	18.4469	0.0342396	25.9079	22.8037	20.6141	3.36951	13.2002	19.3291
551.359	2.73058	Cluster_02643	NA	NA	NA	NA	0.0195782	-0.0246556	Cluster_02643	0.0395966	0.0382843	0.0396945	0.0267138	0.0944883	0.0472775	0.0206545	0.0447865	0.0135599	0.0300891	0.0342486	0.0314685	9.6656	63.9364	0.040428	1.18788	0.0575627	0.0325428	0.0402489	0.0314371	116.316	35.2424	374.299	0.0243536	0.042491	0.0236844	0.0345423	0.0314741	0.0318517	0.0316824	0.0230698	0.0335013	128.223	0.024665	0.0295036	0.0208444	18.2849	0.0362644	0.0432353	0.0392556
104.035	5.91187	Cluster_05400	NA	NA	NA	NA	0.0195402	-0.00395319	Cluster_05400	0.0131125	3.63734	16.5944	21.7471	0.0233878	30.1011	0.0359431	5.84663	5.01119	10.6492	3.14806	74.9237	18.7497	36.7745	51.3076	59.8214	162.146	8.07607	4.28668	12.9072	4.66442	14.353	76.2274	8.24296	44.9812	4.37451	7.0567	71.6267	11.4182	12.9346	16.0583	14.8634	28.7527	2.47996	57.9155	130.235	0.0324272	3.4198	29.6207	49.8852
245.082	2.47037	Cluster_00568	NA	NA	NA	NA	0.0195128	-0.0482931	Cluster_00568	1.4403	0.0154074	0.487037	2.80142	10.38	2.07568	0.0221024	8.60921	17.3528	11.0287	31.6251	13.0501	5.29203	0.139422	3.68515	38.0259	32.9881	5.72912	2.3196	0.427708	3.73102	4.21572	5.93257	5.12994	1.24791	2.45058	0.605916	6.01532	1.02687	5.49511	0.799674	4.37406	0.754752	0.0302587	0.0133469	25.777	2.47697	1.73011	9.26406	6.8339
548.359	4.18256	Cluster_15238	NA	NA	NA	NA	0.0194326	0.00668156	Cluster_15238	0.0256981	0.022157	0.0257392	0.0173863	0.0578183	0.0484977	0.0256703	0.0341313	24.5826	12.04	0.0321839	3.27562	7.54248	0.0232507	0.0305012	0.0277312	0.0411034	0.0299209	0.0233761	0.0208632	0.0180673	0.0180779	0.0226108	0.0230396	0.0267226	0.0231658	0.0219661	0.0376228	0.023076	0.0266057	0.023757	6.26725	26.7909	0.0320119	0.0200525	0.0249427	0.0301286	0.0252208	30.6116	24.9142
371.147	1.39816	Cluster_11472	NA	NA	NA	NA	0.0193983	-0.0164942	Cluster_11472	0.000146292	0.000122941	0.000131517	0.0349559	0.000316901	0.0502767	0.0275456	0.03633	0.0166503	0.0270104	0.0170684	0.000941471	0.00124291	0.0123395	14.3537	0.0154366	0.00169435	0.0166955	0.000139741	0.0186607	0.00990943	0.0186122	0.000110817	0.0239784	0.000872085	0.0237352	0.00390742	8.39706	0.0216169	0.0275755	0.0115406	0.0305881	0.0130249	0.0296657	0.0419965	2.30304	0.0304834	0.000132706	0.206099	0.121463
131.082	5.9784	Cluster_05870	NA	NA	NA	NA	0.0193727	0.0139994	Cluster_05870	0.0263199	0.0241361	0.0281489	0.0182207	0.0581794	0.0466423	0.656967	0.0338353	0.017714	5.80131	0.0304446	11.0986	0.0311126	14.8619	12.6026	29.6446	36.4496	0.030837	0.0248609	0.0214973	1.34675	0.0158064	6.98472	0.0224636	0.0256137	0.022794	0.0228764	0.0379739	0.0244612	11.1798	0.0215732	0.0231786	0.0231061	0.0305026	0.020876	17.4176	0.0290882	0.0282272	0.0283554	9.324
509.284	2.11155	Cluster_14469	NA	NA	NA	NA	0.0192874	0.000554556	Cluster_14469	0.00895557	0.000713633	0.00125309	0.000454894	0.00162112	0.0489832	0.0245436	0.0341503	0.0171792	0.0303712	0.0144686	0.000372275	0.000487016	0.0121289	0.0313338	0.0166078	0.000606461	4.16927	1.00417	2.58018	1.03567	0.0120376	0.00021271	6.53519	0.257788	4.41078	0.195977	0.0272781	0.0242239	0.0297693	0.841833	0.00141195	0.0126953	0.0315375	0.00367362	0.0266796	0.02868	0.000285366	0.000691867	0.0311074
264.11	5.61677	Cluster_00663	NA	NA	NA	NA	0.0192587	-0.055684	Cluster_00663	0.00152924	0.178516	0.00130053	0.000811059	0.481974	0.0466798	0.0258792	0.0363479	0.0176757	0.02854	2.72747	0.023973	0.0343444	0.0174431	0.0298919	0.0793008	0.0421725	0.0369224	0.00109554	0.192858	0.00780378	NaN	0.00387296	21.0496	65.984	0.654798	0.235309	NaN	0.589368	0.630834	0.547978	0.0820162	0.0277657	0.0311041	0.0684236	0.025795	0.0302173	0.00344579	0.0690484	0.0721692
509.289	3.61038	Cluster_02310	LPG 18:1	2	MassBank of North America	885	0.0192583	-0.0314111	Cluster_02310	323.84	210.103	94.8413	423.72	112.978	328.333	37.6701	149.186	57.3174	258.151	368.997	74.4107	78.2878	113.393	512.425	310.489	345.968	107.94	94.1125	91.1063	87.7018	29.8735	34.0756	31.2286	121.068	48.543	135.163	18.9552	114.749	532.954	363.202	163.407	87.022	93.4089	35.9641	68.3383	230.41	137.874	173.241	225.167
108.053	3.58935	Cluster_05439	NA	NA	NA	NA	0.0191183	0.0236255	Cluster_05439	0.0287213	0.0252516	0.0259515	0.017504	0.0558085	0.0506071	0.0271988	0.0316398	0.0174739	0.0283708	0.0286663	11.9161	7.53218	0.0228014	0.0284219	0.0301412	0.0385468	0.0323755	0.0256797	0.0204154	0.0195261	0.0160034	0.0259523	0.0238032	0.0273018	0.0233317	0.0216922	0.0324977	0.0231831	0.0290336	0.0248517	5.853	3.50312	0.0321572	5.83435	0.0247346	0.0300518	0.0286476	0.0282662	0.0257471
159.031	3.76134	Cluster_06445	NA	NA	NA	NA	0.0190979	-0.000922149	Cluster_06445	0.0263846	0.0252714	0.0269884	0.0176927	0.0580739	0.0486603	0.0253983	0.0373682	0.0157273	0.0292469	0.0298317	1.42516	0.0338288	0.826907	0.0309543	1.55502	0.0389796	0.0324079	0.0266266	0.0219855	0.0185359	0.0172135	3.61008	0.0241888	0.0270253	0.0215185	0.0228728	0.0385059	0.024445	0.0272817	2.45832	0.0226402	4.56993	0.0296041	0.433074	0.0261826	0.0274872	0.0250628	0.0273916	0.0263872
213.187	4.12751	Cluster_00390	NA	NA	NA	NA	0.0190601	-0.00426516	Cluster_00390	0.0285203	3.40923	0.0250968	5.49748	0.0589793	0.0474818	0.0267265	0.0334443	0.0167712	5.6436	0.031049	0.0231109	0.0360238	0.0235076	0.0309854	0.0291649	0.0433827	0.0340408	0.0271227	0.022321	0.0201265	0.0143573	0.0227599	1.99511	10.517	14.4025	18.8954	0.0332341	0.0249401	0.0268999	0.0226857	5.44553	40.7097	0.0298992	0.0194253	0.0265648	0.0293044	0.0276535	42.6709	0.0247224
202.09	5.28751	Cluster_07335	NA	NA	NA	NA	0.0190441	-0.00525856	Cluster_07335	0.0276804	0.023769	0.0265627	0.0188174	0.056639	0.0443926	0.0228165	0.0320857	0.0146847	0.0262071	0.00890068	0.000211386	0.0616001	0.0253593	0.0262941	49.0498	0.00035266	0.0326474	0.0257739	0.0209194	1.01046	0.0159301	60.6682	0.0225507	0.00022223	0.0228739	0.0238454	0.0361937	39.6599	48.349	0.0224494	0.0205829	0.021836	0.0271777	19.8052	67.0284	24.0231	0.028405	0.0290241	5.31031
103.003	5.84878	Cluster_05384	NA	NA	NA	NA	0.0189985	0.00558002	Cluster_05384	0.0303553	10.6077	20.8313	39.5793	0.079387	0.035544	11.6557	0.0258263	0.0147995	4.51052	13.9306	2.85674	5.75203	14.3001	5.01361	0.0328688	0.0481964	28.422	10.5136	6.18943	25.277	28.1865	58.8134	23.7561	5.37066	2.11862	5.63469	0.0855795	5.30748	13.3665	10.9863	13.3614	68.3221	30.0927	35.2501	18.9683	24.856	40.3197	3.46276	46.794
445.191	2.33689	Cluster_13060	NA	NA	NA	NA	0.0189859	0.00771668	Cluster_13060	0.000381247	0.000317378	0.000386231	0.000269103	0.000835119	0.0487894	0.0251745	0.0344521	0.0171822	0.028767	0.031048	15.971	4.5711	0.174583	0.0327436	0.0170406	0.0396066	0.0177688	0.000403933	0.0340595	0.0141698	0.0178635	0.000254781	0.0242354	0.0275923	0.0431471	0.161198	0.0405744	0.0235911	0.0273386	0.0255077	0.741322	0.326774	0.0298198	0.206929	0.0257415	0.02773	0.000331243	0.000405528	0.0807752
75.0087	2.18085	Cluster_04904	NA	NA	NA	NA	0.0189118	-0.00648884	Cluster_04904	2.28845	3.5443	0.0106829	0.421692	0.985607	0.252928	2.32288	0.199858	3.16973	0.145378	5.30694	0.014709	2.19246	1.60555	12.308	0.0123078	0.0250926	14.2834	41.631	19.2142	5.14951	7.85426	2.52327	146.31	11.0966	7.24487	5.43084	6.41012	0.14923	0.158353	18.6949	1.83224	0.0092143	5.98743	3.05295	2.6608	0.144748	0.737347	1.47314	0.0101135
253.218	4.0857	Cluster_08453	NA	NA	NA	NA	0.018905	-0.0101183	Cluster_08453	27.9516	26.7155	13.2039	17.2323	4.58709	0.0465757	0.0209365	75.9669	7.55815	24.4863	37.7254	0.0781145	4.68291	0.0398666	0.032132	0.0475885	0.144592	2.01952	67.7	24.4197	0.0272457	0.00947466	0.0170471	9.25174	77.9248	21.6758	15.4422	0.022287	0.0272088	0.0302104	16.2809	14.6407	0.0367251	0.0212844	0.0166064	0.0202745	0.0265456	11.9895	10.4132	0.0216772
613.355	3.45405	Cluster_16398	NA	NA	NA	NA	0.018876	-0.013087	Cluster_16398	1.98545	0.278346	1.34143	0.626217	3.94451	2.66547	6.43275	1.83346	0.902535	152.883	142.239	6.34717	2.60885	1.04393	1.4942	0.00455671	0.0224678	3.4459	3.16044	1.81989	1.30429	0.93921	0.180468	112.233	1.12805	1.38984	0.0250204	1.18543	661.282	1.45831	0.143227	1.04031	0.290074	777.124	1.76243	1.40067	1.52829	0.819107	0.0724189	0.00473931
193.014	3.85033	Cluster_00302	NA	NA	NA	NA	0.0188235	0.0291415	Cluster_00302	0.0271828	0.0253805	0.0270627	0.0196774	0.0588186	0.049835	0.0238766	0.0373579	0.0176943	0.0281968	0.0304907	0.0238856	0.0346122	0.0238066	0.0306461	0.0290011	0.0421623	14.7147	9.2149	5.69622	6.80126	0.0154759	0.0212243	2.74539	0.0277001	0.0233261	0.025138	5.27859	11.3779	0.0281627	6.40736	0.0238057	0.0224198	0.0301491	0.0196184	0.0267103	22.8019	0.0270031	0.0318786	0.0269877
227.962	5.186	Cluster_07856	NA	NA	NA	NA	0.0187521	-0.0376979	Cluster_07856	0.143026	0.000252212	0.000209486	0.00678167	0.0519237	0.000366697	0.000204212	0.000191642	5.94135e-05	0.000183578	7.43686	0.0231012	0.0326231	0.013604	0.000161893	0.0160456	0.0416701	34.7198	0.394403	0.414262	0.00887418	0.0164309	0.0148622	0.228752	10.8463	0.0115238	0.695527	0.0398298	0.00915325	0.00017585	0.199876	0.000172902	0.712743	0.123756	0.000187811	0.000193342	0.000252038	1.5294	0.000202838	0.0625412
97.0294	1.56181	Cluster_05264	NA	NA	NA	NA	0.0186684	-0.0277478	Cluster_05264	2.3613	0.0235394	0.0243763	0.0160864	0.0506665	0.0428205	0.0218329	0.0292877	14.918	0.298355	0.0363279	0.0303039	0.0416397	22.4504	17.2599	22.8329	0.0540489	0.0337216	0.0231361	0.019766	0.0184963	NaN	17.5689	0.0197141	0.0356998	0.024403	0.0198577	NaN	1.16035	0.0251749	0.0218351	0.0210416	24.0433	0.0269534	70.5121	98.1119	1.22731	0.0330093	0.0256961	12.8301
519.268	4.82186	Cluster_02391	NA	NA	NA	NA	0.0186111	0.0276095	Cluster_02391	0.0133274	0.0137302	0.0141848	0.00918238	0.0314391	0.0371045	0.0406772	0.0232433	0.03865	0.0189846	256.537	103.257	43.6062	40.0998	15.0114	3.55545	0.0213045	567.902	13.7858	119.655	234.215	0.0234901	0.0129252	25.2859	41.2416	113.645	13.3479	17.4559	9.12295	0.0200341	90.024	54.9333	752.799	27.1011	0.0103892	0.0457878	0.0208285	43.7741	45.9024	32.8287
797.557	1.64727	Cluster_04080	NA	NA	NA	NA	0.0185831	-0.00893445	Cluster_04080	0.019759	27.9341	0.0194446	1.80101	0.0421493	0.0426352	0.024037	0.0326767	0.0178677	1.6443	0.0322465	26.8858	9.65429	12.8664	134.448	0.0296774	5.37923	0.0287147	0.0185585	26.7255	119.817	41.23	29.6583	4.74686	0.0292637	13.5118	84.4135	329.565	123.378	42.9687	0.0212097	27.1204	42.0132	74.6343	171.882	121.887	56.8111	1.18404	0.0215777	62.4963
107.05	3.58692	Cluster_00039	NA	NA	NA	NA	0.0185618	-0.0335123	Cluster_00039	1.03505	0.0904736	0.00120104	0.000888368	12.1507	0.0963923	0.0685858	0.0512957	5.88133	0.047857	1.24753	42.5517	28.3995	12.7003	24.4428	17.9348	2.79555	0.0101386	0.181505	0.835334	1.89601	0.897233	0.561715	27.1492	0.00195347	1.2201	3.91438	0.00374417	0.0348931	23.687	2.20468	12.7859	11.2573	0.0615266	0.689684	33.7767	2.39514	0.907399	9.9619	0.0607107
778.53	1.17155	Cluster_03983	NA	NA	NA	NA	0.0185167	-0.00593569	Cluster_03983	0.0247948	2.30788	0.0249412	0.0175764	0.0568742	0.0489374	0.0264152	0.0363026	0.0164702	0.0290578	10.0186	0.0228309	0.0330846	0.0223723	0.0302078	42.7443	25.1174	0.0313711	0.0245921	0.0205829	0.0189068	0.0179403	0.0245805	0.0238163	0.0289286	0.022875	0.0209354	0.298468	0.0248765	0.0266731	0.0226581	0.0214596	0.0229185	11.8376	0.0201852	4.64051	0.030658	2.98103	0.0290424	0.0245391
816.57	2.73586	Cluster_18949	NA	NA	NA	NA	0.0185073	-0.0454939	Cluster_18949	21.2467	538.896	18.4955	2.16913	0.0827863	0.0449481	9.2042	17.2977	0.0207241	186.856	0.0450955	38.1378	0.061403	41.1451	100.598	0.0249288	0.076368	0.0236641	0.0375882	2.98349	163.569	19.9226	182.053	18.8865	0.0503227	0.0183702	67.3409	24.6309	62.4446	13.2945	13.2954	35.7305	58.3048	10.605	290.853	167.668	6.87933	0.0212706	0.0372715	38.2629
104.035	6.41889	Cluster_05401	NA	NA	NA	NA	0.0184994	0.00500686	Cluster_05401	0.0216448	0.0185741	8.14552	13.0964	0.0462969	0.0641638	0.0338952	0.0411281	3.63342	0.034738	0.0299312	6.6147	0.0282	16.2542	10.7928	20.5055	9.06371	0.0282574	0.0211898	2.46052	0.0190269	90.8879	17.8171	0.0310408	3.33368	0.0204276	0.732935	106.334	2.09097	0.0344587	1.09169	2.73578	12.2981	0.0339563	17.7429	19.415	0.0402462	0.0174949	8.60219	18.3214
381.004	9.83749	Cluster_11698	NA	NA	NA	NA	0.018417	-0.020245	Cluster_11698	0.0142566	0.0125942	0.0125654	1.06432	0.0235023	0.04757	0.0271412	0.0374989	0.0181689	0.029093	45.2807	30.5999	27.5003	28.3369	12.1588	30.7454	0.0445639	22.9029	5.91079	22.8324	19.5062	85.4949	24.7557	33.7374	25.6086	29.5304	25.5098	1115.95	21.274	0.0293059	26.9175	21.5955	30.9525	0.0318184	13.8752	9.65455	0.0282159	43.4643	31.9682	29.3136
287.046	1.33191	Cluster_09371	NA	NA	NA	NA	0.0183984	-0.0401162	Cluster_09371	0.821819	0.00260742	0.00181287	0.834945	0.00273275	0.0500981	0.0263733	0.0330625	0.0180232	0.0273536	34.2929	24.313	45.6152	0.0139047	0.0290735	0.0191847	0.0400575	0.0336812	0.00127541	0.777221	0.0100014	0.0163289	NaN	7.59922	55.0842	151.769	27.7171	121.709	0.291711	0.0271897	0.268448	0.00154734	0.0171658	0.0313	0.00185232	0.0255907	0.0301743	NaN	0.00145222	0.00216393
1288.82	3.36529	Cluster_20403	NA	NA	NA	NA	0.0183919	-0.00941223	Cluster_20403	0.0270575	0.0248076	0.0267934	0.0190722	0.0583518	0.0497931	0.0258101	0.0374635	0.018188	0.0282747	0.0308513	15.6409	0.0320774	5.36546	0.0301987	0.0256292	0.0377725	0.0186444	0.0261096	0.022188	0.010883	5.01213e-05	0.0235213	0.024343	1.98329	10.9475	9.08544	0.000106686	0.0248293	0.0295393	4.65659	0.0216513	8.43022	0.0317286	3.26381	0.0262661	0.0280037	0.0280926	0.0277354	0.128977
529.339	2.76425	Cluster_02496	NA	NA	NA	NA	0.0183756	-0.023663	Cluster_02496	15.3608	42.227	0.020423	0.0161588	0.0515783	0.0510933	18.3049	0.0382871	0.0227056	0.0323779	27.5435	0.0253833	0.0344353	29.1177	62.0905	0.0231512	0.044376	3.36063	0.998194	7.01623	1.83168	0.0109979	0.011291	0.0258617	7.36451	18.8147	27.9949	86.6786	122.075	0.0299675	40.7317	50.9098	53.8069	7.54827	0.0142083	0.0313206	0.0312546	1.93737	15.2939	4.39095
118.05	6.47042	Cluster_00078	NA	NA	NA	NA	0.018363	0.00997081	Cluster_00078	7.4077	7.0914	31.3386	24.8334	10.4234	2.88398	0.022607	2.63226	11.1089	0.0229992	0.0416811	5.29928	11.0661	34.3608	15.5551	38.6017	15.7156	10.4873	8.17762	79.007	17.9081	43.6896	20.7769	5.72868	31.7354	19.0531	11.302	271.446	16.9961	0.0246178	7.31247	4.46163	36.3518	4.414	52.6094	14.173	0.0252173	3.2098	18.5367	32.9289
144.05	4.23473	Cluster_06150	NA	NA	NA	NA	0.0183492	0.0164354	Cluster_06150	0.00292845	0.00281779	0.0023799	0.00149805	0.00427935	0.0516219	0.79632	0.0319439	0.017679	7.52381	0.443677	0.000633509	0.000941324	3.86051	0.0305948	15.2129	0.00100002	0.0210552	0.56189	0.221685	3.43713	25.0536	1.41074	0.023362	0.0589692	0.180634	0.74781	2.87258	1.62419	10.3531	0.323905	0.00198599	2.49665	0.0329178	1.095	25.3857	0.0282282	5.48118	0.00231607	0.00687419
407.299	2.64197	Cluster_12302	hyocholic acid	2	MassBank of North America	696	0.0183467	-0.0124043	Cluster_12302	0.0099062	1.20917	0.0114197	0.00849305	0.0298074	0.123957	10.8173	0.0354944	0.0568782	10.6506	0.0987514	4.05482	0.332517	3.94879	11.026	0.00969954	0.0159408	0.00934203	0.0129439	0.049116	5.87799	0.608238	9.83877	0.0551124	0.0110578	0.00648602	3.25267	0.607392	3.39551	6.18073	0.525479	2.65993	2.45149	0.754889	16.6514	49.4582	9.57482	0.00728411	0.0131319	1.78937
426.21	1.03994	Cluster_01704	NA	NA	NA	NA	0.0182998	0.0353145	Cluster_01704	5.87254	22.3045	0.60317	0.53008	0.0547276	0.0510745	0.0311447	0.0308172	0.820933	0.0259898	0.0292914	0.327902	6.20746	7.59536	0.0282024	154.763	29.875	18.242	3.48295	41.1074	41.3196	35.5015	34.7387	2.63955	22.9527	44.1665	9.33423	46.1651	0.0225043	7.11057	0.148746	1.28426	5.39292	0.552354	6.52902	0.787024	0.0283816	0.0613775	27.9082	10.8292
1287.8	3.36764	Cluster_20387	NA	NA	NA	NA	0.0181169	-0.0199753	Cluster_20387	0.0030191	0.00305739	0.00719456	0.00189365	0.00749425	0.0472035	0.0260781	0.0356243	0.0175001	0.0283076	0.0322267	11.8012	0.0348561	0.183989	0.0313864	0.0114199	0.0414891	0.00167595	0.0039619	0.0158714	0.00203909	3.964e-05	0.000831845	0.023751	3.74211	1.26519	4.51745	0.000100686	0.0222082	0.02816	0.390173	0.011281	0.363657	0.0305294	0.16714	0.0254238	0.0282788	0.0010138	0.00345237	0.0112918
879.529	3.35994	Cluster_04421	NA	NA	NA	NA	0.018116	-0.0419143	Cluster_04421	17.8938	163.004	79.1627	53.2206	2.58889	0.059058	0.036066	0.0421838	0.0258192	221.914	21.9751	318.496	87.5619	369.036	566.914	5.0571	14.659	16.6995	6.99373	48.8545	38.1752	32.5207	81.7147	2.26458	217.927	378.19	223.864	9.88332	259.946	386.59	103.813	35.8121	176.561	0.0433197	196.451	810.642	42.805	0.00775154	13.8293	233.518
111.019	1.22938	Cluster_00050	NA	NA	NA	NA	0.0180665	-0.0245707	Cluster_00050	1009.99	771.421	882.305	298.473	2144.08	1760.45	903.622	1034.35	1250.4	1552.44	1622.24	605.827	1943.39	1671.85	2971.65	2258.16	2556.01	1446.84	736.009	1026.16	759.486	796.697	1919.72	879.786	1242.31	607.48	1055.94	4484.51	643.948	1206.72	959.855	475.091	1126.12	1020.66	1462.76	2167.56	856.875	1985.19	1775.3	1526.1
633.376	1.4059	Cluster_03245	NA	NA	NA	NA	0.017978	-0.00793836	Cluster_03245	8.56282	16.2191	20.2839	33.6991	0.02416	0.049859	0.0359923	4.94059	0.628445	0.027583	0.0371774	10.6827	0.030306	14.6675	32.5319	178.118	424.357	36.748	72.0906	2.48508	87.8374	79.6894	193.798	33.0246	0.0246638	21.9304	26.2243	56.1556	54.081	35.4264	0.0164442	33.6971	7.37855	126.495	89.6727	557.984	23.9942	9.03702	7.49189	51.205
137.024	4.00087	Cluster_06002	NA	NA	NA	NA	0.0179214	0.0101275	Cluster_06002	0.0278	0.0242016	0.0263574	0.0172457	0.0560782	0.0471448	0.0254511	0.0354385	0.0168524	0.0273022	7.60799	0.0272948	0.036387	3.60243	1.20379	5.55552	0.042367	2.96263	0.0242686	0.0207504	1.94085	0.0190594	0.0242659	0.0257586	0.0259681	0.0231808	0.0228871	0.0375827	31.589	6.93908	7.80044	0.0222275	3.07812	0.0325915	0.0202484	0.0266911	0.0329454	0.0308773	0.0278354	0.0256443
452.296	4.20447	Cluster_13212	LPE 16:0	2	MassBank of North America	919	0.0179115	0.00169948	Cluster_13212	89.19	10.9987	0.0282388	0.0189552	0.0610672	30.3287	4.44615	21.2063	0.015993	13.269	2.80134	0.502993	3.63218	4.21409	5.51834	105.695	66.919	50.1666	20.9569	10.5009	38.9839	62.4996	53.7242	6.31474	38.7668	15.6664	42.1236	0.147333	0.905795	87.0671	74.7669	27.5021	7.33442	26.5326	29.9299	1.7041	69.0846	0.032411	15.3699	0.0300285
639.412	3.77327	Cluster_16798	NA	NA	NA	NA	0.017878	-0.0431147	Cluster_16798	1.83614	10.7217	2.77431	21.7387	17.7992	0.0555821	43.0882	0.0416268	17.5055	0.0356757	8.99082	0.0260188	0.036281	0.0285855	0.0366411	0.0341962	0.0457541	35.6867	45.1189	19.5317	0.0192005	0.0104457	0.0416432	36.8449	81.8096	122.596	95.9122	53.1516	45.8863	0.0336038	16.0067	15.3251	0.0281573	2.31556	0.0219918	0.0298199	0.0376649	72.5258	104.821	0.0284465
114.03	3.84219	Cluster_05545	NA	NA	NA	NA	0.0178393	0.0391654	Cluster_05545	12.601	13.0905	19.0963	38.3071	0.0555343	0.0525731	0.0271901	13.6711	12.765	0.0290164	0.0306697	0.0224274	0.0298659	0.0222814	6.15195	0.0278746	0.0409066	45.3108	95.2196	53.6613	61.6476	17.4113	0.0230243	28.6638	15.661	48.3454	25.8018	27.3445	75.9228	0.0303245	72.2121	0.0221926	0.0208169	0.0318079	0.0210352	0.0288052	0.0326132	0.0286801	0.0281185	0.0247907
653.389	3.86376	Cluster_17009	NA	NA	NA	NA	0.0178382	-0.0197304	Cluster_17009	7.35401	2.08712	0.0285026	4.14515	0.055405	0.0489281	0.0253631	0.0347487	0.0167098	0.0280694	0.0317755	0.023107	0.0330334	0.0234006	0.0301536	0.0308254	0.0390025	20.222	30.2107	0.0203262	0.0175661	0.0150291	0.0233366	41.5587	17.8923	11.951	0.487129	0.0396592	0.0241642	0.0265675	7.16199	0.021388	0.0213359	0.0291659	0.0203957	0.026847	0.0293368	46.3423	0.0293637	0.0267652
230.998	4.98256	Cluster_07908	NA	NA	NA	NA	0.017836	0.0238259	Cluster_07908	0.0294042	0.0246458	0.0277162	0.0187815	0.0588536	0.00459125	10.1177	0.00291329	0.0179213	0.0026392	0.015018	0.227872	0.00443282	0.0222862	0.00286393	0.0261093	0.000105209	0.0177359	0.0275124	0.0222514	0.0105615	6.00274e-05	0.0250031	0.00224795	9.11911e-05	0.0133072	0.0228326	0.000132456	0.409728	0.00248777	0.0249945	0.0226439	0.0134974	0.0346959	0.0201586	0.0151519	0.00305491	0.0280563	0.0292291	0.0252419
264.048	1.65824	Cluster_00662	NA	NA	NA	NA	0.017785	-0.00700573	Cluster_00662	0.0278087	0.0238615	0.0256312	0.0172081	0.0556456	0.0468367	0.0245787	0.0341547	0.0169368	0.0276432	0.0334487	0.0258761	0.0347545	0.0238724	0.0292329	0.0303532	0.0414769	0.0318276	0.0238668	0.0207559	0.0191295	0.0169954	7.02394	0.0227672	0.0276185	0.0224271	0.0227796	0.0330255	0.0239966	0.029714	0.0239969	0.0205742	0.0217748	0.0309458	0.0186615	0.0250898	0.0291371	0.0286529	7.47821	0.0245187
467.277	3.55534	Cluster_01959	NA	NA	NA	NA	0.017749	-0.00537912	Cluster_01959	42.5818	20.4492	20.2594	6.10883	23.025	7.05806	23.2567	15.2568	5.42191	78.4027	29.2137	55.1373	59.828	61.7443	465.756	205.817	50.2529	68.0506	36.7958	25.1567	45.7665	57.8614	94.7424	22.6747	36.7905	19.2944	23.628	80.6074	102.201	87.561	44.7915	52.0872	44.6407	41.6236	85.4501	51.5881	185.613	27.4928	178.919	124.322
554.28	3.72645	Cluster_02659	NA	NA	NA	NA	0.0177388	-0.00750444	Cluster_02659	0.0276207	0.0247646	0.0276709	3.23015	0.0550923	0.0487099	0.0249386	0.0359524	0.0174323	0.0299577	0.0148158	0.000173804	0.199448	19.1734	0.0325395	11.4195	0.000302546	0.015885	0.0274968	3.64574	0.00995167	0.0306741	0.0247517	7.4621	0.248297	16.6072	89.8203	0.154011	0.416895	0.0295868	0.0112259	29.6856	0.0102071	0.032238	0.0197307	0.027134	0.0294854	0.0275131	0.0301168	0.0262627
501.263	3.52631	Cluster_02240	NA	NA	NA	NA	0.0176967	0.0337543	Cluster_02240	0.0268756	0.0246172	0.0264158	0.0193399	0.0557471	0.000509065	0.000541718	0.000428505	0.000525801	0.000316852	0.989577	0.024478	0.0360061	0.012614	0.000351798	0.0140518	0.0424326	3.75533	12.0131	0.0222326	0.010889	0.00102166	0.0254109	0.510489	18.4019	49.8181	16.6905	0.00242853	0.000268035	0.000318106	23.8122	0.0236914	0.00961756	0.000890772	0.0212999	0.000505777	0.000293101	318.577	0.029002	0.0265368
501.267	3.52663	Cluster_14296	NA	NA	NA	NA	0.0176632	0.0348979	Cluster_14296	0.0302082	0.0255876	0.0280177	0.0187761	0.0574467	0.000579429	0.000552407	0.000449827	0.00049935	0.000353019	1.2661	0.0251771	0.0318483	0.0126977	0.000392692	0.0147696	0.0426673	3.78643	12.1284	0.0231847	0.0117335	0.00102308	0.0252579	0.43714	17.1391	49.6731	17.2903	0.00249405	0.000300947	0.000327957	24.602	0.0247424	0.0104271	0.000906047	0.0225374	0.000554823	0.000337216	314.31	0.0321524	0.029774
312.131	4.55865	Cluster_10095	NA	NA	NA	NA	0.0176178	-0.0142778	Cluster_10095	0.0228148	0.0202221	0.0245044	13.0514	0.0562164	0.0427743	0.0322438	0.0329536	14.0349	0.0285361	2.8102	0.0127637	0.0186539	0.0304886	0.0286599	0.0369456	0.0214476	0.0409873	48.2726	3.26294	0.0257325	1.13353	0.013553	52.8422	32.9209	113.226	0.0218108	2.46426	0.0243719	0.0281286	8.58938	0.0206362	0.0305164	0.0444007	0.0161071	0.0332992	0.0272234	0.0179933	0.0285124	0.0215897
144.067	4.36127	Cluster_00166	NA	NA	NA	NA	0.0175981	-0.00312703	Cluster_00166	0.0266215	0.0242099	0.0259491	0.0186091	0.0569225	0.0519169	3.69174	0.0355371	0.01874	14.8919	7.0693	0.0233897	0.0328599	3.4549	6.27821	7.51781	0.0398659	0.0308471	0.0276234	11.3076	2.74305	18.4393	0.0219911	0.0263488	1.7017	0.0236224	28.6635	7.51583	11.0933	11.1656	0.0224723	0.0239317	2.12248	0.0307572	0.020836	0.0263404	0.0307054	0.0256283	0.0302713	0.0269652
485.259	1.01977	Cluster_02105	NA	NA	NA	NA	0.0175741	-0.0333911	Cluster_02105	37.5956	313.371	0.034814	0.0218434	11.7099	30.8038	28.9951	34.2144	13.9065	12.345	21.2917	29.2858	97.4479	21.0685	93.829	37.7488	150.205	5.60027	16.7077	34.1571	41.6369	9.89642	67.5735	15.5323	20.6583	45.1759	36.4197	166.289	64.4791	53.2196	14.3929	43.6922	14.3365	74.9351	9.72227	148.19	92.4852	6.87407	0.0386001	46.749
187.107	5.36992	Cluster_07038	NA	NA	NA	NA	0.0175393	0.0176223	Cluster_07038	0.0277944	0.0238949	0.0256409	0.0169578	0.0520149	0.0462528	0.0251388	0.0334977	0.0166044	0.0274873	0.0300084	0.0255688	0.0333214	4.20416	12.4651	29.1911	9.90804	0.0296856	0.0259612	0.0205235	0.0178307	5.9254	1.69852	0.0240814	0.0301599	0.0219653	0.0207908	0.0396303	0.0239372	0.0307406	1.58692	0.0210464	1.72033	0.0303522	13.9465	13.8358	0.0296205	0.0264813	0.0278251	0.0248755
103.039	4.79396	Cluster_05392	NA	NA	NA	NA	0.0174762	0.042556	Cluster_05392	0.819804	0.738833	0.709993	0.468842	1.41548	29.9421	20.5828	14.1645	57.0627	9.11251	108.403	0.716946	0.044122	194.17	6.64978	376.694	0.0554899	545.902	0.646849	588.407	12.0004	NaN	0.735548	7.85345	13.1877	97.7472	232.889	NaN	8.00996	2.95668	325.301	120.176	1190.52	4.27224	40.2089	2.3667	12.2898	52.8771	0.783779	133.654
879.564	3.36908	Cluster_04424	NA	NA	NA	NA	0.0174037	-0.0424221	Cluster_04424	1.11507	12.3917	3.95279	2.9616	0.0133588	0.0616304	0.0394287	0.0383348	0.0259828	20.7436	0.875164	18.4057	3.4918	34.6171	57.6973	0.179641	0.00638672	0.486727	0.00632652	2.26173	2.73433	2.72027	4.88939	0.0287333	15.4733	38.6968	18.3464	0.0305991	14.7588	38.0674	8.56396	1.82442	11.9207	0.0486777	15.2012	108.611	0.199587	0.00511152	0.365255	20.5648
534.184	3.58724	Cluster_14983	NA	NA	NA	NA	0.0173702	0.0367349	Cluster_14983	0.0276781	0.0243243	0.028229	0.0185022	0.0540834	0.000501368	0.229321	0.000355979	0.000213353	0.000278362	0.0171237	0.0255494	0.0325388	13.7734	0.000298417	0.0313927	0.0424381	0.0340686	0.0245236	0.0226021	0.0178987	0.0170375	0.0261975	0.242496	0.0275321	9.53806	0.0219904	0.037741	0.122517	0.000273131	0.0240276	0.0233243	0.0234001	0.134278	0.0208568	0.000298605	0.000300394	0.0292754	0.0297703	0.0275003
177.042	5.03856	Cluster_06860	D-GULONIC ACID GAMA-LACTONE	2	MassBank of North America	572	0.0173215	0.00258921	Cluster_06860	0.0266189	0.0255918	0.0264525	0.0183542	0.0529625	0.0486975	0.0251278	0.0381982	1.70109	0.0272293	4.10927	0.000462905	0.538683	1.52812	9.63294	0.0317751	0.000858533	0.12092	4.96314	1.71824	0.0179852	0.0152111	0.0258829	10.2517	1.93459	0.57151	0.0238293	5.17454	1.14479	0.0275479	9.86288	1.44208	0.0234601	0.029086	0.0201574	0.0268113	0.0289879	11.7433	2.53101	1.03516
485.049	9.83247	Cluster_02095	NA	NA	NA	NA	0.0172995	-0.0129972	Cluster_02095	0.0128407	0.0110629	0.0108201	3.94536	0.0201936	0.0503371	4.36301	0.0362146	0.0197979	0.0305166	112.226	74.1189	67.418	136.825	31.7063	97.547	0.0426447	66.9815	12.7029	123.36	107.673	382.829	59.6904	79.4718	58.8965	125.965	150.838	4017.55	53.0351	0.0289992	149.851	82.4622	214.081	0.0337948	41.0227	29.0577	0.0295188	141.51	133.844	150.835
742.882	3.34551	Cluster_18248	NA	NA	NA	NA	0.017294	-0.0172654	Cluster_18248	0.312231	0.706775	0.344596	0.000532028	0.252937	0.0491925	0.0262841	0.0346777	0.0156456	0.0294585	0.0171091	0.00489049	1.80148	0.0130136	0.0312005	0.0171868	0.00825886	0.0155058	0.00107132	0.0964391	0.0250283	0.0162645	0.000205095	0.0245189	1.31449	0.0123503	0.000550467	0.0365472	0.0224636	0.0259856	0.0126686	0.160185	0.0127463	0.0288682	0.000967043	0.0261942	0.0278867	0.000284738	0.320726	0.538366
315.109	2.38341	Cluster_10157	NA	NA	NA	NA	0.0172281	-0.0266718	Cluster_10157	0.0215373	0.019502	4.39717	4.87213	0.0550359	0.0502925	3.48973	0.0361204	0.0317625	0.0301878	0.0347163	0.0197862	64.0855	98.0331	59.1796	15.7523	0.0320855	0.159162	0.0234529	0.018678	78.7263	67.1349	72.5632	0.0254244	0.0215811	0.0222559	0.0196658	0.0235885	0.0270063	113.403	3.69018	0.0182521	3.44247	54.0681	89.6426	139.082	46.0431	2.21355	0.0254279	13.0473
124.007	5.30812	Cluster_05725	NA	NA	NA	NA	0.0171977	-0.0185707	Cluster_05725	243.191	526.449	81.4399	63.0009	429.082	388.121	347.614	242.57	138.188	305.905	198.269	447.762	311.898	213.972	331.845	81.1482	0.0500697	188.018	114.459	338.841	307.18	268.751	258.575	293.367	355.106	344.435	484.242	685.664	172.717	176.487	221.772	405.935	448.54	346.035	344.554	0.0266735	53.1437	116.332	226.163	497.252
124.991	2.06462	Cluster_00097	NA	NA	NA	NA	0.017094	0.0411163	Cluster_00097	182.314	140.512	306.326	317.558	330.973	168.439	564.43	83.2045	120.87	443.451	140.979	269.635	288.136	423.718	82.6393	54.087	53.7414	272.137	141.489	380.593	1420.92	2826.01	893.061	309.929	458.962	660.769	510.342	476.865	1361.28	394.267	206.013	388.728	808.528	162.631	2281.75	2.37019	887.365	168.274	290.215	697.635
527.354	1.59479	Cluster_14853	NA	NA	NA	NA	0.0170266	-0.0025845	Cluster_14853	0.0224319	0.0224231	0.0242483	0.0171432	14.2377	3.0921	10.4156	13.444	30.2173	35.7131	0.0369836	32.5515	22.2861	20.384	66.8504	138.607	394.62	1.95925	7.56985	12.0673	107.96	23.5274	64.2037	10.8727	10.2668	22.5848	29.7203	10.7314	138.774	230.377	7.70473	94.7152	70.6773	22.072	94.5576	175.871	0.0279415	6.34643	2.64851	120.854
172.959	6.12526	Cluster_06750	NA	NA	NA	NA	0.0169491	-0.0415246	Cluster_06750	6.04744	5.32987	5.96324	0.912024	37.4499	31.4703	17.9865	11.8415	0.0297975	21.3731	16.5915	9.92564	30.9123	10.3012	24.3113	17.0418	10.2099	4.49754	5.64755	3.46739	8.92319	4.74685	9.23371	3.40656	5.09009	8.97039	16.5426	34.4284	16.3495	19.2089	1.88557	5.58653	4.04136	26.2699	4.10581	17.9634	19.9731	9.38849	8.28906	0.0211901
710.537	2.39302	Cluster_03648	NA	NA	NA	NA	0.0169214	-0.0331979	Cluster_03648	0.0260227	2.86445	5.44576	7.92223	0.0573765	0.0507856	0.0249666	3.79084	0.0165234	0.0268306	0.0312792	0.0245747	0.0310283	0.0204814	0.0307965	8.27221	26.0251	0.0189653	0.0255782	0.02016	0.985967	0.000139702	5.76094	0.0250113	0.0277769	0.0129954	1.19937	0.000317793	10.7059	0.0277727	0.0214094	0.0220641	0.0134563	2.4752	0.0200087	3.45544	0.0279518	0.0249515	0.0277565	5.35161
343.214	2.92277	Cluster_10784	NA	NA	NA	NA	0.0169061	-0.0163302	Cluster_10784	0.0277059	0.0252609	0.0274098	0.0191186	0.0567747	0.0486765	0.0270032	0.0361728	0.0170452	0.0273958	0.0329321	0.0239202	0.0355693	0.0272696	0.0292466	2.42876	0.042651	0.0162916	0.0251548	3.19278	1.9266	NaN	5.39549	0.0237246	0.0265021	0.010564	3.71812	NaN	0.0240364	0.02995	0.0115722	0.0231444	1.54629	0.0299415	11.2478	0.0275784	0.0283605	0.0252097	0.0279369	9.66649
590.247	2.79437	Cluster_16006	NA	NA	NA	NA	0.0168143	-0.02662	Cluster_16006	9.65855	8.92727	9.58298	6.61397	19.8752	0.0461195	3.80215	0.0339746	0.0142966	0.0272314	15.1856	8.84676	12.4323	16.6566	9.30668	4.95266	14.1026	9.107	9.31466	7.41049	7.48863	NaN	7.90199	26.9305	10.5216	32.1708	8.40712	NaN	43.7166	0.0272101	7.82395	7.29611	4.39675	27.3585	7.26745	0.023229	0.0295541	9.00934	10.1385	8.71826
556.295	1.14509	Cluster_02688	NA	NA	NA	NA	0.0167986	-0.00383237	Cluster_02688	0.0262456	0.0239168	0.0266507	0.0183469	17.7562	0.0479173	0.0258867	0.0322463	0.0157728	0.0276353	0.03194	1.79514	0.0328649	0.0227936	0.0295204	0.0283056	0.0428043	0.0306807	9.1735	0.0217142	0.0198317	0.0153221	0.0223155	11.8618	7.5984	0.0231153	0.0229555	0.0353762	1.89692	0.0283176	0.021773	0.0232653	0.0233555	0.0284257	0.0193688	0.73079	0.0299231	0.0275895	0.0285937	0.0259017
220.099	3.44954	Cluster_07668	NA	NA	NA	NA	0.0167794	0.0336017	Cluster_07668	0.0271285	0.0254441	0.0285706	0.0181283	0.0587428	0.0493443	0.0270448	0.0324869	0.0164331	0.0282718	13.5244	0.0240912	0.0327467	0.0224562	15.4486	6.78186	0.0439643	10.3281	0.0263307	0.0200462	0.0195598	0.0168007	1.7121	0.0237014	0.0283352	0.02295	0.0225226	0.0393888	0.0225873	24.509	0.0220219	0.0216618	0.0226201	0.029575	0.0192584	9.03413	0.0288324	13.2383	1.3863	1.02512
243.064	2.6569	Cluster_00550	Uridine	2	MassBank of North America	684	0.0167667	0.0033883	Cluster_00550	814.841	146.947	740.805	1264.25	160.619	751.257	0.0246607	982.876	13.3897	14.6993	53.7428	8.38689	1682.98	145.71	898.775	805.555	1212.71	842.482	1395.34	902.741	456.488	796.106	275.88	604.823	1026.7	1347.65	746.671	1445.34	652.477	539.336	50.4178	315.193	42.6814	874.718	11.1166	572.489	929.952	334.365	95.716	159.311
124.992	2.06776	Cluster_05735	NA	NA	NA	NA	0.016764	0.0403405	Cluster_05735	182.314	140.512	306.326	317.558	330.973	168.439	564.43	83.2045	120.87	443.451	140.979	269.635	288.136	423.718	82.6393	162.909	53.7414	272.137	141.489	380.593	1420.92	2826.01	893.061	309.929	458.962	660.769	510.342	476.865	1361.28	394.267	206.013	388.728	808.528	162.631	2281.75	244.475	887.365	168.274	290.215	697.635
728.547	3.64203	Cluster_03739	NA	NA	NA	NA	0.0167263	-0.0356434	Cluster_03739	9.01694	0.0241144	0.0267947	0.0170539	0.0549603	0.0445375	0.0251318	0.0337967	0.0162449	0.0284869	33.3691	0.0251996	0.0321748	0.0225884	0.0317712	38.3772	23.0341	0.0334964	0.0250985	0.0201871	0.0187479	0.0161858	0.0209644	0.0226036	0.0267449	0.0215184	0.0220385	0.0365043	0.025635	0.0279565	0.0224662	0.023125	0.0221223	16.9886	0.0193263	0.0256101	0.0297219	4.87889	0.0301675	0.0268918
335.128	2.65069	Cluster_01084	NA	NA	NA	NA	0.0166956	0.0370198	Cluster_01084	16.5035	14.5808	16.4716	10.6455	33.5652	0.0427154	79.4759	0.0266799	0.0176166	0.0224036	0.125875	0.190004	0.276374	11.3751	0.023768	986.603	0.311288	9.79265	14.9727	12.3054	23.4591	43.0589	13.864	0.465554	0.202772	6.20932	12.9688	0.0307317	0.0198354	225.703	6.40411	12.7417	11.6097	0.0270431	11.9967	54.995	6.52772	7480.99	16.5155	14.4381
265.043	1.66047	Cluster_08837	NA	NA	NA	NA	0.0166164	-0.0299398	Cluster_08837	0.014738	0.0133024	0.0138249	2.39995	0.0292318	0.0544284	0.0281382	7.30987	0.0218151	0.0308522	0.0402825	0.856784	0.0297487	5.05706	16.5715	2.63642	9.40979	6.29777	2.61145	0.010682	0.282435	0.22917	26.7815	0.0270692	0.0252783	0.0126544	0.0120932	101.405	0.0321933	0.0346642	0.0124764	3.06345	3.03305	0.0378776	6.08285	30.4829	0.0307915	0.292545	25.3495	10.978
180.067	5.29595	Cluster_06910	Tyrosine	2	Manual Inspection	x	0.0166113	0.0247082	Cluster_06910	0.000545875	0.0404261	0.0737834	0.000354206	0.00122282	0.0530118	0.0149954	0.0339609	0.000493236	0.0277284	0.0302052	3.39786	0.0326821	7.40287	85.255	11.1699	19.2939	0.0167516	0.000526721	0.000428246	1.38604	0.0168756	0.106913	0.024606	0.0259948	0.0125211	0.000456722	0.0397904	0.0247111	8.71621	0.0301654	0.0365122	4.66124	0.000837519	0.310252	10.0355	0.0292884	0.579411	0.18715	0.14677
493.158	3.15089	Cluster_14098	NA	NA	NA	NA	0.0165868	-0.0163266	Cluster_14098	0.00205094	0.0024276	0.00731513	0.00132753	0.00503725	0.0516841	0.0261609	0.0339801	0.0155348	0.0276841	1.62345	11.3253	16.5618	0.10483	0.0297146	0.0168348	0.0408959	0.0166993	0.00288108	0.00133195	0.215241	0.017176	0.000533282	0.0230703	0.0258293	0.0124356	0.00147816	0.0401035	0.0248924	0.0290325	0.0130103	0.0460276	0.0126385	0.02857	0.00234254	0.0274972	0.0311302	0.000700774	1.19137	1.99437
218.105	4.92552	Cluster_00415	NA	NA	NA	NA	0.0165665	-0.0109186	Cluster_00415	96.6182	1.46584	3.77992	0.809369	3.21357	129.864	418.066	126.82	206.825	582.969	220.682	540.433	35.6982	1108.56	700.763	3327.8	1485.54	1341.91	1.72146	17.2272	589.204	478.36	463.508	68.5714	12.1414	58.1101	40.0268	917.112	488.244	636.111	465.188	420.536	1308.94	161.518	3425.52	1821.62	154.355	375.893	1.3826	1732.65
389.27	1.27753	Cluster_01438	NA	NA	NA	NA	0.0165632	-0.0159938	Cluster_01438	98.9746	321.696	0.101087	0.0706016	0.248199	26.0915	24.5433	27.3538	1.39315	1.33996	8.40452	48.9711	49.3655	12.9429	35.726	520.5	794.558	0.0667618	64.0356	105.559	78.8408	6.50547	241.105	13.6623	37.6262	135.409	61.1106	104.479	75.5584	114.787	55.7592	71.1617	9.7002	66.2729	6.44766	224.551	115.707	0.0682755	0.116243	45.7327
146.047	6.14207	Cluster_06192	L-Glutamic acid	2	MassBank of North America	821	0.0165471	-0.0351357	Cluster_06192	0.0252593	9.05205	3.75474	9.98177	60.6253	194.135	86.1701	91.8387	95.0486	190.378	209.841	88.9709	63.8896	101.055	96.1458	64.316	306.791	253.931	42.9649	87.3988	45.7655	54.4123	70.2013	82.9689	98.3272	48.2252	104.897	67.0367	183.022	96.8166	42.3946	134.78	218.705	78.7453	72.2381	167.029	11.0101	88.3084	80.1403	187.828
459.17	1.11248	Cluster_01896	NA	NA	NA	NA	0.0165407	0.016546	Cluster_01896	0.0280855	0.0239407	0.0290586	0.0184608	3.39724	0.0465302	0.0263382	0.0357748	3.64059	0.0265348	2.04568	0.0240685	0.0357637	0.0227313	0.0306516	0.0315105	0.0407573	86.1965	0.0270102	0.0208823	0.020321	0.0158243	0.0215624	10.5453	0.0277241	0.0229885	0.0231569	0.0379521	0.0233018	0.0268089	24.1734	3.67974	0.0218453	0.0329419	0.0194861	0.0265769	0.0294457	16.8974	0.0298216	0.0252613
103.039	5.02074	Cluster_05393	NA	NA	NA	NA	0.0165396	-0.0154576	Cluster_05393	0.0255285	0.0255802	0.0257859	0.0196941	0.061921	0.0475811	0.0253816	0.036066	0.01719	0.0283816	7.34852	0.0123183	7.78572e-05	0.0245464	0.0302402	0.978458	0.00010753	1.28885	0.0271564	2.33529	0.0190058	0.0177	0.0232574	0.0224188	0.114686	0.0232426	0.0233338	0.0376806	0.0230046	0.0294427	0.0234057	0.0231298	3.01203	0.0299195	0.0219583	0.0260566	0.0302226	0.0295876	0.0272093	0.0250016
178.052	3.95701	Cluster_00256	HIPPURATE	2	MassBank of North America	506	0.0165142	-0.0180972	Cluster_00256	30.3212	35.8287	0.030192	45.2264	35.6575	60.8013	6.10659	189.244	5.29118	14.1517	0.0286896	0.0262202	0.0358673	0.0261014	0.0240006	0.0341122	0.0417278	0.0369713	970.824	34.7185	0.0237082	0.0361044	0.0210786	164.523	102.869	235.507	188.897	638.483	2.16127	0.0255336	44.8579	0.0275251	0.0261862	0.0284634	0.0238476	0.0219641	0.0258296	531.965	911.77	0.0312266
111.03	1.22801	Cluster_05499	NA	NA	NA	NA	0.0164356	-0.015147	Cluster_05499	39.3552	29.662	29.4806	5.92109	107.255	84.9881	43.3574	44.7537	48.0502	75.6474	75.8794	18.3317	80.9918	68.6982	70.9994	96.1786	111.975	67.332	31.9246	37.5949	32.6436	21.6485	77.22	55.3022	58.2811	24.8924	36.4759	125.835	27.8153	63.3214	42.8497	13.3241	50.3368	52.1946	62.0449	64.9995	40.1911	89.7177	74.4833	61.7133
501.298	1.23724	Cluster_14299	NA	NA	NA	NA	0.0164334	-0.0297138	Cluster_14299	215.54	1634.36	2.86107	1.06661	3.55164	0.0347183	0.0252635	0.018857	4.78062	0.0171531	0.0427126	1.82824	38.9427	72.384	21.1867	192.784	69.4213	0.39535	1.85253	1167.99	151.046	0.00955072	312.346	0.0165487	14.262	77.275	367.627	44.3208	7.77372	7.95173	128.443	3.21356	31.408	6.138	1.45145	24.9162	0.0238895	0.598195	1.75312	682.283
405.265	1.76089	Cluster_01539	3-Dehydrocholic acid	2	MassBank of North America	553	0.0164059	-0.0185573	Cluster_01539	93.0753	72.9719	0.0208548	24.6581	178.669	6.82691	384.19	0.0327864	0.0182086	186.669	70.5238	439.278	444.224	79.4513	974.211	7.83874	26.2411	15.3711	44.3286	296.447	266.153	91.5553	184.757	43.4572	60.4668	67.8533	183.774	608.623	362.309	109.814	53.9711	110.409	198.154	424.365	378.658	465.407	186.795	44.268	30.2667	229.82
425.191	1.19878	Cluster_12643	NA	NA	NA	NA	0.0163965	-0.0494453	Cluster_12643	13.5115	0.00682372	0.00757576	0.00472479	7.96152	0.0434619	9.11876	0.0414112	32.8827	23.6154	36.8117	46.8655	14.9547	34.5357	1.06107	0.0281385	0.0138958	7.29573	4.61551	4.0306	1.50013	0.845384	8.5464	6.19176	6.55332	8.24592	7.50589	3.18001	28.1226	7.67066	34.3015	27.4275	40.0521	24.4789	30.1034	0.0311559	0.0236908	12.3738	13.5986	9.10094
278.064	1.41386	Cluster_00741	NA	NA	NA	NA	0.0163947	0.0252054	Cluster_00741	0.0271027	0.0254653	0.0253236	0.0186281	0.0617267	0.0502016	0.0258837	0.03673	0.0175959	0.0273442	0.0311432	0.0249351	0.0336803	0.023822	0.0281512	0.0304792	0.0403644	0.0338828	0.0276389	0.0220709	0.017509	0.0190286	5.46991	0.0240162	0.0262307	0.0228326	0.0224268	0.0385231	0.0244549	0.027587	0.0227374	0.0230623	0.0212581	0.0330003	0.0200797	13.0645	0.0313328	0.0269978	0.0274246	0.0253532
815.6	2.7508	Cluster_04165	NA	NA	NA	NA	0.0163616	-0.0267233	Cluster_04165	0.518142	70.7001	0.029072	0.0191893	0.0611445	0.00321703	0.00802476	0.0448907	0.00443457	2.24826	0.0184155	2.6163	0.0359253	2.49929	0.579617	0.0155779	0.0430166	0.0171406	0.0284597	0.0231558	15.1528	2.638	33.7352	0.114918	0.0272394	0.0127196	7.42027	4.41205	0.427685	0.0335761	0.147436	2.14452	5.07537	0.00799564	47.0689	7.32354	0.00223504	0.0287375	0.0307425	3.59279
101.024	4.10405	Cluster_05349	NA	NA	NA	NA	0.0163306	0.00949426	Cluster_05349	0.0300439	0.025191	0.0267606	0.0175652	0.0588909	0.00255203	0.0160687	0.000797443	0.016717	0.000935203	0.0312448	0.0233623	0.0332196	1.62461	0.0432054	0.0142237	0.0386367	0.0175483	1.72534	1.91485	0.0114123	NaN	0.0240051	0.00111844	0.0267729	0.0124693	0.0229567	NaN	0.0245144	0.000907842	0.0701387	0.0237263	0.0731765	0.0325129	0.0213756	0.0151002	8.91293	0.0286499	0.323743	0.5546
874.575	3.52201	Cluster_04391	NA	NA	NA	NA	0.0162947	0.0259491	Cluster_04391	0.0206775	0.000346194	0.00131285	0.00020535	0.000789739	0.0512188	0.0260889	0.0349203	0.0174728	0.027497	0.0157192	0.0246546	0.000122452	0.000225846	3.50363	0.000290264	0.000160218	0.254006	1.09181	0.000200938	0.0381475	0.126477	8.05273e-05	11.2564	0.255013	0.0391	0.000229641	0.0361923	0.023551	0.0294219	0.0744155	11.2532	0.0317563	0.0305593	0.171747	0.0274109	0.0308249	0.146142	0.000327163	0.0611089
425.194	4.48948	Cluster_01691	NA	NA	NA	NA	0.0162772	0.0319434	Cluster_01691	0.0270279	0.0250716	0.0277153	0.0178469	0.0561351	0.0485769	0.0263725	0.0339311	0.0159446	0.0273935	5.5037	12.8176	2.4271	10.3375	0.0307571	0.0307885	0.0410534	11.2677	0.0271036	8.84119	7.39574	0.0156206	0.0219772	6.32568	8.03668	9.49076	4.55662	0.0402372	0.0240858	0.0299541	11.1988	10.4801	0.0215487	0.0313499	0.0191124	0.0275558	0.029679	1.37933	11.3906	0.0259283
449.291	1.28709	Cluster_13127	NA	NA	NA	NA	0.016178	-0.0223624	Cluster_13127	95.6114	424.93	0.312888	0.541001	9.30395	7.39086	14.7546	8.00962	0.013753	0.0199161	1.66156	16.8457	25.7564	0.0917436	22.356	148.029	177.977	0.0956953	40.2757	228.994	81.7427	2.45946	75.383	6.0857	24.8309	107.866	133.301	40.762	29.8671	26.4426	51.4539	172.871	14.0558	37.6163	0.17239	50.3432	29.5035	0.0852405	0.973759	76.4422
213.965	1.1759	Cluster_07549	NA	NA	NA	NA	0.0161555	-0.0371729	Cluster_07549	2.15719	0.0124299	0.0136167	0.00801361	0.025408	0.0697709	0.0315722	0.0467941	0.0105757	16.5084	66.1178	25.6184	24.022	21.0213	41.5117	12.7159	101.615	10.7083	0.0119663	5.99674	12.6566	NaN	41.8998	13.2907	18.9629	1.03789	20.1388	NaN	53.1384	158.985	14.8194	17.1677	3.79178	10.1596	10.7529	55.5955	47.0452	17.2287	11.9629	15.79
612.339	2.55032	Cluster_16376	NA	NA	NA	NA	0.0160739	0.00303895	Cluster_16376	0.000220482	0.000198991	0.000210978	0.000137559	0.000440891	0.0508174	0.0250073	1.26913	0.0178342	0.0273085	0.0330821	32.4218	0.0337412	4.30281	3.02053	0.0154115	0.0408503	0.0163104	0.000182466	0.0001663	0.0327076	0.015114	0.000186467	0.0246612	0.0275055	0.0105528	0.0787331	0.0359907	6.84623	0.027813	0.0345431	0.180714	26.6782	0.0314457	0.190768	0.0251713	0.0287453	0.000213098	0.000223701	0.204768
145.077	2.86241	Cluster_06184	NA	NA	NA	NA	0.0160505	0.00850823	Cluster_06184	8.29433	7.59948	8.49389	5.30021	17.1735	0.0362709	0.0227665	0.0252198	0.0195127	0.0197246	0.076171	0.0862526	55.1505	270.745	0.0219816	1031.31	0.157118	5.25329	7.41208	6.66938	12.9049	30.2013	3148.68	0.0168732	0.126834	3.55152	6.92991	0.0401485	0.0179396	0.0200396	3.53832	6.89167	412.537	0.0369331	6.08267	0.0229586	4.45868	8.16976	8.80433	7.84066
422.269	4.1577	Cluster_12587	NA	NA	NA	NA	0.0160352	0.0298207	Cluster_12587	0.000294476	0.000232544	0.000204923	0.000112723	0.000339151	0.0384288	0.0030645	0.000294731	5.75445e-05	0.0392271	0.315372	4.87439e-05	6.64645e-05	0.000288692	0.000252698	0.661932	8.78125e-05	0.000931451	0.00014059	0.000145235	0.000128954	3.025e-05	NaN	0.094597	0.00597551	0.000496296	0.000157635	6.92675e-05	0.000220872	0.000158174	1.94636	0.000159832	0.0281963	9.04819e-05	0.000186974	0.0124572	0.575233	NaN	0.638219	0.378133
75.0081	2.40588	Cluster_04905	NA	NA	NA	NA	0.0159668	-0.0251556	Cluster_04905	5.42284	4.47206	5.06163	3.47621	10.7222	0.0334962	0.0227419	0.0206015	1.95071	0.0181232	10.5114	4.46215	6.40759	2.14343	4.90702	2.65656	8.08275	10.5145	4.98477	4.13664	3.22245	NaN	4.3173	37.4608	5.31394	6.73147	4.44526	NaN	4.88219	0.0191385	1065.98	4.6412	1.86298	9.52736	3.79922	12.3118	0.0193355	5.46245	5.4071	5.22629
677.306	2.97053	Cluster_03498	NA	NA	NA	NA	0.0159477	0.0271448	Cluster_03498	0.00249696	0.000136993	0.000156017	0.000109304	0.000346844	0.0484093	0.0234999	0.0356748	0.0172602	0.027442	0.0315743	18.2636	21.7933	0.132832	0.0301989	0.0163588	0.0432895	0.016347	0.000139009	0.00522543	0.0199044	0.0147311	0.000134831	0.0231734	0.0285963	0.0642578	0.000121783	0.0356236	0.0238826	0.0274842	0.0130018	0.000133951	0.0177851	0.0310314	0.024229	0.0252948	0.0286354	0.000166102	0.000163311	0.00015526
159.067	5.3826	Cluster_00208	NA	NA	NA	NA	0.0159287	0.0461752	Cluster_00208	0.0313127	0.0250315	0.028535	0.0192495	0.0609377	0.0466462	1.53446	0.0337339	0.0196651	0.995708	0.0350974	0.0298803	0.0386057	0.0229538	0.0312328	330.381	0.0511998	1.96514	0.0275555	0.0229817	323.84	855.829	336.403	0.0245944	0.0344536	0.0218995	0.0251807	0.0626162	4.90862	0.0282556	0.0215715	0.0224058	15.1506	24.997	6.99887	1679.62	134.724	0.0310029	0.0308823	8.68224
112.985	9.61814	Cluster_05516	NA	NA	NA	NA	0.015922	-0.0242861	Cluster_05516	21.0838	14.7096	34.4519	25.9451	24.1774	24.6969	36.3784	16.924	12.5345	21.2899	56.3868	45.6257	56.9697	45.8375	53.5788	54.2528	63.3637	55.4275	38.6937	41.965	35.115	31.8855	39.3456	43.0504	51.3986	42.3	44.2019	91.5566	44.5102	23.7869	48.1619	42.1154	45.0381	37.4243	34.2376	42.6208	44.6781	54.2351	53.1472	48.5476
507.157	3.75141	Cluster_02291	NA	NA	NA	NA	0.0158388	-0.0354077	Cluster_02291	0.0284957	0.0237785	0.0278751	0.0176865	0.0538595	0.0489918	9.83248	0.03313	4.43916	0.0283688	4.27513	0.0237447	0.0338464	1.05401	0.0303751	0.016038	0.0422157	0.0160963	0.0251694	0.0195795	0.0110948	0.00520853	0.0227849	29.25	0.0260979	1.73337	0.0206995	0.16331	14.0956	0.0297972	0.565118	0.0219523	0.0116876	3.43993	0.0186936	0.0274022	0.0319405	0.0262972	0.0283362	0.0257241
257.079	2.16549	Cluster_08610	NA	NA	NA	NA	0.0158373	0.000227756	Cluster_08610	285.199	0.809041	0.738323	0.428312	1181.56	22.5568	0.0244851	0.0199683	0.00912489	0.020499	1.32823	2.26591	2.89746	73.5982	7.03547	532.017	3161.15	1.82372	0.535226	0.545372	0.247242	NaN	NaN	0.0179738	2.51062	1.07025	269.496	NaN	0.130694	4.51638	0.584679	935.174	0.696922	0.0159291	0.585418	29.1058	0.026349	1391.51	0.645254	0.788671
130.087	4.93681	Cluster_00121	NA	NA	NA	NA	0.0158252	0.0070892	Cluster_00121	45.9766	43.649	56.2718	18.0104	4.9737	23.7852	0.0261605	4.98883	43.3125	7.36114	14.6009	80.0353	17.2677	205.137	337.37	318.745	159.531	56.377	25.8617	86.8888	26.3263	44.3198	123.538	7.72	7.85866	6.98267	17.4273	118.272	37.5576	72.2682	82.9336	62.3868	121.34	16.874	234.288	359.47	0.0308682	85.5897	72.0939	141.788
298.071	1.53592	Cluster_00857	NA	NA	NA	NA	0.0158152	0.0160325	Cluster_00857	0.027002	0.0260754	0.0270657	0.0178492	2.87254	0.0505658	4.64249	0.0364962	0.0155572	4.02987	1.81975	0.0243874	0.0343221	0.0233647	0.0303585	0.0311609	0.0403286	2.17883	0.0268725	0.0213675	0.0201248	0.0167341	0.0237324	5.79072	0.0275693	5.24164	0.0214263	0.0378673	6.24226	0.0272433	19.1261	0.0231052	0.0231979	0.029616	0.0218207	2.95857	0.0275913	5.95692	7.77272	0.0266382
651.374	2.61936	Cluster_03351	NA	NA	NA	NA	0.0158091	-0.0295789	Cluster_03351	0.47757	0.115215	0.119603	0.796993	0.00406602	0.131538	0.22476	0.0777784	16.0722	0.12726	0.207032	0.00265127	0.586126	0.207257	20.9725	0.00335276	0.00440227	0.00353949	0.0783012	0.274789	1.62296	21.5767	1.23543	0.0718624	0.00300155	0.833285	1.65045	12.8122	30.3395	0.129864	0.00257971	0.0831562	0.00254389	0.485336	0.0365423	26.1835	8.22098	0.00151801	0.00209217	0.0267039
105.019	5.82478	Cluster_05410	NA	NA	NA	NA	0.0157593	-0.00988146	Cluster_05410	2.44499	1.73037	29.7989	2.4088	0.0210755	0.0386925	0.0381272	0.0205771	77.961	12.6616	34.4952	0.0368939	0.0495918	8.59752	1.38619	8.72709	1.21393	7.87088	3.55357	10.0764	0.745362	0.0653329	0.00983334	6.33432	1.27593	8.90626	2.36696	0.151388	0.394276	0.0199395	10.3282	2.32155	7.05427	0.0421741	1.67232	0.0412168	0.030868	4.58917	2.84218	3.20936
172.063	5.11154	Cluster_06744	NA	NA	NA	NA	0.0157122	0.00560184	Cluster_06744	0.0281654	0.024388	0.0290619	0.018325	0.0593728	0.000236209	8.08962e-05	0.000315976	4.86581e-05	0.000161197	0.000580068	5.83874e-05	0.0118039	0.0231345	0.000243441	102.231	0.45173	0.0201773	0.0273753	0.0220679	21.3664	0.0593147	63.445	0.000115155	7.55188e-05	0.0150671	0.0236326	0.000252602	0.014934	0.540436	0.0230229	0.0220438	6.37378	8.54199e-05	14.4124	0.136399	0.0542664	0.0286065	0.0294453	0.0279723
493.308	3.52837	Cluster_14116	NA	NA	NA	NA	0.0156988	0.0117998	Cluster_14116	18.2688	0.0239186	0.0259187	0.921189	0.0522081	0.0417875	1.15925	5.38655	17.6837	39.0749	8.12153	20.0776	22.7852	40.232	124.903	106.235	16.806	19.1848	22.6326	7.73303	26.9453	19.0438	15.571	0.394785	7.83968	3.6867	6.69492	8.82254	17.7118	16.7596	6.87813	11.2668	25.4104	5.3974	46.3211	15.0138	48.9281	0.0264968	112.981	76.0284
943.49	2.97396	Cluster_04571	NA	NA	NA	NA	0.0156704	-0.00262137	Cluster_04571	6.33564e-05	6.0021e-05	6.21196e-05	0.0104082	0.000132764	0.0503023	0.026798	0.037697	0.0172562	0.0287724	0.0169603	1.01823	0.4068	0.106431	0.0299894	0.0339296	0.00760693	0.0172632	6.47085e-05	0.0134265	0.00962188	0.0152537	0.00177935	0.0255724	0.00457259	0.177445	5.79138e-05	0.0367005	0.0255129	0.0303556	0.012267	5.61372e-05	0.0119111	0.0314995	0.0823243	0.0271605	0.0303677	5.69208e-05	6.45694e-05	5.77229e-05
400.145	1.48744	Cluster_01504	NA	NA	NA	NA	0.0156243	-0.0125635	Cluster_01504	0.0181169	0.0163769	3.58706	4.52109	0.0349965	0.0732764	8.20904	0.0416996	0.0267127	0.0367155	1.6685	89.6281	537.501	0.0163815	0.0344394	14.5758	4.04298	18.2389	15.2261	11.6299	14.4231	2.73959	12.3108	13.1142	1136.83	21.1829	14.0824	3.3837	4.30075	1.67746	0.0169217	5.50784	2.16362	5.31391	2.86664	0.0488062	0.0454196	0.0186246	4.19794	4.24009
194.051	1.44773	Cluster_07148	NA	NA	NA	NA	0.0156097	0.00785873	Cluster_07148	6.75367	3.11749	3.03357	10.6654	0.0414728	0.0461177	47.7634	0.0331737	29.3209	90.068	1.06481	366.077	45.6789	137.912	29.708	172.316	388.446	89.8897	10.9333	241.068	244.324	57.9315	228.446	6.26754	5.3467	10.6582	258.261	660.312	355.037	36.9851	18.0617	104.713	1381.41	148.928	776.196	0.0288634	22.3171	9.28171	33.2217	166.278
115.003	5.96783	Cluster_05564	NA	NA	NA	NA	0.0155656	-0.0445926	Cluster_05564	0.0265432	0.0266014	10.7061	3.97964	0.0570265	0.00943663	3.84062	0.00504314	11.1222	9.806	0.0332164	6.38851	0.0310555	0.2314	0.689092	0.0133729	0.0432714	0.189593	0.0260507	0.0209584	3.66382	NaN	0.0241085	0.0057359	5.40113	1.5797	0.0236038	NaN	0.00426305	2.67977	0.0112891	0.023761	0.124602	10.0195	10.6631	0.0130702	0.00437639	0.0266601	31.4975	0.025858
133.033	1.25804	Cluster_05912	NA	NA	NA	NA	0.0155508	0.0335989	Cluster_05912	13.4256	11.9598	13.9968	9.7101	30.2218	0.032579	62.5272	0.021909	3.69727	0.0201779	218.989	0.0678167	0.09909	5.61227	0.0195282	7.43128	303.229	7.4583	12.4698	11.5058	5.07959	1.16797	11.4341	0.0165703	0.0892449	5.50159	11.6412	2.38974	0.0160477	0.0183739	5.57063	29977.4	12858.3	0.0233374	10.1172	0.0207087	0.0215979	30357.9	15.0441	1928.99
363.121	1.63638	Cluster_01250	NA	NA	NA	NA	0.0153383	0.000731657	Cluster_01250	30.3221	25.3689	27.2356	19.4729	60.4751	0.0434068	0.0248388	0.0304961	2.40741	0.0242284	0.527003	0.341923	0.538232	21666.3	53.8041	59895.1	0.603827	20.2786	29.496	22.4637	18.195	0.0321082	15476.8	0.0214949	0.568976	11.8975	25.9906	0.0720165	0.0226995	0.025351	2815.49	23.0784	13664.5	0.030606	16685.7	237.946	0.0259127	28.8536	34.1026	2118.45
249.063	4.00705	Cluster_00586	NA	NA	NA	NA	0.0153368	-0.0149251	Cluster_00586	0.0304564	0.0260244	0.0282971	0.99638	0.0635494	0.0481787	0.0248206	0.0326665	0.0146369	0.0288483	25.3226	21.8517	48.7735	29.0431	24.3154	17.2753	0.0378829	47.3386	22.4831	62.0048	23.4315	565.491	24.8441	15.4361	57.606	34.741	53.285	1887.69	12.6823	13.8132	21.4962	44.4598	71.21	18.2113	9.85995	29.6703	0.0273597	17.7029	37.1987	41.5272
157.038	3.84216	Cluster_06404	Allantoin	2	MassBank of North America	870	0.015171	0.0369109	Cluster_06404	27.819	26.9299	33.3486	48.8157	0.0632664	5.54391	0.0258613	23.936	19.7374	0.0297877	0.0284063	0.0235209	0.0326671	0.0221277	18.6104	4.61886	0.0380765	69.752	129.751	89.6511	88.9437	41.0595	0.0223772	48.3129	25.1099	69.3303	43.3563	65.9663	100.606	0.0277685	105.008	0.0226121	0.0223479	2.92156	0.0212575	0.0279127	0.0319599	0.0266416	0.027921	0.0271622
202.073	5.29285	Cluster_00348	NA	NA	NA	NA	0.0151167	-0.0036123	Cluster_00348	0.0196426	0.0170455	98.1811	27.1171	0.0403072	0.0458395	0.025216	0.0358566	0.0189506	0.0278599	1.97621	2.49849	420.382	667.296	526.394	2350.88	7.82707	0.0332933	0.0170334	53.0864	442.226	609.918	2218.59	3.96026	5.20542	0.0236052	2.64833	0.0519467	1997.26	2126.53	0.0233239	0.0161854	2.93769	16.1644	756.452	2629.42	1278.51	0.020725	0.0218297	718.475
399.186	1.24955	Cluster_01498	NA	NA	NA	NA	0.0150783	0.0440947	Cluster_01498	17.1426	15.7322	17.2727	1797.16	33.6613	43.9756	46.437	54.3343	57.8325	38.0348	2.88429	15.2534	25.8755	13.9972	0.0248887	9795	124.18	13.2301	7173.71	25519.6	3386.58	4.85577	6294.2	10.3559	43.2252	1562.29	10913.5	6.05109	5.95688	0.0248372	6.54351	4209.22	300.821	0.0304399	2999.45	1.52519	0.0271755	18.203	2936.98	1449.93
479.298	4.18009	Cluster_13800	NA	NA	NA	NA	0.014931	-0.00994663	Cluster_13800	0.643384	0.000375766	0.000532346	0.000717774	0.00395065	0.000469009	0.000191797	0.000419596	0.0092829	0.0579107	0.000285506	0.000196897	0.000288513	0.00018818	0.000360487	0.204593	0.651384	0.000217828	0.00265997	0.474687	0.211515	0.00718418	0.0108711	0.000225335	0.0298888	0.00016382	0.000540813	5.80869e-05	0.0175633	2.16927	0.0996644	0.456508	0.280878	0.000195625	0.000306326	0.129404	0.283375	0.000176523	0.962107	0.000403424
631.358	1.31744	Cluster_03224	NA	NA	NA	NA	0.0149153	0.00819337	Cluster_03224	23.6017	23.7041	29.8565	4.68081	5.90163	0.0294898	0.015442	0.0291984	0.0117281	0.0205624	0.0543452	0.0302143	0.0464081	0.0443188	21.5032	286.487	44.5453	5.08625	22.2303	2.9692	12.5024	NaN	14.9351	0.763283	0.0501893	1.63203	9.881	NaN	4.11542	2.73572	0.0415461	2.84723	0.0429413	17.0323	5.35357	314.569	0.0180952	0.102272	0.0543217	6.63938
145.051	3.94342	Cluster_00171	NA	NA	NA	NA	0.0148561	0.0368994	Cluster_00171	0.0290972	0.0245776	0.0282113	0.0170253	0.0556534	0.0473864	0.0260426	0.0332944	0.0167407	0.026681	0.0293419	0.0251413	0.0340121	0.0239095	0.0308932	0.0307389	0.0437581	0.0295563	0.0252414	0.0213574	4.71388	0.0145393	3.80022	0.0238711	0.0262464	4.96651	0.0240731	0.0331818	0.0227045	0.0276649	0.022626	0.0219779	0.0243586	0.0298656	14.1264	0.0247661	0.029515	0.027592	0.0275354	0.0248168
428.22	1.68185	Cluster_12697	NA	NA	NA	NA	0.0148223	-0.00461437	Cluster_12697	4.41426	3.94018	4.18749	2.75429	8.65209	0.0405632	7.76118	3.94124	37.0067	14.8503	2.64689	3.74359	5.14028	4.29203	8.87043	547.393	6.58	2.52145	4.04499	3.36868	2.99861	0.00683771	46.4448	0.018659	4.53309	2.24063	3.5987	0.0156182	3.72485	0.0225318	1.81338	3.25077	6.32374	0.0303868	3.11451	8.8423	4.42073	4.22869	4.24776	3.9849
130.065	1.96167	Cluster_05828	NA	NA	NA	NA	0.0147638	-0.0168582	Cluster_05828	0.0173065	0.0166197	0.0177071	0.0117709	153.533	0.0457769	434.816	9.98047	36.0162	29.2803	0.0369501	54.2774	107.007	11.4122	14.8238	32.0386	196.857	0.0212396	0.0175384	0.617615	27.1049	20.9745	3.88634	0.0228031	0.0301405	17.3259	18.4475	9.94308	105.597	8.32937	0.0141516	14.4728	36.9547	19.6648	73.0449	21.5747	0.0292963	0.0168041	33.4457	12.5044
467.302	3.14166	Cluster_13560	NA	NA	NA	NA	0.0147525	-0.0316611	Cluster_13560	0.0878117	58.6682	0.0737103	0.0441169	0.134233	0.0359835	75.8984	34.3107	10.1925	21.1613	77.0654	30.2008	0.433658	27.6548	0.0208352	5.98306	0.558097	0.102563	1.67675	0.0570998	9.69125	0.911622	179.571	43.2105	69.2246	60.7557	29.6761	8.01242	6.75675	0.676607	38.9023	9.70065	44.2781	17.8418	40.4591	10.6421	0.0232028	0.156943	0.0691862	4.02508
204.052	2.97343	Cluster_07362	NA	NA	NA	NA	0.0147176	-0.0412914	Cluster_07362	0.0264411	0.0240701	0.0292423	0.019351	0.0574051	0.00138986	0.000305574	0.00942225	0.000165336	0.00117842	0.0178258	0.0251008	8.75814	45.579	0.00480094	0.0315974	0.0445791	0.032706	0.0269116	0.02262	0.0197597	0.0167536	0.0238613	0.000728685	0.0284743	0.0222344	0.0249915	0.0374408	35.073	0.00111364	0.0223682	2.11688	13.4693	0.0003014	1.43408	0.000309732	0.000711846	0.935301	2.92287	4.0926
191.021	5.87095	Cluster_00295	NA	NA	NA	NA	0.0147123	-0.0247083	Cluster_00295	1.96187	2.24937	0.0266578	2.15621	0.055886	0.0516783	0.0249103	0.034369	0.0159986	0.028802	3.31457	0.0217677	0.0348392	0.0131222	0.0304428	0.0164817	0.0408776	4.68041	25.3421	8.7604	0.0105318	0.0118244	0.0233164	24.704	19.5555	15.7528	5.4451	0.0262036	3.95725	0.0297849	15.3955	0.0210036	0.0115744	18.6023	0.0193556	0.0254355	0.0310052	7.99271	12.2278	0.562311
524.246	3.34391	Cluster_02430	NA	NA	NA	NA	0.0145596	-0.0242885	Cluster_02430	0.0385781	0.0551786	0.020784	0.012985	0.0728278	0.0535154	0.0267572	0.0349725	0.0187705	0.0288149	0.0342244	0.0169868	0.0641042	0.019718	0.0316392	0.00872157	3.77371e-05	0.0175917	0.0196925	0.0322099	0.012039	2.56681e-05	0.015081	1.48998	0.0437764	0.127921	0.0246584	5.67168e-05	0.0239807	0.0274429	0.0254659	0.0382931	0.00582159	0.0318492	0.0581858	0.027774	0.0317595	0.0439198	0.0504935	0.0350913
111.019	1.65858	Cluster_05496	NA	NA	NA	NA	0.0145257	-0.0324192	Cluster_05496	0.0158111	0.0150277	0.0162743	2.11126	0.0296534	0.0744565	0.0391924	3.78022	0.017672	0.0400713	0.0444601	0.0260919	0.198268	4.92205	17.6932	2.7683	10.8499	5.94809	4.42798	0.0126593	1.93249	0.246026	27.9954	0.0350746	1.17734	0.0143961	1.54669	162.839	0.0338599	0.0432042	0.244348	2.72442	2.95328	0.0312074	6.18278	30.4538	0.0515485	2.88211	22.0893	12.1603
608.306	3.43892	Cluster_03087	NA	NA	NA	NA	0.0144967	-0.0333127	Cluster_03087	0.0136885	0.000460496	0.00158638	0.000274045	0.000981315	0.0490817	0.0253811	0.0358965	0.017933	0.0293271	0.0306792	0.0244107	0.0344865	0.0384199	4.28248	0.0166426	0.0400976	0.0228968	0.000544396	0.000251812	0.00989339	0.0170295	0.000108148	4.5732	0.0260921	0.0483573	0.000318009	0.0378963	0.0224013	0.0296265	0.0123565	0.785601	0.0135731	0.0312771	0.000486578	0.0250888	0.0305359	0.0793064	0.187029	0.000605412
224.063	3.31449	Cluster_07756	NA	NA	NA	NA	0.0144838	0.0294793	Cluster_07756	9.27579	8.66456	8.91186	6.63922	19.3343	0.972774	10.7463	13.9303	9.0707	0.0218785	26.6758	7.8845	11.352	7.23847	1.64275	6.13523	13.9458	25.2162	8.93671	7.65202	4.31651	0.0213288	7.17086	17.136	9.37466	5.30799	7.65644	0.0524264	0.0189506	0.0239898	1343.66	7.74741	9.27473	0.0284132	6.69459	0.0239874	0.0274456	9.43475	9.85249	2979.58
633.399	1.40708	Cluster_16696	NA	NA	NA	NA	0.0144238	-0.00457293	Cluster_16696	0.0144305	0.268029	1.21338	3.19495	0.0293393	0.055275	0.0484995	0.0283746	0.0370872	0.0287644	0.0457614	0.0187336	0.0273662	0.124325	0.345347	10.0574	22.2172	2.34732	6.7002	0.0117384	7.61101	8.30843	23.3326	1.25056	0.0219232	0.37584	1.41295	4.29217	3.28393	2.00999	0.0181117	2.56046	0.0190206	14.5623	8.8134	77.2449	0.0358324	0.0142358	0.0401744	4.71287
880.506	3.37951	Cluster_19417	NA	NA	NA	NA	0.014414	-0.0483253	Cluster_19417	0.384281	3.80923	0.564171	0.280882	0.0156091	0.05656	0.0260435	0.0492931	0.0159359	7.13418	0.215192	7.04211	1.15332	10.3095	25.3675	0.0169923	0.00518842	0.239679	0.00747842	0.2816	0.319265	0.0228722	1.3719	0.0279529	4.37007	14.7887	4.41884	0.0521791	6.25521	14.2976	3.19053	0.222644	6.8141	0.0301784	3.9003	25.0029	0.0347754	0.00413228	0.00699523	5.35674
327.219	1.67881	Cluster_10406	NA	NA	NA	NA	0.0144032	0.0147164	Cluster_10406	0.025062	0.0257112	0.0244777	0.0175232	0.0527399	0.0521584	0.0240264	0.0334139	0.017096	0.0269447	0.0301129	0.0225472	0.0307043	0.0222393	0.0285785	7.02104	0.0382611	0.0336292	0.024937	0.0217083	0.91424	0.0158076	0.0243434	0.0239407	0.0272282	0.0215625	0.0238592	0.0399408	0.022472	0.0279506	0.0224876	0.0218494	0.022895	0.0303712	0.0193778	0.026956	0.0310573	0.0276426	0.0284841	0.0237718
135.049	1.62633	Cluster_00136	NA	NA	NA	NA	0.0144024	0.00301122	Cluster_00136	13.8863	4.60349	728.326	1087.84	2132.39	195.792	1170.52	394.17	1236.03	1790.12	141.675	1702.37	1971.45	890.043	1595.19	3443.82	8740.27	235.072	130.77	346.476	1153.77	381.056	3252.94	283.405	318.504	332.246	574.657	257.723	1395.73	4319.38	599.462	1659.37	1415.76	497.69	3258.97	4014.29	8.17015	368.917	593.741	943.55
133.051	4.44971	Cluster_05915	NA	NA	NA	NA	0.0143984	0.0275092	Cluster_05915	15.6145	0.0546971	11.3893	396.168	0.298481	0.0441061	29.4687	0.035703	4.43546	33.5924	167.34	219.266	321.264	343.528	130.583	3.17937	0.0575323	23.6205	3.61929	21.6757	4.61996	17.1303	0.0254253	3.542	1.14332	15.1213	73.8127	241.758	0.500659	0.0259973	0.0259569	7.62557	20.0183	9.40942	2.00001	0.0248073	66.5596	6.4633	12.0004	32.7148
851.543	3.43927	Cluster_04323	NA	NA	NA	NA	0.0143967	-0.0418793	Cluster_04323	126.897	1197.7	169.732	137.735	88.7117	0.398251	7.14127	0.0428122	0.638719	1728.55	113.667	698.8	29.7668	49.7515	649.886	0.0113565	0.036862	253.951	177.892	215.998	355.506	203.189	851.298	714.96	342.47	367.811	577.338	676.006	1347.76	425.004	253.142	437.517	451.839	0.057515	319.436	1336.35	1.9815	211.888	49.0237	1219.95
190.054	3.95229	Cluster_07077	N-ACETYL-DL-METHIONINE	2	MassBank of North America	758	0.0143839	-0.0121662	Cluster_07077	14.9477	13.6577	5.99726	0.0139669	9.17197	29.9325	0.184805	10.5103	0.206741	7.58823	34.638	34.0412	83.8581	120.508	483.234	35.9804	58.8556	32.4388	2.83321	25.3937	25.1818	49.6101	23.9356	36.7726	18.0989	12.952	28.1156	65.1484	61.9924	22.7305	10.5902	23.5428	28.4709	0.344334	19.5989	0.202839	0.0625449	21.4012	110.242	97.195
315.123	2.41666	Cluster_10162	NA	NA	NA	NA	0.0142926	-0.0262313	Cluster_10162	0.0233302	0.0210672	0.021058	0.0144128	0.0470619	0.0420603	0.0276388	0.027827	0.0241568	0.0226158	0.0278854	0.0161915	3.54208	7.41128	5.89467	1.35759	0.0265245	1.72821	0.0194851	0.0165009	5.54934	3.73503	5.98059	0.0214714	0.0212296	0.0283896	0.0186549	0.0207529	0.0184613	9.85554	1.36309	0.018615	0.0290049	1.66918	7.17764	7.14234	4.28472	0.0255391	0.0223868	0.982051
260.079	5.35341	Cluster_00642	NA	NA	NA	NA	0.0142876	-0.00850816	Cluster_00642	0.0267973	0.0260317	0.0247706	0.018475	0.0575528	0.0456641	0.0244407	0.0348071	0.0164726	0.0273581	0.0325626	0.0226562	7.82309	0.024964	0.027941	29.9199	20.5856	0.0325095	0.0251321	0.0201062	5.65399	20.8208	80.8623	0.0228172	0.0273538	0.0231398	0.0219987	0.0399995	12.5556	143.434	0.023804	0.0208387	1.35507	13.1503	28.3715	48.0194	0.0294431	0.0289824	0.027302	0.0246066
267.075	4.18996	Cluster_08878	Inosine	2	MassBank of North America	741	0.0142836	-0.00400004	Cluster_08878	50.8545	0.033348	0.0340195	0.0215872	0.0744371	0.0445472	0.0204626	0.032038	0.0136528	0.0267346	0.0331189	0.0262483	101.432	7.13472	88.8498	11.5606	0.0466272	90.3099	181.06	54.427	98.0268	NaN	6.23572	21.6461	63.5086	121.424	78.8075	NaN	40.5534	324.111	0.0267249	51.6777	0.0272113	1.56256	0.0261837	12.286	315.427	0.0380535	0.0369151	0.0329004
323.97	3.9608	Cluster_10345	NA	NA	NA	NA	0.0142596	0.0202639	Cluster_10345	2.63487	2.41343	2.61119	1.76791	5.68187	0.0381394	0.0208588	0.0265905	0.0130729	0.0219127	6.34827	2.43504	3.10938	1.12293	0.0239625	1.36649	3.97881	1.51304	77.0669	11.9521	0.994511	0.223488	2.20517	4.14627	81.9308	2.34927	2.16692	0.421391	0.0183943	0.0233353	152.103	2.32269	0.907176	0.522497	1.84119	0.0233522	0.0243387	456.487	2.95075	2.4973
375.142	2.64663	Cluster_11561	NA	NA	NA	NA	0.0141504	-0.00968663	Cluster_11561	81.0013	0.0469469	5.98558	13.3775	0.12173	23.0439	0.0234546	31.9595	0.0163459	0.0233062	0.0531722	0.0539508	13.9429	1.84254	49.9157	7.36806	0.095246	210.648	89.9938	216.999	14.7583	30.2939	0.0309642	214.694	109.873	120.349	13.4907	146.537	25.0029	4.41419	7.52513	9.99518	0.0257374	31.2525	0.0362668	5.43508	4.57417	179.289	0.0613286	0.0457824
590.251	1.14792	Cluster_02956	NA	NA	NA	NA	0.0141467	0.0293371	Cluster_02956	0.0281288	2.95713	0.026523	0.0192285	0.0554005	0.0476552	0.0260926	0.0347428	0.0172564	0.0293164	0.0329768	0.0260414	0.0325042	29.8354	0.0304907	15.2686	75.055	0.0334737	0.026336	1.08038	16.0795	7.16823	0.0226959	0.0230197	0.0286007	0.0232892	22.0256	10.597	0.0252248	21.017	5.97457	4.11573	9.91993	0.029848	0.0196335	2.96624	0.0280288	0.0280406	0.0314973	28.1499
287.089	1.6645	Cluster_09375	NA	NA	NA	NA	0.0141196	0.0177785	Cluster_09375	0.00441847	0.00351183	0.0033874	0.0360602	0.0053515	0.0505904	0.0258341	0.0344703	0.0180173	0.0295324	0.0326328	0.0245089	0.0328263	1.97803	0.0309445	0.278605	0.043272	0.967589	0.00240672	0.00241764	0.0110613	0.0161235	NaN	0.0230797	0.0264025	0.0162288	0.00255413	0.0356418	0.0237978	0.027503	0.0148672	0.00257094	0.0164041	0.0316566	0.508171	0.0269901	0.030315	0.184789	2.08946	0.941973
384.15	1.19004	Cluster_11809	NA	NA	NA	NA	0.0140718	0.00684888	Cluster_11809	0.0246387	0.0213475	0.0230286	0.0148691	0.0483856	0.0439461	2.14132	0.0293521	0.0263694	0.0253431	0.378335	0.221618	320.621	4.22396	0.0238649	104.433	0.337168	74.0322	36.3923	86.1069	42.4305	592.141	32.7941	46.0059	3589.32	73.5828	66.9846	115.002	5.86452	10.6407	0.0186426	0.0190799	0.0167245	16.1017	0.0178267	0.0393546	0.0292937	0.02348	36.5053	8.44299
554.28	3.799	Cluster_15363	NA	NA	NA	NA	0.0140455	0.0210371	Cluster_15363	0.0278452	0.0271629	0.0281937	0.0187873	0.0585723	0.000183138	0.00269575	0.000133356	0.0595096	0.000105927	0.0179189	0.0256355	0.0374538	5.07961	0.0311269	6.58078	0.0457747	0.0175694	0.0280655	0.0221391	0.0148036	0.00976624	0.02352	0.184077	0.0295016	0.254155	0.023069	0.0957604	0.524848	0.000105956	0.0112633	0.023116	0.00997601	0.191709	0.0205138	0.00011402	0.000106783	0.0277838	0.030136	0.0256827
873.571	3.52225	Cluster_19369	NA	NA	NA	NA	0.0139618	-0.000488573	Cluster_19369	0.000125645	0.000120962	0.000126164	0.0217084	0.000305222	0.0507767	0.024765	0.0363282	0.0173435	0.0299222	0.0246179	8.80401e-05	0.000117339	0.00131595	0.0304888	0.000906078	0.00015495	0.893046	0.969328	0.000112419	0.000237135	2.5792e-05	8.45402e-05	24.0239	0.608645	0.262198	0.0526007	5.78107e-05	0.0237538	0.0294282	1.76871	0.000117788	0.000493088	0.0317102	9.41246e-05	0.0263311	0.0294539	0.36068	0.000148606	0.000121502
135.03	5.8099	Cluster_05951	NA	NA	NA	NA	0.0139085	-0.0193453	Cluster_05951	0.0201698	0.0173609	5.1547	11.9049	0.0333203	0.0450949	1.78219	0.0287654	1.75397	0.0256587	0.0945069	0.0405296	0.0589778	0.0146883	0.0248166	0.0190997	0.0722056	17.7408	16.6288	10.4577	5.06979	0.222618	0.0257585	9.17544	0.0449937	8.98601	2.80497	0.483608	0.0185045	0.318661	11.8487	3.25985	1.69099	1.44808	0.0141013	0.0288714	0.0278694	0.0279556	0.0171791	3.72262
420.244	1.1269	Cluster_01648	NA	NA	NA	NA	0.0138949	-0.00315706	Cluster_01648	0.24711	0.0237692	0.0267056	2.10814	0.0534994	0.0491338	0.0255639	0.0354413	0.0161275	0.0268621	12.3309	0.0238762	0.033309	1.13721	0.0305558	0.0286847	0.0373136	0.0309001	0.0265116	0.0209248	0.0201351	0.902388	0.0234384	2.59012	0.027407	0.0232149	0.0227441	0.0379129	0.0225993	0.0286248	2.05738	0.0218871	0.0237411	0.0278836	0.0186351	0.0261811	0.0297962	5.93511	0.0289179	0.0246538
133.014	6.18762	Cluster_05908	D-(+)-Malic acid	2	MassBank of North America	886	0.0138912	0.00846344	Cluster_05908	0.0245781	0.0221464	0.0240587	3.87991	0.0495409	0.0429071	1.52735	0.0289025	19.964	2.23364	0.068687	0.0394225	0.059505	34.2694	0.0247892	0.0228457	0.0716607	55.7479	6.89644	56.4336	58.5992	0.298774	4.7873	52.4728	13.148	12.1336	2.45949	0.655957	0.0194384	0.0242777	12.0585	78.5148	72.1099	29.58	10.0904	17.2983	0.0246858	0.0297198	46.4514	10.0132
144.067	4.23215	Cluster_06158	NA	NA	NA	NA	0.0138893	0.0165147	Cluster_06158	0.00331846	0.00247868	0.00263287	0.00148189	0.00441272	0.0505139	0.724513	0.0334875	0.0167036	3.79847	0.436572	0.000625913	0.00078795	0.400471	0.030295	15.0156	0.00111967	0.0197866	0.551139	0.217453	3.45756	24.0057	1.58018	0.0251847	0.108099	0.178576	0.733547	2.77779	0.187563	3.73262	0.318522	0.00192102	0.0140364	0.0322019	1.09502	0.0255334	0.0293435	5.40318	0.0023113	0.00254795
469.314	3.55869	Cluster_13612	NA	NA	NA	NA	0.0138613	-0.0308359	Cluster_13612	0.028231	0.0269072	0.0253314	0.0182842	0.0618571	0.0499441	0.0254139	8.42179	0.0170708	0.0286424	0.0313413	0.0235594	0.0358856	0.0240876	0.0318459	0.0247402	0.0386193	1.48899	0.0266291	0.0213038	0.0101716	0.0100102	0.0225195	7.79564	1.42374	0.165669	0.0233088	0.0374006	0.0253286	0.0275027	0.0212661	0.0230272	0.012923	0.0283366	0.0197023	0.0268103	0.0318598	1.01834	0.0297727	0.0272572
534.184	3.33702	Cluster_14982	NA	NA	NA	NA	0.0138572	-0.041235	Cluster_14982	7.91716e-05	6.96347e-05	0.00755486	0.0234177	0.133223	0.0515361	0.0242009	0.03441	0.018055	0.0277606	0.205705	0.219329	0.785494	0.0773987	0.0315998	0.0126132	0.000435463	0.00175583	0.233055	0.10088	0.00114199	0.118726	8.98681e-05	6.98936	1.31345	0.0753695	0.299828	0.0921262	0.0249566	0.030022	0.0153653	5.80243e-05	0.00336956	0.0307933	5.42722e-05	0.0265078	0.0307479	9.23607e-05	7.6023e-05	7.17144e-05
231.053	1.90445	Cluster_07912	NA	NA	NA	NA	0.0138262	-0.0196611	Cluster_07912	327.806	65.8956	17.4948	11.4135	972.827	289.86	109.285	114.671	48.2184	5.23324	1415.38	449.132	138.131	30.2035	10.3665	16.3957	0.0448433	983.603	267.379	86.714	19.5407	0.0153805	5.94501	889.155	129.791	28.6752	8.62067	0.0333534	0.0222108	0.027663	914.305	460.228	131.642	20.5142	7.08486	0.0282529	11.3583	481.814	268.746	274.421
623.416	3.55206	Cluster_16538	NA	NA	NA	NA	0.0138165	-0.0181755	Cluster_16538	7.45195	6.47058	6.57749	4.63941	14.7882	0.0361686	12.0958	7.93902	12.8983	14.2763	4.27678	6.56143	8.54554	10.5614	1.88151	950.06	10.8065	4.36149	6.3942	5.535	6.6565	1.9298	6.87545	9.94389	1311.9	2508.59	5231.08	16.024	27.6168	0.020263	3.19615	986.445	6.89532	26.2659	5.27797	0.0221171	6.71452	4228.32	13398.9	7759.75
131.035	5.41482	Cluster_05867	NA	NA	NA	NA	0.0137479	0.020372	Cluster_05867	21.7828	19.6166	20.4392	14.2328	44.9423	0.00969673	45.9119	0.00539233	0.0123542	17.8059	0.582987	19.5123	17.0749	1459.74	0.968112	10.671	13.0492	14.6864	19.7	2011.74	3800.55	26.3562	11811.3	3.53031	0.0364626	8.46291	17.6962	0.00861718	3.42602	44.2095	8.34932	16.5122	4243.22	32.8583	2265.36	230.955	47.5024	20.6705	22.2613	19.6775
213.018	3.43651	Cluster_00385	NA	NA	NA	NA	0.0137262	-0.00230997	Cluster_00385	0.0285627	0.0245519	0.0277085	4.85402	0.0620254	0.048734	0.0276516	0.0365204	0.0166289	0.0296937	0.0308758	0.0246386	0.035122	0.0229222	0.0288218	0.0301501	0.0425495	11.8028	12.979	40.7384	0.0197026	0.0160382	0.0214128	10.7187	6.50114	1.55112	0.0224271	0.0338849	0.0231134	0.0285882	0.0222508	0.0240961	0.0215047	0.0310399	0.0210452	0.0251473	0.0291727	1.66995	0.0276307	0.0261547
240.029	2.57709	Cluster_08126	NA	NA	NA	NA	0.0136886	0.0223582	Cluster_08126	0.145366	0.149581	0.559594	0.0909496	0.316237	0.0342518	0.0188618	0.0275805	0.0114408	4.53113	37.36	60.9387	28.66	88.471	0.0221669	0.0543517	0.0608174	7.30302	0.170609	0.0787576	0.0777234	0.418607	0.0324275	5.67849	14.8301	15.7681	0.0976876	0.857879	21.1513	0.020947	28.5128	4835.91	66.7596	0.722529	1.17539	10.957	0.216805	33.8458	132.142	119.501
851.52	3.44813	Cluster_04321	NA	NA	NA	NA	0.0136625	-0.0437922	Cluster_04321	17.4596	179.729	20.8891	16.3254	15.4653	0.0721642	0.222231	0.0430451	0.0975695	258.01	11.511	73.4905	0.822636	4.16648	110.149	0.0123379	0.0307795	27.0373	21.8392	23.0684	41.7319	10.3793	76.3088	108.689	54.2056	41.0737	52.9992	48.5616	163.018	69.0044	30.2623	50.512	50.669	0.0481761	43.387	209.005	0.0440183	27.6632	3.745	95.2801
120.02	1.66525	Cluster_05675	NA	NA	NA	NA	0.0136415	0.0111407	Cluster_05675	0.000138508	0.000121188	0.000124482	9.15628e-05	0.000271574	0.0527995	0.0272717	0.0359374	0.0188118	0.0318601	0.0172882	0.376457	0.794343	0.0140561	0.0295986	0.10618	1.08489	0.000365063	0.000131557	0.000105914	0.0233305	NaN	0.0649085	0.0253098	0.00139816	0.00974554	0.0190292	NaN	0.0244321	0.0282004	0.00024679	0.147139	0.290126	0.0313734	0.0491101	0.0284329	0.0321459	0.000138606	0.0111873	0.134065
245.014	3.67119	Cluster_00562	NA	NA	NA	NA	0.0136189	-0.0262014	Cluster_00562	0.000421157	0.000473018	0.00163853	0.000251016	0.00105672	0.047334	0.0256247	0.0359798	0.457181	0.0259404	0.0315188	0.0235921	0.034956	8.75728	0.0326902	0.016679	0.0391255	0.0170319	0.00056215	0.000255902	0.00916975	0.0166945	9.77161e-05	1.49495	0.0284487	8.92648	0.000255619	0.0385801	5.7246	0.0291007	0.0107997	0.0151607	0.0130186	0.0294068	0.0285959	0.0266464	0.0296593	0.000121191	0.000483943	0.00053299
590.267	1.83624	Cluster_16013	NA	NA	NA	NA	0.0135791	-0.0150834	Cluster_16013	0.000501137	0.00045617	0.000480895	0.000313264	0.00100593	0.0495229	0.0277352	0.0352645	0.0165895	0.0278513	1.00175	24.2632	48.7968	0.0117718	0.0306829	0.0175291	0.0759761	0.0283139	0.643176	0.181917	0.0547001	0.0803029	0.0410027	0.0251366	12.205	0.133244	0.428209	0.034124	0.0234161	0.0290909	0.0129839	0.0484001	0.0127248	0.0317464	0.000353823	0.0261853	0.0307439	0.000550224	0.00049587	0.0485198
647.347	2.69783	Cluster_16923	NA	NA	NA	NA	0.0135591	-0.0110959	Cluster_16923	0.0277051	13.6457	0.0264281	0.788345	0.0608413	0.0517893	0.0265097	0.0349557	0.0179491	7.67633	0.0290995	0.0228035	0.0322518	0.0389489	8.74394	0.0126117	0.0431365	0.0150203	0.0272529	0.0216266	3.50486	NaN	3.7501	0.0242026	0.0276775	0.0115348	2.19491	NaN	1.55893	0.0297414	0.0170917	0.0239038	0.0147697	0.0324867	1.97237	1.03306	0.0310113	0.026027	0.0316204	1.17031
141.057	2.42914	Cluster_06094	NA	NA	NA	NA	0.0134548	-0.0124361	Cluster_06094	0.102152	0.0967578	0.101574	0.0691148	0.214483	0.0408729	0.0257286	0.0275918	0.0160404	5.17163	0.0384	0.032171	5.39099	16.4366	0.0274613	159.379	0.0606976	0.0683835	0.102638	0.0788485	58.3928	95.9881	342.554	0.0208354	0.0422444	0.0441801	0.088646	0.0322036	0.0196719	76.4128	0.0490956	0.0811583	18.9066	0.0299744	21.8879	0.0261445	0.0262685	0.0924062	0.114104	120.098
151.042	3.57979	Cluster_06266	2-Hydroxyphenylacetic acid	2	MassBank of North America	604	0.0133966	-0.00967299	Cluster_06266	2.02766	0.623089	0.00153067	0.043589	15.5641	0.0518233	0.0276188	1.37362	7.12784	0.224504	0.788926	52.6165	24.4402	21.4247	33.4667	31.1964	5.62164	0.25643	0.927506	2.21488	4.99452	4.33788	1.09981	40.117	0.369398	4.80526	6.05979	1.76951	4.46589	29.3095	3.07231	20.6374	18.3469	5.27335	1.73478	46.358	4.15521	1.7578	13.0196	1.3835
697.334	1.36684	Cluster_03600	NA	NA	NA	NA	0.0133944	0.0158929	Cluster_03600	9.15742	8.34462	41.4106	103.944	1.37317	0.0447428	6.70426	137.181	99.6962	19.0566	0.046796	0.871981	0.0995542	36.1433	48.4075	56.71	0.113705	13.4131	3.10267	7.7085	6.35242	3.25807	0.0211424	25.3358	0.128225	26.5506	2.40681	6.50192	31.9325	0.0246557	1.02036	0.0928047	38.431	19.9536	13.7402	25.0967	3.33781	0.0278474	145.438	82.4653
391.21	4.55959	Cluster_01449	NA	NA	NA	NA	0.0133816	0.0311669	Cluster_01449	0.0299854	0.0255025	0.0282048	0.0171364	0.0585228	0.0476678	0.025612	0.0344508	0.0168355	0.0260609	9.80041	26.285	35.2211	48.8012	0.0273911	37.4367	0.046909	37.2966	19.1336	42.7461	28.1627	57.8792	0.0234682	6.06542	28.9206	28.2417	26.7369	75.6235	9.65446	0.0252912	21.6537	48.3089	0.216147	18.9213	7.53507	0.0250314	0.0270669	0.0273474	31.9277	0.0245973
208.936	9.73773	Cluster_07450	NA	NA	NA	NA	0.013281	-0.0242578	Cluster_07450	10.0345	10.2034	10.0046	8.49725	0.0678717	0.0510027	10.828	0.0353902	5.33825	8.89492	13.2601	13.3682	15.5139	11.9119	15.4514	14.2498	15.8929	16.2884	13.7897	11.7416	9.682	25.095	10.5126	12.9651	12.8789	12.1867	13.5178	55.2755	11.1568	10.7167	11.3553	10.4205	12.8704	12.7937	9.16302	12.497	12.8029	14.0925	15.2588	13.7909
139.008	3.47187	Cluster_00150	NA	NA	NA	NA	0.0132671	0.00665863	Cluster_00150	0.000447928	0.000413825	0.000448039	0.00029277	0.000895371	0.0681226	0.0437786	0.0930602	0.0553629	0.0508615	0.021629	0.000409499	73.9717	23.2356	0.0702183	1.15047	0.000752606	0.00982346	0.000404488	0.000345782	0.232306	1.54683	30.709	0.0366296	0.000548874	0.00920196	0.000366603	0.00229155	0.0630377	82.291	0.0176019	0.000340884	0.0114913	0.104873	62.5647	120.817	20.825	0.000500907	0.000457665	26.0963
343.214	3.31674	Cluster_10785	NA	NA	NA	NA	0.0132512	-0.0181168	Cluster_10785	0.0277944	0.0233644	0.0272274	0.0187753	0.058076	0.00058982	0.000305547	0.000364123	0.000156159	0.000310925	0.0182416	0.025851	0.0350975	0.0240647	0.000331477	0.0307768	0.0421654	0.0309413	0.0260034	0.0235833	0.0194575	0.0177318	0.0219519	0.00029542	0.0313014	0.0227259	0.0237395	18.719	0.0241766	0.000329277	0.0256004	0.0233932	0.139212	0.000291655	0.0202309	0.114649	0.000359823	0.0276945	0.0290241	0.0258161
587.302	4.67839	Cluster_15959	NA	NA	NA	NA	0.0132357	-0.000557002	Cluster_15959	138.101	34.248	0.0260768	0.0186684	0.0635358	0.0390842	0.0245477	0.0354828	0.0225121	217.5	103.452	0.0218608	0.0308262	0.0218002	0.0299351	0.027627	0.0387413	0.029496	0.0270183	0.0226414	0.0185203	NaN	0.0196278	0.696734	0.0350773	0.021329	38.3674	NaN	0.0237781	0.0267779	0.022164	170.14	292.129	1.89429	0.0205439	0.0254469	0.0226665	0.0238665	0.030397	0.0273259
344.158	4.5685	Cluster_01147	NA	NA	NA	NA	0.0132195	-0.00712397	Cluster_01147	2.55858	3.33353	0.0260344	0.0182579	0.0601421	0.0516896	35.3934	13.4039	5.28789	16.7053	26.0408	0.0229356	0.0319235	0.0113544	0.0289593	0.0131829	0.0423617	4.77982	0.0259585	0.0204825	0.010161	0.00282299	1.86666	7.02714	0.0274186	0.0124677	4.21302	0.00583117	0.0227505	0.0277087	16.7452	21.1369	5.74133	0.0314882	0.0202389	0.0256226	0.0301596	18.9643	0.0297301	42.0827
204.074	3.62999	Cluster_07370	NA	NA	NA	NA	0.0132042	0.00894936	Cluster_07370	0.0142812	0.0116727	0.0101341	4.25977	0.0173749	0.044556	0.0250642	0.0372417	0.0159674	0.0276437	0.0312846	0.0242865	8.32113	0.0200222	18.7741	3.9226	1.47293	2.38981	0.00794917	0.00864081	0.0130057	0.0148392	0.198903	0.0237315	0.0286108	0.0228454	0.00864043	0.0352954	0.024818	0.0289503	0.020181	0.00862427	0.0213242	0.0318739	0.00959962	0.0256624	0.0287102	0.0654494	0.0103054	0.012459
229.157	4.72302	Cluster_07890	NA	NA	NA	NA	0.0132014	0.0197781	Cluster_07890	44.0071	0.023923	5.96032	3.86543	0.0569583	12.7614	0.0195049	0.0331804	0.0151162	0.0255275	0.0340081	28.8998	0.0349413	32.3316	55.5635	183.343	59.927	49.4775	49.9382	0.0231066	24.7509	963.948	47.5599	0.0200389	0.0331551	0.0217652	0.0219445	3.21002	17.8989	30.9229	11.1116	24.2793	18.3691	0.0246252	63.6545	62.6234	6.9255	4.29844	0.0299803	0.02421
492.342	4.04754	Cluster_14096	NA	NA	NA	NA	0.0131852	-0.0134055	Cluster_14096	0.0286278	0.0260912	0.0295392	0.0199945	0.0558011	3.6168	0.00111339	0.000339153	0.000335196	0.000368489	13.837	8.70655	0.0330321	0.258902	0.911069	0.014863	0.0427265	0.0160539	0.0265853	0.0228917	5.37225	NaN	0.0234723	0.0582403	0.0301796	3.34136	14.6321	NaN	0.16254	0.000359634	0.326959	0.0212232	0.010087	0.218864	0.0205229	0.00121694	0.000909603	0.0269176	0.0308178	47.9576
613.357	2.7425	Cluster_16397	NA	NA	NA	NA	0.0131534	-0.0330618	Cluster_16397	3.47672	19.7121	0.0241687	16.4561	0.0549407	0.0332185	3.99993	2.75225	0.0378984	12.6532	1.07018	274.843	1.87915	8.35499	7.94753	0.0171046	2.61741	0.0206384	0.0244993	0.0194531	6.66216	13.9017	9.26761	1.39072	1.75992	1.26392	5.63488	11.4639	7.08412	3.07505	2.39621	6.09333	7.36371	0.0681055	9.2753	21.4082	0.838881	0.0293184	0.0289986	7.11824
493.294	3.52957	Cluster_02171	NA	NA	NA	NA	0.0131172	0.00397877	Cluster_02171	73.9256	0.0255156	0.0244849	8.37931	4.91418	0.048134	15.8824	28.9719	126.143	210.671	34.8715	92.8259	125.143	196.472	527.561	503.186	117.194	63.8094	100.497	25.9154	93.5273	63.8004	109.116	7.03222	33.3655	17.6914	24.7436	26.4506	90.3692	77.9263	22.6497	42.7519	88.9448	36.1723	145.76	69.4892	341.828	9.57873	582.767	311.305
160.041	1.03473	Cluster_00210	NA	NA	NA	NA	0.013094	0.0232075	Cluster_00210	0.0254508	0.0260855	0.0277361	0.0184731	0.0543891	0.0493957	34.5075	0.0348906	0.0168949	0.0257412	0.95882	0.0241632	0.0324338	0.0245098	0.02938	0.028672	0.0382499	0.0323455	0.0256839	0.0215663	0.0186339	0.0152687	0.0205788	2.19526	0.0266404	4.37754	0.023745	8.24884	0.0231518	0.0293795	1.87012	0.0239893	0.0222774	0.0294436	0.0187404	0.0260685	0.0275639	0.0270443	0.0287341	0.0269193
448.283	4.14294	Cluster_13104	NA	NA	NA	NA	0.0130564	-0.0225463	Cluster_13104	0.0271956	0.0254958	0.0283375	0.0178451	0.0588965	0.0522113	0.0141345	0.0366227	0.000983693	0.0260909	22.5425	0.0260337	0.0362999	0.0129736	0.0317732	0.0160641	0.0446746	0.0180809	0.0258105	0.021587	0.0109094	6.44453e-05	0.0242896	1.48618	0.0272943	0.0125831	0.0220159	0.000166358	0.024676	0.0269686	48.3029	1.03365	0.010811	0.00165441	0.0194834	0.0151387	0.0303605	76.0248	47.9464	24.1155
521.351	1.50811	Cluster_14721	NA	NA	NA	NA	0.0129958	0.00813387	Cluster_14721	0.020022	96.4172	1.0835	0.499511	0.0390046	9.60711	0.0286667	0.0318702	0.017536	0.0287596	0.0380953	0.0298669	0.0407579	0.0179268	22.6245	4.19026	91.3705	0.0236722	3.80297	4.16119	0.0137394	9.99707	0.0167971	1.43927	0.0324411	19.7309	1.17788	58.0469	0.0219286	0.029619	0.0169478	11.3044	13.2761	30.7737	1.22326	15.7749	0.0338055	0.019556	8.41094	128.293
370.152	2.64102	Cluster_01294	NA	NA	NA	NA	0.0129622	0.0217512	Cluster_01294	0.0269443	0.0262189	0.0283992	0.0190733	0.0601699	0.000685548	0.000394592	0.00038062	0.000117197	0.000368838	0.016959	0.0250899	0.0347367	0.0238895	0.000330839	0.0323604	0.0422598	0.0347409	0.0262196	0.0220326	0.0210946	0.0194172	0.0253347	0.000345433	0.0286347	0.0244409	0.0226886	0.0404767	0.000268901	0.0807653	0.0236752	0.0228495	0.0234982	0.000212601	0.0207993	0.343856	0.000499944	0.0306476	0.0280469	0.0283683
202.073	5.76948	Cluster_00349	NA	NA	NA	NA	0.012956	0.0373263	Cluster_00349	0.0285962	0.0251233	0.0261193	0.0193554	0.0616958	0.0509059	5.86201	0.0351058	0.0166807	0.029165	0.0321953	0.0249117	0.0364816	0.0112475	0.0301998	0.0342063	0.0412788	0.0156317	0.0271052	0.021139	0.00998332	0.00058016	0.0237246	0.0245922	0.0292037	0.0117451	0.0227461	0.00129609	0.023989	7.85081	0.0219611	0.023872	16.5263	0.0289697	10.3152	4.40376	0.0299933	0.0260368	0.0307247	10.3013
219.052	5.17337	Cluster_07652	NA	NA	NA	NA	0.0129416	-0.0120973	Cluster_07652	0.0289601	0.0247696	0.025221	0.0172318	0.055939	0.0498461	0.0252865	0.0365519	0.016774	0.0263988	0.0317914	0.0249361	0.0331278	0.0219092	0.0311359	1.68678	0.0406541	0.0305954	0.0256951	0.020737	0.01811	8.83207	5.73397	0.0242134	0.0277728	0.0233482	0.0222207	0.0374143	0.0238887	0.0300293	0.0209378	0.0225703	2.40294	0.0296102	10.0186	10.8321	0.0289331	0.0263469	0.0285519	0.0243207
587.287	4.68033	Cluster_02935	NA	NA	NA	NA	0.0128833	-0.00462689	Cluster_02935	406.178	98.1843	0.023659	0.0157114	0.0497667	55.7756	8.81977	0.0366087	0.0178729	672.229	365.186	12.6258	0.101119	4.24621	0.0333724	4.93862	3.75196	0.0291213	0.0213709	0.15005	2.69666	0.0358049	0.168639	11.0566	8.70169	6.30948	138.985	147.862	9.00547	0.593224	0.019945	407.62	776.105	12.0988	2.09791	9.76079	0.0281438	0.023905	2.24083	1.58501
336.994	9.817	Cluster_10612	NA	NA	NA	NA	0.0128592	-0.0270356	Cluster_10612	0.00977449	0.00852271	0.00862983	0.00546723	0.0172564	0.0663371	0.0380585	0.0693861	0.0329428	0.0410792	13.4535	20.0009	9.70773	7.61617	0.0603182	7.87823	0.106499	5.11574	0.418116	6.45091	5.50493	0.164256	6.20858	15.8195	51.8297	7.66482	7.26381	111.288	10.816	0.0400434	6.94697	5.86964	8.15207	0.0577931	4.57786	0.0379488	0.0361716	12.7929	7.82739	8.61915
141.056	2.91577	Cluster_06095	NA	NA	NA	NA	0.012834	0.0318889	Cluster_06095	0.0302002	0.0236772	0.0291103	0.0196649	0.0589173	0.00317366	0.0156958	0.00105511	0.0184067	0.0012702	0.029549	0.0246511	0.0339659	0.0463371	0.000915164	0.0537804	0.040598	0.0172373	0.0266479	0.0216988	0.0428744	NaN	12.0474	0.00146823	0.0301602	0.0109063	0.0253438	NaN	0.000677965	0.148155	0.0108183	0.0244408	0.041293	0.0328907	0.800325	0.0161236	0.218915	0.0269852	0.0317153	0.0277215
240.029	3.40852	Cluster_08128	NA	NA	NA	NA	0.0128088	-0.0204759	Cluster_08128	0.0359424	0.0306195	0.0296247	0.015681	0.0460549	0.0456389	0.0179096	0.0336638	0.0119933	20.6431	29.5452	10.9422	0.0372092	708.758	0.0308954	3.0775	0.048951	1105.08	26.64	44.5941	8.78126	2.85328	1.44722	15.0711	28.1967	190.564	14.1582	4421.64	4.64864	0.0267758	1107.1	34.2361	1092.45	1.45675	0.0243713	0.0196956	0.0245998	222.167	26.5969	29.9806
227.131	1.71339	Cluster_00460	NA	NA	NA	NA	0.0127417	-0.015742	Cluster_00460	25.5279	22.4227	26.6483	17.9365	50.4515	0.0285351	0.0176788	0.0221528	0.0120608	0.0168707	0.0533247	15.1559	104.735	1696.88	33.8508	1107.05	19.903	26.4691	25.3852	18.91	40.0108	14.4386	19348	81.5829	186.343	1311.12	20.4965	0.0195711	46.6254	70.7676	19.4719	21.0385	1513.56	62.7349	4337.01	106.484	420.105	24.477	17882.7	5868.85
539.359	2.65069	Cluster_15100	NA	NA	NA	NA	0.0126746	-0.0147335	Cluster_15100	0.00925073	0.00750717	0.00660831	0.00370845	0.0109206	0.0470985	0.0252258	0.0356311	0.0161396	11.8161	0.0317292	0.0244352	0.0322943	0.349052	7.11134	0.0084159	0.0393992	0.0156783	0.00441353	2.12484	0.133836	NaN	0.299694	9.47963	0.0300294	0.00837786	0.00523643	NaN	0.0258358	0.0305928	1.69752	0.935301	0.581197	0.0307183	0.738064	0.0265873	0.0312818	5.8683	0.00582208	0.00714507
468.306	3.14261	Cluster_13584	NA	NA	NA	NA	0.0125034	-0.0529783	Cluster_13584	0.0282584	0.0253597	0.0279521	0.0191846	0.0561357	0.0503387	13.8635	4.66064	0.0176788	1.55073	1.78046	0.0255811	0.0333903	0.0226018	0.0299002	0.0275845	0.0399797	0.016928	0.0273857	0.0233103	0.0118933	6.46428e-05	0.764806	10.2897	0.0271135	0.0261833	0.023862	0.000142327	0.0231299	0.0278846	0.0213334	0.0230581	0.0138446	0.0305915	0.0202327	0.0267348	0.0292799	0.0287772	0.0314764	0.0271445
585.272	4.15461	Cluster_02916	NA	NA	NA	NA	0.0124709	0.00872994	Cluster_02916	60.5656	18.9197	0.0270049	0.0179474	0.0600566	0.0478737	8.21981	0.0336986	0.0173077	108.982	27.3088	0.0237273	0.0333454	0.0127131	0.0303837	0.0142546	0.0396495	0.018409	0.0271261	0.0230147	0.00984586	NaN	0.0244206	0.0242596	0.0284649	0.0127836	27.3192	NaN	0.0239977	0.0277072	0.0116456	43.5819	138.545	0.0314197	0.0220743	0.0248979	0.0322919	0.0277373	0.0294752	0.0283474
273.172	3.56224	Cluster_09034	NA	NA	NA	NA	0.0124108	-0.014142	Cluster_09034	0.0274227	0.0237086	0.0258649	0.017843	0.0551332	0.0482631	0.024056	0.0358854	0.016596	0.0286252	0.0287982	0.0253439	0.0340792	2.302	0.0279529	9.23956	0.0392578	0.0319083	0.0250333	0.0204262	0.0183312	0.0160347	0.568658	0.0230662	0.0274483	0.0231859	0.0228161	0.0339468	0.0239669	2.42626	0.0223536	0.021128	0.0234679	0.0291926	3.94122	0.025385	0.0302446	23.3018	0.0270207	0.0245861
530.279	4.3275	Cluster_02497	NA	NA	NA	NA	0.0123405	0.0152539	Cluster_02497	147.962	28.1231	0.501819	1.13735	60.7617	32.6744	4.82571	19.6584	0.0178873	0.839471	27.353	0.0131208	0.0185692	0.0362493	0.0658378	0.0500027	0.0221954	0.431976	0.174318	0.0304907	0.034395	0.126459	0.0150648	14.0168	0.0156548	0.0358289	0.0317924	0.292478	0.0598162	0.0547526	178.672	0.0312591	0.0377957	0.0308392	0.88596	0.0250084	0.0445968	190.959	0.0462342	0.0312972
501.253	1.42704	Cluster_14294	NA	NA	NA	NA	0.012328	0.0108193	Cluster_14294	0.0269426	0.0247632	0.0273433	0.0187136	0.0571303	0.00584847	0.00476984	0.00521	0.0028667	0.00265388	0.020538	0.0232742	0.0318948	0.0245112	0.512973	0.122715	0.0391685	0.0326345	0.0249282	0.0208863	0.0199686	0.0161336	0.0574878	0.00301955	0.025932	0.0222458	0.0234262	9.43182	1.12555	0.0602797	0.0240994	0.0221423	6.8054	0.00542033	0.0205788	0.732115	0.00438854	0.0259753	0.030175	0.0260052
93.0454	5.16836	Cluster_00018	NA	NA	NA	NA	0.012324	0.000716873	Cluster_00018	0.0268388	2.15375	0.0256866	0.017817	20.4902	0.0500004	0.0260501	0.0333557	0.0172453	0.0272383	96.2548	30.2324	0.0338923	40.2889	64.5755	123.56	264.42	0.0316075	0.0266506	0.0206042	0.0183201	0.0162468	22.3606	0.0246138	6.11563	0.022037	0.0244572	105.895	3.24101	1.84114	42.1976	16.8684	1.04502	0.0317309	39.2984	37.4107	0.0291239	25.1478	16.5672	36.8095
574.351	2.48816	Cluster_15737	NA	NA	NA	NA	0.0123126	0.00589611	Cluster_15737	0.0287395	0.0233064	0.0259396	0.0178447	0.0591241	0.0489325	2.64206	0.0346099	0.0175869	0.0288851	0.0329825	0.0239707	0.0337913	4.43418	0.0283954	0.0133109	0.0422112	0.0148308	0.0263498	0.0217065	1.3836	0.000252942	9.53468	0.0232357	0.0275184	0.0106543	0.0214714	0.000588781	0.023243	6.81596	1.89844	0.0229042	0.00961513	0.0331988	16.383	12.1533	6.81364	0.0240699	0.0297784	0.0261989
480.215	4.51062	Cluster_13814	NA	NA	NA	NA	0.0122218	0.0331988	Cluster_13814	0.0276723	0.0249208	0.0239148	0.0167647	0.0578058	0.0490869	0.0246503	0.0329144	0.0157081	0.0273316	0.0288933	14.0218	1.5619	17.9821	0.0311844	26.9031	10.2445	0.0320836	0.0264793	0.0195141	4.31914	0.0169684	0.0232782	0.0235177	0.0266879	0.0227005	5.36016	0.036395	0.0244524	0.0263489	0.0221161	0.0221961	11.5507	0.0291146	2.57382	0.0269087	0.028227	0.026927	0.029622	7.64847
485.224	1.13478	Cluster_13933	NA	NA	NA	NA	0.012184	-0.0027981	Cluster_13933	0.241468	27.9555	0.079738	0.0656847	0.210112	0.0483416	0.0476761	0.146483	0.0454338	0.0222227	0.0772347	12.7571	0.04291	0.0251481	2.43272	0.251428	0.0530562	0.0351041	0.110259	0.593665	1.209	0.0676638	2.21376	0.083512	0.0368974	0.513906	0.079403	0.156847	4.75741	1.06147	0.0283197	0.25097	0.0254572	0.202195	0.0518726	5.08785	0.730934	0.0427831	0.111599	1.26476
228.074	3.97877	Cluster_00469	NA	NA	NA	NA	0.0121722	-0.00316038	Cluster_00469	6.27272	4.53797	0.0269516	1.25214	0.0570534	0.0473308	0.026229	0.0361784	0.0165101	4.04645	0.0308079	0.024313	0.0352375	0.0224868	0.030566	0.0306537	0.0429307	17.7637	9.04128	0.0212945	0.0189746	0.0168845	0.023186	7.08499	13.0503	8.78954	8.51838	10.627	0.0234174	0.0302546	1.84973	22.2142	9.07794	0.0302251	0.0198649	0.0273325	0.0282094	5.82884	22.9798	0.025658
590.247	1.83719	Cluster_02957	NA	NA	NA	NA	0.0121691	-0.0113655	Cluster_02957	0.00278368	0.00505592	1.93866e-05	0.0086426	3.93921e-05	0.00738204	0.0131004	0.00380023	0.0162844	0.0121355	0.0679203	0.152878	0.567868	0.00471513	0.0032057	0.010345	7.75713e-05	0.0148612	0.259197	0.182492	0.0353758	0.0542778	0.0255714	0.00396882	0.363858	0.0602625	0.242031	0.0669016	0.00298705	0.0141259	1.57678e-05	0.0294904	0.00140038	0.0309976	0.00311513	0.0133939	0.00316192	0.0133747	0.00128046	0.0334294
503.269	3.49884	Cluster_02252	NA	NA	NA	NA	0.0121468	-0.0551535	Cluster_02252	96.5353	2.62157	37.0798	12.2095	205.238	398.392	3729.47	176.526	96.9617	566.763	2389.26	69.9412	5.1115	42.6925	69.0062	1.31931	6.77311	101.881	128.464	77.4545	34.0319	18.0403	18.1162	447.503	72.4564	49.7542	13.7603	113.383	200.542	108.199	15.7925	41.4098	12.1334	17.2316	31.5433	8211.31	30.8661	41.1933	36.9483	3.88205
170.998	1.2955	Cluster_06704	NA	NA	NA	NA	0.0121413	0.0397883	Cluster_06704	0.00066496	0.000652015	0.000665851	0.000406146	0.00137665	0.0447325	70.2005	0.0453605	0.0923776	0.0284851	0.0121448	3.20381	0.074777	22.8765	26.5862	258.218	0.00138779	0.0216605	0.000645249	0.826261	1.39319	0.605065	40.2041	0.0216985	0.00093582	0.0243115	0.162366	0.0026489	0.0309166	0.028032	0.000574869	0.000558153	0.11966	0.203614	5.1031	14.8806	0.0249279	0.000782563	0.00067887	7.22597
645.349	1.36632	Cluster_16879	NA	NA	NA	NA	0.0121368	0.0105693	Cluster_16879	0.0286881	0.0256141	0.0273442	0.0175895	0.0579195	0.0479384	0.0250638	0.0335621	0.0173918	0.0283777	0.0307591	10.6332	13.8441	0.0239944	98.6696	0.029499	0.0407829	0.0312265	0.0283021	0.0211716	0.020373	0.0177492	0.0224575	0.0234856	0.0261353	0.0244081	0.0226098	0.0354817	0.0223929	0.0279102	0.0235688	0.0221424	0.0216681	0.0285218	0.0202757	12.6148	0.0294974	0.0248449	0.0302781	0.0254849
339.113	5.0379	Cluster_01102	NA	NA	NA	NA	0.0121059	0.0196623	Cluster_01102	0.0230197	0.0200778	0.0244608	11.2414	0.0533572	0.0408926	0.027327	0.0228212	0.0143679	0.0212032	2.58233	0.00875485	0.0121964	0.0343331	0.0217561	0.0462904	0.0148382	0.0416418	7.69923	0.0195631	0.0273984	0.0260595	0.0144175	0.020065	0.0132389	0.0303039	5.65477	11.7389	0.547787	0.0214211	0.0298769	0.0188436	0.0338524	0.0299557	4.59396	0.0270153	0.0521039	0.0171541	0.0266319	0.0202402
513.252	1.21806	Cluster_14538	NA	NA	NA	NA	0.0120946	0.000809767	Cluster_14538	0.0215252	0.0202045	9.10238	11.4987	0.0481565	0.0477414	10.8114	1.33373	9.99119	2.19495	0.0451735	68.2613	17.8113	14.3409	0.0318311	0.0291341	0.0387878	0.0272445	0.0191358	3.5072	5.12844	0.00818512	0.0167069	0.0223836	0.0275322	12.2174	28.8923	14.4607	96.3025	0.0287123	0.0206229	31.9955	39.6502	0.0446602	4.432	6.15628	0.0275887	0.0182829	0.0220181	0.0202262
380.318	1.29414	Cluster_01360	NA	NA	NA	NA	0.0120944	0.0256883	Cluster_01360	0.0272096	0.02524	0.0257402	0.0171099	0.0607191	0.0480123	0.026616	3.76062	0.0177234	2.14772	58.3508	0.0232055	0.0338356	0.0239964	34.2474	0.0299913	14.7487	0.0319045	0.0245343	0.0222126	0.01899	0.017877	0.0234006	10.2376	12.9284	8.30521	7.60968	6.21481	0.0252243	19.9288	0.0215176	0.0232514	0.0234708	0.0315517	0.0200861	0.0263561	0.0302092	0.028379	0.0288617	0.0244416
102.055	5.61758	Cluster_05377	NA	NA	NA	NA	0.0120783	-0.00704434	Cluster_05377	0.0139718	0.0129251	0.013766	0.00863615	0.0265824	0.0580178	0.0304744	0.0364616	0.0198866	0.0304404	193.626	49.0304	6.45199	17.9813	57.692	2.60215	15.0639	9.5152	9.49145	23.3383	16.1367	NaN	45.7021	0.858059	21.408	0.751242	4.76921	NaN	22.1572	23.0648	7.64014	0.0110437	15.2464	3.09857	22.1009	119.504	0.0364807	24.5397	3.29176	36.8346
350.173	3.96343	Cluster_01186	NA	NA	NA	NA	0.0120714	0.0020946	Cluster_01186	0.0275129	0.0240792	0.0257838	0.0169487	28.1797	0.0516962	1.40261	0.0372655	0.492507	0.0292939	0.0289126	0.0232844	0.0299476	0.0240475	0.0331378	0.0303061	0.0373249	2.21227	5.92386	0.020438	0.0184946	0.0154628	0.0230887	32.6573	24.9495	15.6708	9.05268	0.0354411	4.15968	0.0286041	14.9862	0.020456	0.0210673	0.0301588	0.0195318	0.0261965	0.0293298	2.09957	0.0277779	0.0260487
394.334	1.22823	Cluster_01477	NA	NA	NA	NA	0.0120581	0.0217081	Cluster_01477	0.0281664	0.0248706	0.0278303	0.0187171	0.0595367	0.0451576	0.0261377	0.0324837	0.0168424	0.0261286	25.8846	0.0263451	0.032926	0.0235777	81.7221	0.0298684	19.7531	0.0340869	4.04577	0.0206124	0.0190603	0.0172402	0.0242165	4.35144	0.0262074	0.0211557	0.0249457	12.3118	0.0238187	69.538	0.0219222	0.0228258	0.0214097	0.0315099	0.0202097	0.026042	0.0284974	0.0275296	0.0305832	0.0257551
120.02	1.83627	Cluster_05676	NA	NA	NA	NA	0.0120377	0.0120512	Cluster_05676	0.0306118	0.0282147	0.0291019	0.0202495	0.0623478	0.000570793	0.148782	0.00029522	0.000296819	0.0967473	0.0190187	1.14196	5.35351	0.0231103	0.0105991	0.638513	3.94738	0.0173708	0.0274296	0.022357	0.0218988	NaN	0.0238903	0.000289012	0.0295738	0.0108661	0.025507	NaN	0.234739	0.0383812	0.0123171	0.0253542	1.53269	0.000522571	0.0214083	0.117458	0.000417575	0.027847	0.030045	0.0278074
232.061	3.29933	Cluster_00499	NA	NA	NA	NA	0.0120185	0.0206228	Cluster_00499	187.016	184463	156.021	117.898	366.935	258.057	521.12	112.853	110.42	32.5162	43604	9761.88	209.476	53463.6	72.8167	71128.1	260.659	211.965	160.909	134.977	93.1287	7.01793	140.539	134.23	167.03	86.6265	138.962	0.0571753	0.0216981	0.0267381	20215.5	140.627	47849.9	36.3398	125.492	4.13459	0.0264059	157.091	186.727	879570
525.344	3.18912	Cluster_02450	NA	NA	NA	NA	0.0119982	-0.0337918	Cluster_02450	0.000127578	0.000114745	0.000106906	5.87361e-05	0.000170657	0.0499101	0.0261738	0.0373082	0.0173403	0.0279449	0.0301935	0.0229497	0.0345858	0.013527	0.0292044	0.0163057	0.0409618	0.015613	7.45501e-05	8.03994e-05	0.00950591	0.0180241	7.19907	8.39138	0.0255783	0.019591	0.00323811	0.0366416	0.02405	0.0268717	0.0118064	8.16277e-05	0.0118599	0.029686	0.458634	0.0256704	0.0297993	0.000746112	8.81478e-05	0.000110504
539.359	2.81958	Cluster_15092	NA	NA	NA	NA	0.0119771	0.009512	Cluster_15092	0.0271218	0.0245209	0.0263596	0.0172178	0.0553382	0.0497998	0.0244545	0.0333151	0.0165499	11.1596	0.0319361	0.0246086	0.0317558	0.0225283	6.63632	0.0282808	0.0434499	0.0311277	0.0240461	0.0215147	0.0186233	0.0147177	0.0236205	6.67883	0.0292791	0.021194	0.0217785	0.723809	0.0250576	0.0284448	3.10108	0.0215472	0.0214247	0.0317756	1.16089	0.0251763	0.0307423	3.20236	0.0287369	0.0249658
590.266	2.13272	Cluster_02959	NA	NA	NA	NA	0.0119737	0.024513	Cluster_02959	0.00426894	0.00450234	0.0103909	0.00253768	0.00936463	0.00803342	0.0135108	0.0124987	0.0165161	0.00569826	0.0662119	0.134465	0.598889	0.14606	0.00952567	0.00310474	0.00158627	0.00305605	2.63172	5.28608	0.0516921	0.00623256	0.0440291	0.277659	0.246468	0.0693514	9.47485	0.0139229	0.00909583	0.808001	0.00218072	0.0246163	0.0226169	0.0329031	0.00403505	2.41522	0.00374657	0.00131322	0.0045986	0.0309043
645.334	1.36632	Cluster_03310	NA	NA	NA	NA	0.011957	0.00822151	Cluster_03310	0.0266456	0.0239656	0.0267729	0.0167886	0.0579501	0.0494769	0.0249769	0.0347013	0.0152976	0.0304698	0.0291011	16.1783	24.7423	0.0221969	148.372	0.0293914	0.041098	0.0327211	0.0251919	0.0213864	0.0179628	0.0168977	0.0237104	0.0246141	0.0279251	0.022439	0.0225858	0.0412475	0.0232193	0.0272342	0.0217905	0.0221451	0.0231601	0.0317096	0.0203697	11.8617	0.0287285	0.0280563	0.029542	0.0245916
843.508	1.23552	Cluster_04286	NA	NA	NA	NA	0.0119491	-0.0639879	Cluster_04286	0.0261657	13.847	0.0257898	0.0164653	0.056487	0.0541914	0.0276536	0.0365388	7.6142	0.0294664	0.0164423	0.703074	0.00381005	3.12807	0.0310598	0.0239474	0.00517485	0.0173221	0.0241307	4.76371	2.60718	3.35806e-05	0.0246484	0.0248886	0.00311709	14.4147	7.54414	0.055679	23.8668	0.0275065	0.0231168	0.0211169	1.46285	0.0287306	0.0185644	0.0259567	0.0308848	0.0273845	0.0267281	0.0264692
374.988	9.81197	Cluster_11547	NA	NA	NA	NA	0.0119244	0.00692527	Cluster_11547	0.000210018	0.000201503	0.000158815	8.97658e-05	0.000275509	0.0491826	0.0277497	0.0341451	0.0169048	0.029682	0.0332127	0.0249428	0.0358468	0.0836043	0.0310035	0.0795516	0.0427601	0.0580783	0.000134214	0.0683433	0.063947	0.0039928	0.00904751	0.0261105	0.0291177	0.0914596	0.0750657	1.75897	0.0246272	0.0314285	0.100697	0.0459629	0.129705	0.0302891	0.0364175	0.025047	0.0341267	0.295069	0.066204	0.0832713
853.541	3.43854	Cluster_04329	NA	NA	NA	NA	0.0119117	-0.0435073	Cluster_04329	30.97	402.524	43.2972	37.6953	19.9709	0.0683514	0.0456974	0.0446099	0.0335975	958.654	33.6384	380.999	7.22904	11.1724	273.422	0.00813373	0.0402212	70.5136	46.1103	66.1423	122.007	63.4554	340.64	427.665	115.621	124.157	200.85	238.118	650.149	145.124	83.7566	159.449	164.372	0.0578723	115.214	645.269	0.0421159	56.5818	10.6821	414.795
93.0341	3.7959	Cluster_05210	NA	NA	NA	NA	0.0118398	-0.0161916	Cluster_05210	0.0260516	0.0238804	0.0277402	0.0179925	0.0587357	0.0489028	0.0274465	0.0339063	0.017741	5.09665	0.030922	0.0240693	0.0338612	0.0244706	0.0309181	0.0285182	0.0411777	0.0313516	0.0262329	0.0201749	0.0194987	0.0182055	0.0214303	0.0245175	0.0263974	0.0219094	0.0232689	0.0403286	0.0248648	0.0272746	0.0217847	0.0232427	0.0227459	0.0344665	0.018187	0.0260605	0.0305071	0.0262387	0.028695	0.0245553
260.112	2.10437	Cluster_00643	NA	NA	NA	NA	0.0118116	0.025939	Cluster_00643	1.28098	0.0223573	0.0264164	0.0183921	11.8724	0.0466604	0.0242634	0.0342812	0.016041	0.0279047	5.60609	0.0250004	0.0353735	0.0224005	0.031947	0.0316768	0.0436148	1.82802	0.0266623	0.0204482	0.0187118	0.0180429	0.0230242	0.0226896	0.0271868	1.03326	0.0242851	1.86623	0.0233828	0.0273813	2.86073	44.1103	13.3692	0.0273485	0.0202548	0.0262093	0.0287238	0.0265192	3.65741	0.0256177
103.04	3.95125	Cluster_05390	NA	NA	NA	NA	0.0117955	-0.0069851	Cluster_05390	115.921	195.25	84.2175	937.159	146.676	60.0922	18.3963	21.9858	250.169	10.9773	559.579	19.0062	222.568	81.9352	69.5337	115.474	7.50188	378.639	120.309	236.147	129.246	1723.75	29.0478	227.08	470.027	654.535	625.147	2222.15	102.702	9.77138	152.251	35.0825	368.431	126.993	69.3246	67.7977	16.6608	116.984	342.293	82.9244
104.043	4.01751	Cluster_05402	NA	NA	NA	NA	0.0117842	-0.0204893	Cluster_05402	0.000280132	0.0328222	0.000410842	1.10043	0.000629481	0.0505092	0.0254846	0.0370936	0.919036	0.0279515	3.11262	0.000124177	0.0448991	0.0129838	0.030547	0.0184246	0.000205652	0.0352953	0.0260519	0.0374162	0.00938515	5.53488	9.43344e-05	0.0251736	0.160006	0.229903	0.507041	1.99053	0.0252833	0.0298914	0.0363967	0.000448759	0.557675	0.030674	0.00616223	0.0271818	0.0313241	0.00750738	0.15289	0.000291047
232.976	9.83676	Cluster_07975	NA	NA	NA	NA	0.011784	-0.0251347	Cluster_07975	0.000436692	0.000375526	0.000313944	0.000183165	0.000577708	0.0470094	0.0265528	0.0346236	0.0182623	0.0279605	0.0311118	0.0242612	0.0355488	0.0468876	0.0316495	0.0498934	0.0438054	0.0145766	0.00929197	0.0202573	0.0231217	0.0105537	0.00324611	0.0242506	0.0276706	0.0334213	0.0364987	0.023835	0.0267842	0.0278819	0.0487437	0.00025997	0.0502263	0.0344453	0.0131788	0.0277231	0.029642	0.101171	0.0335205	0.0114852
310.152	4.9286	Cluster_10038	NA	NA	NA	NA	0.0117807	-0.0254671	Cluster_10038	0.000120702	0.111464	0.0742538	0.00496466	0.000248747	0.0508121	0.0262357	0.036831	0.0181599	0.030225	0.0147037	5.3898e-05	7.54182e-05	4.84676	9.43754	9.74302	0.0164832	0.0160835	0.0160901	0.0702873	0.0102515	2.14584	0.0309133	0.0229029	7.21144e-05	0.011863	9.71091e-05	10.3965	0.0267315	0.0290065	0.0181086	0.000104668	0.0494962	0.031078	0.226784	0.0253716	0.0318567	0.00696973	0.0553656	0.014713
329.235	3.67359	Cluster_01051	NA	NA	NA	NA	0.0117274	-0.00843914	Cluster_01051	0.0288977	0.0260838	0.0275025	0.0189875	0.0561583	0.0512743	0.026289	0.0363271	0.0158204	0.0287981	0.0147317	0.00115789	0.00162041	0.0152855	0.0322521	0.0765404	0.00184593	0.017338	0.0267449	0.0206604	0.0974008	0.0410681	0.342415	0.0240432	0.0011087	0.0108855	0.0223306	2.79443e-05	0.0247648	0.0323934	0.0120406	0.0223184	0.0105708	23.2282	0.0203223	0.0272536	0.0646215	0.0285405	0.0292789	0.027727
469.254	3.37799	Cluster_01982	NA	NA	NA	NA	0.0116607	-0.0134892	Cluster_01982	66.7195	59.989	64.8536	44.303	139.603	10.4756	83.5686	0.0269377	59.4362	80.334	45.4352	54.8306	73.4758	1477.47	70.7134	34.3531	98.9168	63.2032	60.2625	54.4551	50.136	28.0145	50.7166	49.1726	65.0651	317.923	56.008	24.9045	65.7032	57.4852	39.328	57.358	5412.93	23.4587	1829.36	0.0242008	0.0255838	59.8909	72.4455	4720.38
170.998	1.52875	Cluster_06705	NA	NA	NA	NA	0.0116411	0.0379302	Cluster_06705	0.140816	0.13099	0.167345	0.131558	0.49752	0.0400045	623.236	0.0305126	0.0169855	0.0226658	0.118965	120.16	0.284477	599.587	319.052	1812.8	0.380839	0.0651353	0.242747	0.135918	37.054	5.44255	995.864	0.0195108	0.318593	0.0492798	0.157237	0.0571258	15.2	0.024702	0.0511391	0.148283	0.0441149	0.031336	56.7352	292.063	50.8198	0.0780217	0.224925	121.38
186.115	3.34035	Cluster_07009	NA	NA	NA	NA	0.0116386	0.0204535	Cluster_07009	0.0269997	0.0254227	0.0259644	0.0173973	0.0588162	0.00670818	0.0131704	0.00282901	0.0166141	0.0012507	2.36278	0.679772	0.033502	7.8134	0.698775	26.0059	12.2629	6.84774	0.0261526	4.09354	0.0199357	0.0157374	10.5054	0.00435549	0.0259872	0.0221975	14.782	7.43435	1.10713	1.06762	0.0226147	0.0223817	0.0219483	0.0305376	5.58476	8.86826	0.00245017	10.8384	0.0285574	0.025394
139.008	3.77212	Cluster_00151	NA	NA	NA	NA	0.011596	0.0419768	Cluster_00151	288.757	271.474	284.199	5356.55	585.449	0.0439221	0.0220945	0.0306164	0.0168364	0.0219773	158.315	239.74	240185	61694.8	0.0245007	172.572	413.929	167.018	18656.8	12736.9	18203.1	31.3687	97414.6	0.0209004	263.266	132.851	237.166	0.0499934	2.75318	639.641	19002.2	250.035	104.168	39.6003	186579	762.426	409.502	293.722	291.054	342409
197.971	1.18681	Cluster_07218	NA	NA	NA	NA	0.0115824	-0.017164	Cluster_07218	7.67044	8.20922	0.0131872	0.00939515	2.89121	0.0829978	21.0984	0.0414504	0.0115922	75.0881	251.799	61.6554	81.5745	105.97	232.15	148.021	1431.35	28.9501	3.63053	19.2406	68.0213	NaN	442.425	56.5347	77.5767	5.35371	81.0674	NaN	259.709	889.798	26.445	117.016	22.9251	108.355	64.2436	592.781	232.67	61.687	28.8342	107.296
589.327	4.77027	Cluster_02950	NA	NA	NA	NA	0.0115592	0.0444783	Cluster_02950	18.401	0.0244608	0.0273048	0.0164798	0.0513255	0.0383941	104.343	0.0291325	0.0143396	7.67706	0.0355631	114.821	17.4845	108.673	5.90401	139.666	352.688	9.95158	2.96539	32.7008	52.6221	22.3843	147.714	0.0192	14.6731	94.3574	90.8029	0.109148	75.3526	25.9467	0.0234008	5.33404	46.4904	35.4173	37.5266	92.7542	54.9132	0.0295832	33.7007	41.5272
357.118	1.68603	Cluster_11154	NA	NA	NA	NA	0.0115584	-0.0284571	Cluster_11154	0.00275987	0.00272196	0.00397174	0.0173649	0.0160614	0.0510053	0.0258428	0.0374949	0.018704	0.0309591	0.0546513	0.0573224	0.0842834	0.0676387	5.84847	0.00659403	2.14038e-05	0.0122168	0.0456227	0.0500612	0.000271421	0.060837	1.66216e-05	0.971494	0.00492992	0.0126896	0.0476257	0.0971985	0.359159	0.0285422	0.0582801	0.0511727	0.0256635	0.0331195	0.00224495	0.0281052	0.0321638	0.020822	0.00389717	0.00941102
187.11	6.0127	Cluster_07041	NA	NA	NA	NA	0.0114787	-0.0194492	Cluster_07041	0.000503954	0.000527492	0.00220887	0.000336992	0.0012555	0.0500015	0.0166071	0.035065	0.0024117	19.9762	0.00961195	0.0159686	0.202257	0.470557	23.6155	8.22648	0.120266	0.00229531	0.000651875	0.000286943	0.104508	0.00012518	0.036016	0.0239226	0.000135066	0.577346	0.000373814	0.000303466	34.6487	9.14171	0.000200387	0.000306398	0.00407976	0.00457404	0.102642	4.71375	0.030203	0.000169048	0.956819	2.1324
428.318	1.34549	Cluster_01718	NA	NA	NA	NA	0.0114607	0.0277038	Cluster_01718	5.63744	0.0250533	0.0262795	0.0157409	0.0561922	0.0509966	0.0238129	0.0341555	0.016809	0.0272125	26.61	0.0231873	0.0297676	0.0239783	133.173	0.0305598	0.0374382	0.0303761	28.7355	0.0208741	0.0183903	0.0174288	0.0208921	7.26502	0.0258577	0.0233775	0.0202063	0.0405863	0.0229325	46.3907	0.0204378	0.0208504	0.0224204	0.0290368	0.0194285	0.0264281	0.0312849	0.0248525	0.0280205	0.024406
128.071	5.25886	Cluster_05807	NA	NA	NA	NA	0.0114561	-0.0175491	Cluster_05807	0.000263832	0.000231493	0.000216224	0.000109529	0.000338243	0.0122472	0.494244	0.00651302	0.0169869	0.00648018	0.0161046	0.36766	0.00115028	0.000248471	0.00585298	0.104119	0.576219	0.000499737	0.000148621	0.000155641	0.000155716	NaN	0.00333933	0.00603176	0.000777931	0.0543586	0.000164898	NaN	0.00419096	1.14369	0.000251795	0.0233281	0.276317	0.0319359	0.141771	0.0194927	0.00889104	0.00106557	0.000198394	0.070018
464.303	4.51073	Cluster_13480	Glycocholic Acid	2	MassBank of North America	944	0.0114398	0.0468905	Cluster_13480	501.247	30.3519	0.0229885	0.0158488	0.0486438	0.0500824	0.0273668	0.0355722	0.0169475	11.3946	0.0298312	10.4335	9.72034	9.25587	35.0972	32.8084	5.3979	37.5868	34.2713	2.12011	4.82244	89.9847	0.0223783	20.171	4.69705	16.9886	35.0672	122.826	21.4408	23.1092	41.4503	1221.86	24.7078	25.7174	15.0033	88.7947	140.226	118.626	0.0265809	20.5365
464.3	4.5107	Cluster_01928	Glycocholic Acid	2	MassBank of North America	944	0.0114382	0.0468778	Cluster_01928	501.247	30.3519	0.0239152	0.0157711	0.0528695	0.0518415	0.0263015	0.0355768	0.016542	11.4118	0.030789	10.4335	9.72034	9.25404	35.1656	32.8084	5.39872	37.5868	34.2713	2.11999	4.82244	89.9847	0.023932	20.1929	4.69822	16.9886	35.0672	122.826	21.4939	23.1399	41.4503	1221.86	24.7078	25.7174	15.0033	88.7854	140.328	118.626	0.0249548	20.5365
172.099	3.59377	Cluster_06745	NA	NA	NA	NA	0.0114326	0.0189822	Cluster_06745	0.0252732	0.0236762	0.0259052	0.0160894	0.0524613	0.0479057	1.47123	0.0342499	0.0180316	0.0269358	0.517674	0.0050538	1.51875	0.0234643	0.030797	4.75524	11.2201	2.61294	0.0229526	4.57355	0.0194579	0.0163492	21.8877	0.0256667	0.790787	0.0232698	22.6906	6.80013	0.0251818	3.13291	0.0224256	0.0206947	0.435162	0.0298012	8.06607	0.361332	0.0275928	2.41088	0.02878	0.0258217
182.047	3.71753	Cluster_06948	NA	NA	NA	NA	0.0114083	-0.0248655	Cluster_06948	0.0276276	0.0249629	0.0278023	5.0825	0.0570304	0.0498926	0.0272956	0.0316865	0.0177088	0.0277849	0.0319154	0.0240651	0.0328267	0.0246243	0.028745	0.0302671	0.0411833	0.0309325	0.0269067	0.0221943	21.1746	3.02585	6.64374	0.0241487	0.0280838	0.0219772	0.0239663	0.0426427	0.0238453	4.92913	0.022263	0.0218335	0.021324	0.0315148	0.0197267	0.0277458	0.0297241	0.0260662	0.030058	0.0259653
377.137	1.45046	Cluster_01330	NA	NA	NA	NA	0.011404	0.00904504	Cluster_01330	1.35133e-05	1.25084e-05	1.35342e-05	9.13789e-06	2.88203e-05	0.0531387	0.0257625	0.0343363	0.0168722	0.0292468	0.0143103	0.0237779	0.0185587	0.0177915	0.0311832	0.0442427	0.0395819	0.0172729	1.24803e-05	1.01737e-05	0.0169562	2.09941	0.153653	0.0248312	1.82237e-05	0.0123755	0.000840363	0.0378787	0.0248909	0.0283064	0.0121794	0.0208724	0.0182872	0.0316046	0.0573685	6.94971	0.032501	1.40643e-05	0.0174548	0.00692217
523.149	1.69592	Cluster_14741	NA	NA	NA	NA	0.0113905	-0.0412322	Cluster_14741	3.39703e-05	3.22686e-05	3.35381e-05	2.20553e-05	7.16173e-05	0.0491312	0.0263614	0.0392257	0.0190509	0.0271473	0.037913	0.110476	0.15789	0.0446	0.0320076	0.0158375	0.00012162	0.0149908	0.0655584	0.0510546	0.00868096	0.0165957	2.56898e-05	0.0260348	7.99573e-05	0.0138669	0.125063	0.0339937	0.0242148	0.0290416	0.0261878	0.00658628	0.0302539	0.0329688	2.49235e-05	0.0273736	0.0315846	0.0113106	3.55201e-05	3.09725e-05
131.039	1.59205	Cluster_05859	NA	NA	NA	NA	0.011356	-0.0217755	Cluster_05859	0.115777	0.0494474	0.00147629	0.0121062	0.111861	0.0516483	0.025391	0.0356836	0.0154794	0.0286653	0.0149033	0.000435344	0.000647562	0.0199701	3.69585	0.0153175	0.000798421	0.0177614	0.212333	0.0931523	0.021397	0.0170096	NaN	0.0261647	0.000678424	0.899381	0.0227234	0.0379592	0.0240773	0.0296991	0.0114231	0.011859	0.840498	0.0291696	0.0115102	0.0248342	0.0288404	0.000129146	0.00321937	0.00639648
797.585	1.74724	Cluster_04085	NA	NA	NA	NA	0.0113242	-0.000326356	Cluster_04085	1.58189	1.44575	1.60671	1.08083	3.52897	0.0175637	0.00895504	0.0151665	0.0072876	0.0104838	0.0286954	0.0302778	0.0404385	0.733862	4.7024	0.80918	0.0544079	0.904481	1.6312	1.24857	12.8935	2.49373	1.32805	0.00842787	0.0365327	0.69476	1.40523	16.7245	4.66534	1.04782	0.723161	1.43314	0.654677	3.27889	41.58	4.39429	1.36266	1.47479	1.6896	1.51198
150.05	2.39655	Cluster_06249	NA	NA	NA	NA	0.011324	-0.0243229	Cluster_06249	0.00116086	0.00104489	0.00115194	0.000789353	0.00249818	0.00477772	0.0133277	0.00554699	4.49017	0.00326558	0.0163826	0.000464146	0.000684389	1.61345	0.567604	2.02466	0.000936712	0.0176212	0.00114353	0.00090248	0.0621886	0.0148395	0.000888277	0.00225601	0.000715845	0.0124279	0.000913073	1.38382	0.00383901	0.00303524	0.104533	0.000971352	1.29119	0.0314664	0.0696083	1.61752	0.00246574	0.00100539	0.0930045	0.185429
467.302	2.75374	Cluster_13559	NA	NA	NA	NA	0.01131	-0.0349034	Cluster_13559	19.8964	109.098	1.74583	0.0063653	3.18878	0.487713	2.65756	65.4106	3.42656	52.5192	9.06486	3.59761	0.0215571	0.485248	25.7348	0.00970247	0.0275554	1.84033	1.17012	6.37497	8.12802	0.257219	2.76674	167.773	6.07201	4.63153	4.33685	3.48979	0.173463	0.242841	13.3184	15.6883	14.36	5.84171	3.93895	1054.35	0.329202	1.97097	2.70125	31.3069
99.0085	5.72336	Cluster_05298	NA	NA	NA	NA	0.011297	0.00933118	Cluster_05298	243.194	136.755	117.25	36.6086	97.1732	361.82	35.7143	374.473	253.214	33.8973	174.566	38.5826	0.042598	236.414	288.89	12.4036	0.0536844	608.42	518.074	540.399	446.065	864.028	92.5209	124.243	379.495	185.051	273.588	124.323	219.422	31.639	101.74	170.198	61.9636	303.512	189.212	292.664	744.444	151.273	63.5534	19.7027
441.286	3.60755	Cluster_12960	NA	NA	NA	NA	0.0112203	0.0473026	Cluster_12960	0.0275649	2.98971	2.02503	0.0176639	0.0558218	0.630228	0.34792	0.651234	0.220432	0.000348552	0.0945893	0.0260612	0.0362715	0.0239748	0.000312683	0.0313224	0.0430291	0.0330819	0.0273932	0.0210303	0.0204152	0.016008	0.0232922	0.000340646	0.0280947	0.022207	0.0224389	0.0408256	0.000222353	0.000362822	18.2015	0.0219302	0.0221774	0.000166025	0.0205406	0.000497122	0.000569133	10.3346	0.0270519	0.0235092
144.034	4.13362	Cluster_00163	NA	NA	NA	NA	0.0111787	0.0440214	Cluster_00163	0.00488699	0.0038849	0.00394013	0.00219716	0.00627851	0.0480664	0.0244361	0.0330189	0.0178063	0.0275918	0.0324152	3.07223	0.0321067	4.43539	0.0278064	0.723668	22.3358	0.0215011	0.1353	0.281006	2.29174	0.0151595	59.2394	0.0249656	0.0294146	0.0152203	0.588982	0.0375546	0.0243328	0.0272451	0.0154772	0.270125	1.97042	0.0302898	2.90956	0.0258844	0.0292545	0.492929	0.00346875	3.4711
339.094	5.14278	Cluster_10670	NA	NA	NA	NA	0.0111589	0.0378064	Cluster_10670	0.0205589	0.0196586	0.0198974	9.42333	0.0420884	0.0500573	0.025505	0.0375328	0.0189283	0.0275899	32.5733	0.0148605	0.0196243	0.0254926	0.030396	3.353	0.025616	0.0323995	6.00014	2.86146	0.0193673	0.0176604	0.018192	0.0235889	0.0178397	0.0237881	1.227	0.0370009	0.0231056	4.97278	0.0246767	3.79951	7.17192	0.0330496	112.185	63.1133	21.7646	0.0230663	2.29157	0.0181879
423.276	4.1436	Cluster_01677	NA	NA	NA	NA	0.0111553	-0.041513	Cluster_01677	2.10181e-05	0.0180916	0.011029	0.0236835	0.0202262	0.0538526	0.0268306	0.0381814	0.0204987	0.0313476	0.0370829	0.0258467	0.00805154	0.0115691	0.0325848	0.00450608	3.08047e-05	0.0560583	0.000829972	0.0107927	0.00787741	0.00100472	0.0162909	0.0244145	0.00749578	0.00816394	0.0118614	0.0076638	0.0267348	0.030741	0.0960117	0.0156228	0.0488096	0.0349381	0.0220851	0.0293426	6.31994	0.0166648	0.0135956	0.0392725
139.052	5.66992	Cluster_00154	NA	NA	NA	NA	0.0111184	0.0364791	Cluster_00154	0.0305816	0.0281073	0.0307623	0.0254723	0.0807653	0.0461543	62.7273	17.0614	33.9661	0.0274798	8.20957	614.099	833.914	194.928	392.419	356.347	1984.01	65.0967	0.0404502	40.1539	74.0315	NaN	44.2748	49.5072	155.904	155.889	140.592	NaN	131.944	268.402	0.020047	138.01	296.449	58.6657	148.77	423.094	13.0046	0.0221102	42.9624	142.632
121.029	1.69721	Cluster_00082	NA	NA	NA	NA	0.0110783	-0.0261547	Cluster_00082	58.9146	27.3779	148.501	26.7535	54.4511	74.0209	81.2295	70.9344	9.14243	98.1989	131.262	9.37913	83.4246	46.4814	91.8898	136.086	25.2098	128.558	1093.31	658.757	64.8553	62.5231	20.7302	67.1405	282.481	301.457	369.739	538.507	125.045	81.9328	137.15	31.278	48.2893	70.0435	40.7804	37.4253	411.262	1061.6	607.974	237.326
943.491	3.36458	Cluster_04572	NA	NA	NA	NA	0.0110357	-0.036165	Cluster_04572	17.7996	19.1061	27.6147	17.4658	9.52487	0.0425553	0.10955	0.0291244	0.0743312	2.25394	0.0237513	24.5271	16.6382	78.313	50.1596	11.5771	0.0064475	2.9262	3.17049	10.3386	5.2614	2.99475	0.551291	0.0223981	12.2291	14.1238	4.92326	0.00373268	3.07701	0.0264543	2.17501	16.3285	8.88879	0.131728	1.49698	203.759	0.0279062	0.217627	20.0381	31.7691
623.303	3.4553	Cluster_16529	NA	NA	NA	NA	0.0110141	-0.0272447	Cluster_16529	0.826882	0.0247175	0.0267263	0.0174539	0.0605194	0.0476744	0.0256112	0.0344387	0.0183555	0.0276849	0.0317121	0.0249291	0.0336125	3.94282	0.0317548	2.58989	0.044263	0.017118	0.0259097	0.0220606	0.0214969	0.000136252	0.0237157	2.26796	0.95875	0.0118053	0.0244433	0.00032294	0.0242633	2.10533	0.0101126	0.0211472	1.10778	0.0301065	0.0203244	0.0327779	0.029985	0.0272402	0.0292019	0.0245268
511.311	1.64426	Cluster_14513	NA	NA	NA	NA	0.0109872	0.0176969	Cluster_14513	0.0255295	0.024143	0.0250071	0.0190254	0.060317	0.0494127	0.0276502	0.0343529	0.0173184	0.0289587	0.0156074	0.039389	0.00643965	0.0248343	0.0303529	10.6576	0.80994	0.032358	0.0249889	0.0211347	0.020798	0.0149424	0.0228138	0.0242233	0.000201357	0.0239373	1.39978	0.0394945	1.32608	0.0286038	0.0237187	4.23104	4.40081	0.0309122	0.647538	0.0275217	0.0311968	0.026444	0.0284534	9.13753
279.051	2.65455	Cluster_00744	NA	NA	NA	NA	0.0109862	0.0104725	Cluster_00744	57.9765	7.5397	51.5771	86.5616	10.4035	45.7119	0.0203483	53.6209	0.28019	0.022994	2.25815	0.0277535	125.712	6.18895	47.2362	29.1594	54.7944	51.7403	94.8291	44.6601	18.9344	41.8351	17.4021	39.3797	61.5337	86.8153	35.7064	95.7729	28.8186	15.9044	2.10126	10.0216	1.1666	46.2282	0.0361355	25.4894	40.1465	15.6627	3.89986	5.85384
123.027	4.29454	Cluster_05715	NA	NA	NA	NA	0.0109479	0.00866916	Cluster_05715	0.000424969	0.000369275	0.000383369	0.000234629	0.000722366	0.00364168	0.0136025	0.00230599	0.0173014	0.00310221	0.0310427	0.0239825	0.0354404	0.316993	22.9871	0.38871	15.6691	0.000623758	0.000314122	0.000287675	0.181826	NaN	0.000560513	0.00197181	0.0265859	0.000438711	0.000311602	NaN	0.42984	0.20888	0.000418801	0.000313557	0.198474	0.0313204	0.107537	1.27297	0.0017647	0.000620115	0.000386721	0.220216
270.049	1.05609	Cluster_00686	NA	NA	NA	NA	0.010896	0.00814239	Cluster_00686	0.0277189	0.0237961	0.0250851	0.0165763	0.0530769	0.00816721	0.0246276	0.00689556	5.28863	0.0184271	0.0286825	0.0236896	0.0331042	0.0248678	0.00604339	41.8611	147.728	3.98391	0.024014	0.0204117	0.0186612	0.0146199	5.3521	0.00390268	0.0267624	0.0224434	0.0221083	0.0351687	0.00431142	0.014909	0.021826	0.020768	0.0208935	0.0312778	0.0179665	5.22585	0.00659059	0.0291902	0.0270051	0.0239176
135.03	5.40755	Cluster_05949	NA	NA	NA	NA	0.0108573	0.0110558	Cluster_05949	5.28539	4.693	32.4533	61.4752	9.21499	12.5684	27.9944	18.6187	8.54902	0.0292857	22.8116	4.16686	0.036697	5.02868	0.0276691	5.9045	18.2626	64.5759	73.0616	50.3667	44.079	9.27966	5.43092	28.2461	27.374	49.3102	31.6859	0.109435	13.4486	11.6991	51.4564	26.8893	11.3053	7.39527	6.49215	1.95078	0.0354535	30.28	11.2281	34.8971
103.04	1.65091	Cluster_05387	NA	NA	NA	NA	0.0108415	0.0289439	Cluster_05387	0.000456503	0.000416731	0.000425674	0.0102511	0.000773317	0.00139595	0.000527819	0.000878592	0.231718	0.00123824	0.00436942	0.0785407	0.12498	0.107425	0.000699155	0.00053217	0.00179353	0.141675	0.000346735	0.694153	0.262382	NaN	0.0259561	0.000701652	0.161762	0.000425206	0.0623869	NaN	0.226203	0.00123817	0.230675	0.000369999	0.250187	0.000741343	0.000344596	0.000508239	0.000673197	0.487954	0.131427	0.121683
417.16	3.54786	Cluster_12489	NA	NA	NA	NA	0.010815	0.0123489	Cluster_12489	7.72044	7.19667	7.58101	4.66022	16.0572	0.0283273	9.91888	0.0174414	7.07407	3.44168	4.48682	6.31269	9.07664	54.108	1.94746	3.94728	11.2621	8.43125	6.95929	6.04857	8.31379	0.0225128	6.60367	24.1023	7.39764	26.3291	6.28424	10.0657	51.1769	3.18486	7.73785	5.79924	27.7916	14.1968	5.42469	2.74713	0.0161355	7.38341	7.93941	7.206
149.046	5.73931	Cluster_06237	NA	NA	NA	NA	0.0108077	-0.0234147	Cluster_06237	0.0282955	0.0256511	0.0270145	0.016815	0.0531048	0.0473729	0.0255952	0.0359594	0.0178259	0.0279636	0.0146072	0.00551914	0.26557	2.9654	0.0312379	0.0125496	0.00424946	0.0167429	0.0248982	0.0221202	1.84897	0.00230104	5.38148	0.0245045	0.00113785	0.0111795	0.0222876	0.00499055	0.026423	0.0282208	0.0107812	0.0219479	3.82126	0.0323973	0.0184231	0.026588	0.0293878	0.0248538	0.0264673	0.0239994
686.537	3.3715	Cluster_03544	NA	NA	NA	NA	0.0107064	-0.0097414	Cluster_03544	0.0270122	0.0243737	0.0269803	0.0174351	0.05241	0.0505226	0.0247146	0.0345649	0.0154758	0.0253915	0.0305944	0.0246896	0.0341611	0.0231012	0.0294581	79.8007	92.7632	0.0199199	0.0262017	0.0206603	0.0111406	0.000126723	0.0231342	0.0229687	0.0287077	0.0130152	0.0229468	0.000344074	8.51927	12.7408	0.0242599	0.0218696	0.0139046	21.0413	0.0193083	0.0275161	33.4305	0.0296185	0.0266472	0.026507
246.085	3.09802	Cluster_08291	NA	NA	NA	NA	0.0106801	-0.0349013	Cluster_08291	3.48247	0.00887466	0.00933462	0.00613431	6.15351	5.47198	15.26	0.183956	1.9407	2.32832	29.0625	18.4613	21.1625	6.27928	2.14735	0.0476835	0.0175504	13.7099	6.33012	6.06743	3.90407	1.31425	2.45833	3.8304	2.83067	1.93526	2.62532	0.0123663	0.0329803	0.0344663	5.37816	3.23644	5.01482	1.78833	6.33049	0.0320993	0.0331339	2.95356	31.7732	25.8729
104.043	3.90092	Cluster_00034	NA	NA	NA	NA	0.0106584	0.00219245	Cluster_00034	0.00748868	0.0193994	8.34827e-05	0.360262	0.000154765	0.0510942	0.0249723	0.0375295	0.0167492	0.0288848	0.126841	0.000205549	0.000310753	0.0124383	0.0299808	0.0159425	0.000405421	2.44883	0.020398	0.0549343	0.0190176	0.0183044	0.000669978	0.0234281	0.0948456	1.74597	0.214567	0.038482	0.0237956	0.0280638	0.0120814	6.8588e-05	2.52047	0.0283613	7.11856e-05	0.0256242	0.0302467	0.00126363	0.0817824	9.22392e-05
750.529	3.35297	Cluster_03842	NA	NA	NA	NA	0.0106552	-0.00485422	Cluster_03842	0.0253338	0.0248078	0.0278873	0.0173768	0.0587696	0.0466986	0.0267964	0.0342732	0.0154381	0.0269442	26.9879	0.0249576	0.032482	0.0208287	0.0310385	27.7874	578.271	0.0170824	0.034201	0.0217305	0.010865	8.59911e-05	12.6981	0.0230128	0.0280079	0.0122378	0.0211861	0.0733481	0.0238731	8.52203	0.0223509	0.0209136	0.0127947	40.7494	0.0187847	0.0270739	4.73847	0.025736	0.0305449	0.0245276
139.008	1.19047	Cluster_00153	NA	NA	NA	NA	0.0105995	-0.00773024	Cluster_00153	0.0214702	0.0205851	0.0238904	0.0146691	0.0439152	0.0448515	0.0243497	0.0320943	0.0189598	0.0233183	0.033055	0.0228673	0.0342405	0.729437	0.026333	26.4234	11.6124	0.0306945	0.0201543	0.0179158	0.017845	9.49919	2.76782	0.0215089	0.0305316	0.0222874	0.0192164	0.0680294	17.7205	3382.9	0.0206012	0.0181262	1.5631	4.14118	5511.67	19.4293	173.879	0.0246408	0.0258516	2.27208
140.988	1.18872	Cluster_06045	NA	NA	NA	NA	0.0105637	0.0268778	Cluster_06045	297.964	2226.33	5.8953	3.57417	10.7137	0.0358511	12.0757	0.0291456	6.32557	26.4412	14.5802	21.977	30.2911	1620.49	17.144	9530.92	3147.43	5.28481	4.6915	4.48596	13.4705	17.4017	262.149	1.10179	26.3203	15.1644	11.8776	25.0797	12.4178	89.4804	3.89506	4.91268	1399.61	13.6709	48216.3	6.40559	8.1481	12.3497	5.31427	6426.08
293.126	2.43996	Cluster_00840	NA	NA	NA	NA	0.0105411	0.000569412	Cluster_00840	5.28214e-06	4.82195e-06	4.18304e-06	2.47392e-06	8.00605e-06	0.0494083	0.0260293	0.0357027	0.0173317	0.0302454	0.0160348	0.000295446	0.0752291	0.0246585	0.031362	3.27236	1.438e-05	0.0162862	3.25921e-06	3.14082e-06	0.0373824	7.93284	0.187363	0.0233869	9.48603e-06	0.0115515	0.00312577	0.0325768	0.0245608	0.029259	0.0114566	3.50398e-06	1.18792	0.0290518	3.68771e-06	0.0243037	0.0304589	1.61438e-05	4.17739e-06	0.000326229
443.175	1.48824	Cluster_01799	NA	NA	NA	NA	0.0105357	0.0328683	Cluster_01799	0.0294543	0.0257206	0.0282773	0.0185936	0.0607298	0.05074	0.0263395	0.0339773	4.88899	0.0264177	0.0302122	9.49919	0.0330125	0.0254253	0.0289811	0.0309784	0.0411919	1.98052	0.0274662	0.0213138	0.0199998	0.0145334	0.02603	0.0238869	0.0278066	0.0228324	1.08278	0.035923	0.0237116	0.0284195	0.0224216	25.6106	9.72602	0.0291651	0.0204181	0.0248749	0.028879	0.0277975	0.0320149	0.0279663
218.027	3.39932	Cluster_07635	NA	NA	NA	NA	0.0105286	0.03285	Cluster_07635	0.0259493	0.0254189	0.0270309	0.0182223	0.0511115	0.0493314	0.0261892	0.0336966	0.0168632	0.0295733	0.0312072	0.0222968	0.0320837	0.0236141	7.9315	14.7855	0.0392226	0.0316333	0.0259628	0.0223384	0.0189868	4.66269	19.3863	0.0237719	0.0256549	0.0232338	0.0236567	0.0384952	0.0232722	0.0275328	0.0243364	0.0216262	0.0214525	0.0308258	19.5154	0.0269932	3.26482	0.0278888	0.0291294	0.0243601
253.058	5.90087	Cluster_08430	NA	NA	NA	NA	0.0104954	-0.00101292	Cluster_08430	0.0277591	0.0256511	0.0262722	0.0161077	0.0526606	0.050201	0.0269475	0.0332739	0.0167224	15.4082	0.0294046	0.0234098	0.0308002	0.0118807	0.0314215	0.0134084	0.0388654	0.0153611	0.0255527	0.0198992	7.23515	NaN	0.0236045	0.0244625	0.0275684	0.011982	55.8398	NaN	11.2524	9.00391	0.0119347	0.0215002	0.00969529	22.9698	0.0192163	0.0263746	0.0306978	0.0267666	0.0279053	0.0265986
129.019	5.39108	Cluster_05809	NA	NA	NA	NA	0.0104893	-0.0589876	Cluster_05809	0.00160141	0.22063	0.00127103	0.357049	0.00226941	0.0506947	0.0257281	0.0336297	0.0167371	0.0293254	0.0338037	0.0227448	0.035005	0.0323085	0.031168	0.00157222	0.0420055	0.00322076	0.647194	0.213608	0.0271539	NaN	NaN	9.78069	23.323	0.95897	0.0123482	NaN	0.0257763	0.0290052	0.333065	0.0010518	0.00130223	1.84202	0.0011122	0.0278048	0.0299782	0.0149627	0.178969	0.00150992
220.12	5.96005	Cluster_07674	NA	NA	NA	NA	0.0104767	0.00662248	Cluster_07674	0.0273642	0.0241641	0.0272165	0.0177491	0.0627245	0.0536382	0.026273	0.0322722	0.0162905	0.0275823	0.0284082	0.0229157	0.0315454	0.0248862	0.0319453	0.0325233	0.0404875	0.0348948	0.0281085	0.0231453	0.020487	0.0170682	0.022954	0.0241875	0.0270575	0.0220883	0.0213994	0.0396928	0.0222023	0.0303297	0.0251096	0.0229453	0.0242123	0.0305043	0.0218086	0.0259989	0.0310341	0.0281457	0.0283593	0.0250864
140.987	1.0775	Cluster_06044	NA	NA	NA	NA	0.0104563	0.0221946	Cluster_06044	6.14728	5.33691	0.713299	5.43835	0.0232557	0.041456	5.96805	0.0325325	0.0501158	14.7358	0.0302228	0.445905	4.36638	13.0161	6.81386	41.3356	251.776	0.124083	0.0115077	11.907	8.01912	22.8477	12.886	0.906848	0.014508	3.9674	12.0615	26.6415	1.73559	21.9609	0.892968	1.25406	14.9053	2.94077	101.166	0.0379832	0.296391	0.0113901	2.32123	108.032
174.057	1.96743	Cluster_06804	Indolacetic acid	2	MassBank of North America	617	0.0103959	-0.018697	Cluster_06804	0.0154665	0.0136177	0.0152749	0.0106152	296.88	0.0473592	233.586	13.4522	11.2757	12.7456	0.0383818	10.5555	27.7101	1.7505	0.0238779	5.90609	62.4646	0.0183579	0.0153095	0.0118705	7.35355	10.9671	0.0122063	0.023555	0.0347725	4.08785	3.74961	0.0398248	38.0384	1.62421	8.88784	3.65339	9.38483	1.58876	17.2797	9.33337	0.0313601	0.0149884	11.8741	1.68213
329.245	1.6424	Cluster_10470	(Z)-9,12,13-trihydroxyoctadec-15-enoic acid	2	MassBank of North America	631	0.0102918	0.00490465	Cluster_10470	0.0266974	0.0243765	0.0277871	0.0181853	0.0643214	0.0480886	2.09636	0.0313507	0.0169678	0.134709	0.0299651	0.0241244	0.0357485	0.912426	5.85047	12.3249	1.92519	0.0298585	0.0286182	0.0209878	10.0443	9.88824	6.59688	0.025624	0.0296886	0.0901039	0.0246134	22.6935	7.6169	4.49766	0.0208787	0.0234118	0.057036	5.16445	0.962268	2.95839	2.09747	0.0249646	0.0287316	2.23259
442.192	1.06947	Cluster_01791	NA	NA	NA	NA	0.0102834	0.0399312	Cluster_01791	32.4346	20.0486	22.0384	34.6773	75.7382	27.9363	118.21	94.424	93.4264	78.1782	30.9736	38.6135	58.6775	17.3771	14.3374	454.11	0.0430394	84.1697	96.0057	188.654	88.4301	49.1643	58.5261	90.3666	111.811	172.254	153.388	69.8189	43.4266	58.9401	8.10864	57.2884	39.0184	46.7465	40.8558	23.415	69.0724	22.1846	109.673	95.6364
676.3	2.97281	Cluster_17334	NA	NA	NA	NA	0.0102778	-0.0255282	Cluster_17334	0.000246475	0.000233221	0.000315031	0.000276911	0.00117611	0.0497056	0.025118	0.0357017	0.0170747	0.027669	0.014702	0.328559	0.60313	0.511786	0.0285882	0.0167458	0.00106596	0.0166611	0.000614071	0.000293048	0.00905134	0.0184482	0.000101567	0.0239833	0.00105356	0.0366281	0.000308096	0.0425224	0.0224618	0.0282404	0.0125242	0.000275389	0.0450758	0.0312907	0.10771	0.0266469	0.030833	0.000130142	0.000518414	0.000242192
539.349	3.67815	Cluster_02559	NA	NA	NA	NA	0.0102145	-0.0237245	Cluster_02559	0.0265721	6.37012	0.0272516	0.0176928	0.0586661	0.808151	0.000248784	0.000371669	0.000289993	0.00184998	0.0171391	0.0255793	2.06462	3.09262	0.00963346	0.0286038	22.2219	0.0211287	0.0279031	0.0844821	0.0147573	0.114019	0.0236003	1.62627	3.66436	5.24892	9.34677	0.00127586	0.00032758	0.000591391	0.032526	2.61218	0.0178834	0.000527854	0.191843	0.000265127	0.000334468	0.0269509	0.0305277	1.95946
149.062	2.43471	Cluster_00185	Ribose	2	MassBank of North America	683	0.0102124	0.0163823	Cluster_00185	0.0260898	0.042267	0.0230974	0.0149514	0.0442091	0.0155889	0.013569	0.0118155	6.32041	0.00936533	0.471938	0.0935699	0.0132771	8.63207	2.7478	45.2891	1.84979	0.11261	0.0201042	0.0179787	2.30788	1.61682	0.691006	0.0365442	0.0117573	0.0770351	0.468931	0.140271	0.0891282	0.123586	4.13305	0.0196432	12.1386	1.10068	2.10001	4.4155	0.171349	0.226867	1.40032	5.70038
240.029	2.96904	Cluster_08127	NA	NA	NA	NA	0.0102036	-0.0473062	Cluster_08127	0.0279608	0.0251498	0.0269138	0.0173908	0.0612131	0.0467903	0.0265647	0.032344	0.0174391	4.44633	0.0498508	0.0244167	0.164057	23.1871	0.0286976	0.0300753	0.0357898	0.0313691	0.0267189	0.0206136	0.0192285	0.0161183	0.0233565	0.0233764	0.0545943	0.023807	0.0227848	0.0347117	37.1322	1.8235	0.883245	0.977897	5.59887	0.0317046	0.0187861	0.0270084	2.55729	0.0267624	0.0314547	1.68353
779.546	1.03084	Cluster_03994	NA	NA	NA	NA	0.0101937	0.0280814	Cluster_03994	0.0823021	125.949	0.027427	0.0189386	0.0579642	0.0461387	0.0270836	0.0365837	0.0177333	0.0276293	0.0312147	0.0244356	0.0348959	0.0232722	8.13776	139.148	120.558	0.0192448	0.0272813	1.01327	6.62825	0.000106187	13.3101	0.0242586	0.0263668	3.50819	0.0772343	0.201168	11.7115	7.94056	0.0231207	0.0232055	0.0143376	7.497	15.7466	79.9487	11.0544	0.0276381	0.0301279	4.11594
427.215	1.32323	Cluster_01709	NA	NA	NA	NA	0.0101652	-0.0202688	Cluster_01709	2.70586	0.0092931	4.35938	6.68	3.17236	0.0610494	4.4884	13.2628	7.12831	31.7323	8.666	39.6357	20.6155	39.5407	19.7267	121.54	186.774	21.4578	3.80326	14.8313	33.833	4.22917	40.5703	13.5576	13.0862	35.7734	17.5402	1.91721	39.825	4.41464	4.33049	11.7512	47.0941	20.9461	32.998	8.07404	2.52247	3.78304	14.5264	40.4572
317.152	3.79119	Cluster_00971	NA	NA	NA	NA	0.0101527	-0.00171721	Cluster_00971	115.396	32.6131	0.01882	0.0144846	0.0451935	1.80365	238.558	0.119371	0.209562	88.1291	64.7833	224.413	162.416	379.471	88.31	403.425	638.599	50.5553	13.814	107.413	133.192	71.4412	293.145	2.16452	76.265	128.108	356.927	66.3165	43.9646	198.908	0.017859	258.718	148.994	65.2267	392.4	172.17	338.299	0.0182694	178.144	278.216
204.089	5.16165	Cluster_07372	NA	NA	NA	NA	0.010109	-0.0371893	Cluster_07372	0.00105854	0.00102455	0.500321	0.134801	0.00257618	0.00101992	0.252542	0.00612108	0.000119525	9.76874	0.000240538	0.644305	0.0578625	5.13756	1.24816	5.44463	0.00595322	0.0163398	0.00122993	0.014197	2.68524	8.60651	0.0415382	0.000485776	0.00290775	0.0130249	27.2929	13.1549	0.0222615	0.00083095	0.013615	0.00560468	0.12746	0.000213327	0.019608	0.144511	0.000529537	0.0573484	0.00112721	3.27858
723.326	3.67649	Cluster_03710	NA	NA	NA	NA	0.0100957	0.0147551	Cluster_03710	2.83921	2.31697	2.67333	1.80854	5.68014	0.00904248	0.00565449	1.24949	0.00366089	0.00473941	1.61992	2.42971	3.62183	1.16671	2.21245	1.33948	4.45183	1.56215	2.67486	2.0604	1.12663	0.207937	2.34138	0.00453566	2.96099	1.11982	2.44535	0.473494	0.00344439	0.0049793	1.10047	2.24759	1.03818	0.00654	2.09311	19.4524	0.0060144	2.49665	2.70742	2.65295
88.0403	4.81155	Cluster_05088	NA	NA	NA	NA	0.0100725	-0.00206287	Cluster_05088	15.0505	0.00875241	0.00923328	3.61261	9.98226	0.0791815	46.1847	2.74158	21.8756	34.7051	79.1708	17.3037	4.34856	57.573	151.108	70.1488	95.0902	36.1192	11.4587	14.1675	48.1876	65.8516	14.9594	4.67465	2.81161	4.91952	29.4519	158.934	67.6974	33.6519	11.987	18.6221	57.8772	5.18014	65.0258	26.1381	0.049774	20.8454	14.5701	47.4312
80.9171	1.1534	Cluster_04938	NA	NA	NA	NA	0.0100717	-0.00125953	Cluster_04938	7.65712	72.0935	7.14603	12.8967	23.6942	74.2939	2.00898	17.2953	0.045061	13.806	10.8312	0.713454	5.07681	47.7333	78.4471	26.6341	11.1773	2.22171	7.98698	15.0206	7.05425	22.6607	60.6925	15.8653	4.00786	11.3494	26.2956	49.5211	5.76141	2.51563	20.1337	21.1772	15.3096	58.8461	11.9107	0.0387626	0.0231949	43.8375	7.15587	119.93
246.076	3.10719	Cluster_00573	NA	NA	NA	NA	0.0100701	-0.024713	Cluster_00573	28.1669	0.00672506	0.00766738	0.0047494	41.9028	64.5703	86.0508	12.0253	18.6801	17.3977	150.967	126.749	142.812	44.9499	16.9224	0.291522	0.0147493	90.0657	39.3134	47.9652	31.3079	10.1732	15.4551	36.5395	24.5147	14.1075	18.7507	3.12469	0.0244923	0.0296407	47.2167	26.0377	29.1795	9.70362	30.1353	0.0273426	0.0280993	28.4016	191.702	150.483
71.0136	3.60209	Cluster_04835	NA	NA	NA	NA	0.0100593	-0.0195033	Cluster_04835	0.0183234	0.0173846	49.4637	74.0363	0.0365487	24.8989	0.0282946	0.0349342	0.0192756	0.0279221	39.478	15.6295	0.0415087	2.32772	76.2588	0.028904	0.0528672	8.30331	4.11227	0.0154935	0.0169342	NaN	5.07142	23.1768	25.6466	59.8982	5.57198	NaN	8.66727	0.773314	22.5689	0.0155538	9.28706	48.9984	0.0138603	0.0287609	80.2015	39.0097	26.5007	16.9657
117.019	5.74474	Cluster_00074	Succinic acid	2	MassBank of North America	614	0.0100431	0.00222745	Cluster_00074	4546.69	2922.37	2698.73	1402.82	3220.01	6840.82	1048.96	7594.91	4798.82	1124.46	3338.85	1408.89	39.2203	4507.8	5761.71	572.174	12.2318	10755	9386.76	9705.56	8050.2	11959.1	2060.61	2521.52	7212.7	3358.73	5208.63	2828.71	4638.05	1184.65	2168.88	3379.35	1561.77	6022.08	3625.59	5379.47	14426.2	3162.13	1730.7	780.207
159.067	5.18939	Cluster_00207	NA	NA	NA	NA	0.0100422	-0.00671832	Cluster_00207	0.585977	0.540688	1.44487	0.356953	1.22585	0.0519212	0.0260089	0.0347973	0.0154445	490.357	0.0189213	0.0104919	0.014164	0.225038	0.0313652	119.471	0.0176891	0.229497	0.679598	3.93291	46.7888	20.3903	350.639	0.0239073	0.0126812	0.158568	246.947	29.0128	207.925	50.162	0.214534	2.34776	0.176164	68.7297	16.929	62.1386	7.77312	0.185057	0.616398	0.67449
104.017	2.94665	Cluster_00033	NA	NA	NA	NA	0.0100359	-0.0128095	Cluster_00033	20.1883	15.3642	0.198543	28.2441	102.186	0.0485541	81.7516	9.55358	0.0222583	54.8909	103.033	62.5158	38.4871	39.2181	10.0999	94.4319	0.0951475	5.91557	74.514	87.5033	8.36556	143.855	92.0055	125.621	79.5643	9.82456	51.2809	744.438	4.98522	0.0245903	13.1864	156.524	99.6272	112.2	2.87086	53.766	2.20259	53.2746	22.648	68.6684
405.281	2.07922	Cluster_12257	NA	NA	NA	NA	0.0100227	-0.0283757	Cluster_12257	69.567	6.27074	10.064	4.24928	49.1443	9.65769	153.342	76.5537	59.2751	29.3747	22.9424	94.0055	69.4269	10.3732	143.619	0.0240381	1.41518	57.6579	53.1755	73.6894	62.9009	19.176	31.1054	60.6161	101.794	71.2968	57.3422	81.0464	63.9922	38.4649	28.5667	45.2125	43.6628	47.1828	67.8047	83.3638	22.1466	9.01155	9.98004	97.2874
178.076	1.21427	Cluster_06875	NA	NA	NA	NA	0.0100052	0.0250108	Cluster_06875	0.0290614	0.0253669	0.0256658	0.0189886	0.0523644	0.0489377	0.0247739	0.0343824	0.0168062	0.0277887	3.25914	109.664	79.0151	0.0238994	0.0302552	0.0304371	0.040266	0.0317315	0.0257382	0.0218679	0.0183649	0.0120058	0.0235843	0.0219611	0.0250616	0.0237525	0.0229016	0.0281587	0.0229452	80.7344	74.3289	89.7526	0.0236783	0.292476	0.0199914	32.8762	86.3077	0.0275039	97.4082	0.0253018
445.193	3.02092	Cluster_13055	NA	NA	NA	NA	0.0099926	-0.0434265	Cluster_13055	0.0266529	0.0250281	0.0259198	0.0189141	0.0559976	0.0510055	0.0245469	0.0348092	0.0175719	0.0310598	0.0307759	0.0236198	0.0351476	0.693125	0.0324506	0.0144871	0.0423616	0.0181436	0.0270146	0.0215493	0.00965567	7.66182e-05	0.0234951	1.2531	0.0273687	0.144215	0.0232073	0.000199591	10.5969	0.0290713	0.121381	0.0216093	1.5718	0.0314672	0.0194071	0.0247976	0.0305039	0.0273405	0.0284196	0.0272574
301.999	5.28484	Cluster_00888	NA	NA	NA	NA	0.00999258	-0.00404728	Cluster_00888	0.0292662	0.0236266	0.0255954	0.0183493	0.0620288	0.0471351	0.0253766	0.0336808	0.0179433	0.0279455	0.0137131	0.000164035	0.183275	0.0226674	0.0283559	16.2492	0.000262017	0.0311736	0.0261631	0.0210198	0.020476	0.0142278	118.903	0.0239371	0.000132928	0.0228594	0.0221878	7.37683	4.26	3.43555	0.0225577	0.0244385	0.0229412	0.0321388	3.22543	53.7799	0.029855	0.0271395	0.0296562	0.0245643
467.316	2.74861	Cluster_13565	NA	NA	NA	NA	0.0099749	-0.0378013	Cluster_13565	0.631672	3.277	0.00263329	0.00181279	0.00582534	0.0512562	0.0254323	0.247101	0.0183355	0.029478	0.79061	0.0212105	0.0291797	0.00502211	0.029672	0.00573931	0.0367172	0.00360189	0.00263218	0.0368296	0.209098	0.000319003	0.00150619	0.416706	0.052469	0.00590023	0.00467841	0.000625924	0.0265144	0.0283718	0.810412	0.291507	1.10688	0.0319835	0.0645197	0.0318908	0.0291906	0.00178709	0.00266211	0.943721
375.1	2.6278	Cluster_01313	NA	NA	NA	NA	0.0099472	0.0182893	Cluster_01313	2.55711	2.2532	2.56623	1.66386	5.22565	3.34518	0.0261998	50.0614	4.62045	0.0240837	1.33906	2.13537	3.02038	1.05058	0.0211652	1.33812	3.59955	604.342	2.50822	756.177	0.869545	NaN	2.26782	20.2614	2.30527	262.666	2.0275	NaN	7.58489	4.83016	1.03023	2.00479	0.898865	4.82587	1.72323	4.31515	0.0303407	958.92	2.83371	2.38476
253.075	3.75112	Cluster_00599	NA	NA	NA	NA	0.00991165	-0.00859341	Cluster_00599	8.19787	7.37175	339.115	5.59335	17.7389	4.19231	30.1451	0.0295812	16.3728	11.7261	12.7275	265.886	781.064	419.078	2.58547	7.69513	13.2127	7.01587	7.82108	6.46523	5.24277	11.5486	7.51474	50.7691	9.23405	445.866	116.849	19.8485	36.1672	0.0243359	9.20859	1170.04	697.275	21.5449	6.31665	5.64649	0.0289291	8.64993	909.276	4538.03
114.055	2.82032	Cluster_05547	NA	NA	NA	NA	0.00990361	-0.0079756	Cluster_05547	0.0286285	0.0235195	0.0253297	0.0179027	0.0528827	0.00659727	0.00244628	0.00625749	0.00144139	0.00382017	0.0303026	0.0251499	0.032458	79.4304	0.359977	4.99602	0.0405438	0.0316777	0.0243386	0.0213255	0.709647	0.0162344	0.022901	0.00315521	0.0265948	0.0230426	0.0225094	0.0361125	2.72533	0.38742	0.0225107	0.0230307	0.020796	0.0026966	1.52924	0.116766	0.00338158	0.0258838	0.0312802	0.0254164
607.304	3.40644	Cluster_16302	NA	NA	NA	NA	0.00988124	-0.0299102	Cluster_16302	5.46411	3.03544	3.95632	15.799	0.148048	0.0426971	6.81148	2.10761	1.09463	0.145201	522.081	5.43188	7.46794	19.2325	31.7551	1.66398	9.48012	5.31904	42.6048	3.80175	6.76375	0.584213	0.00651042	21.5501	3676.87	15.6468	12.1453	0.0286759	0.0160571	0.0236645	8.40139	21.1924	2.60251	0.0342508	0.0159294	8.77838	4.09578	22.1692	86.9428	1.13211
165.041	6.86789	Cluster_06607	NA	NA	NA	NA	0.0098551	-0.0161751	Cluster_06607	0.026437	0.0247015	0.0245735	0.0178479	0.056666	0.0137106	2.25028	0.00957564	0.0169101	0.511125	0.0173628	0.000375674	0.000509952	0.0234614	0.00745974	0.0310566	0.000684211	0.0324769	0.0253627	1.29529	0.0197734	0.0156565	0.0225142	0.412648	0.000603331	2.18064	0.0219224	0.0357694	0.129644	0.00765852	3.81358	0.0223756	0.0215734	0.0318003	0.0192479	0.0175528	0.00834472	0.0274453	2.73774	0.0255685
157.088	2.54912	Cluster_06416	NA	NA	NA	NA	0.00983063	-0.0313594	Cluster_06416	5.15392	4.67869	5.12551	3.30531	10.0361	0.0332081	0.019891	0.0197371	0.0127121	0.0168281	2.96983	4.56011	5.86142	2.21479	0.016422	741.565	1579.8	2.92219	4.63095	4.03477	1.70825	0.0187355	4.33778	0.0158495	5.01127	2.0771	4.25358	0.0444074	0.0138474	27.6328	1.95588	4.42604	1.81896	0.0228303	3.62719	16.3705	16.9128	5.12729	5.67023	4.42731
165.041	7.30128	Cluster_06609	NA	NA	NA	NA	0.00982857	0.0340392	Cluster_06609	0.0027372	0.00287273	0.00682354	0.00175746	0.00652664	0.00121422	0.000331468	0.00348476	0.000209545	0.00103938	0.0284123	0.00018744	0.000286708	0.0136334	0.00236851	0.0185722	0.000383775	0.148719	0.00360244	0.0128988	0.0115307	0.0181152	0.000787425	0.0600664	0.0847223	0.127318	0.0177983	0.0430089	0.0168779	0.00104869	0.300012	0.00900753	0.0144488	0.000389051	0.00278803	0.000370403	0.000638386	0.315428	0.960156	0.00378527
503.313	1.24752	Cluster_02257	NA	NA	NA	NA	0.00980203	-0.00749552	Cluster_02257	13.5909	11.0673	14.5524	1.5032	6.21401	3.87685	0.0421954	0.0241632	0.0486752	0.0345194	0.736929	0.00644448	0.891154	7.14227	3.94083	30.0685	46.0751	16.4198	11.6637	10.4268	51.2963	259.224	1.14789	8.40214	5.39263	2.98817	20.4119	1330.43	3.54936	17.6044	0.0186563	6.44716	8.21537	4.48415	10.1484	32.4724	0.588808	10.7176	3.02955	29.3603
817.574	2.7351	Cluster_18958	NA	NA	NA	NA	0.00980055	0.0176551	Cluster_18958	0.0261533	96.25	0.0286646	0.0171233	0.0555583	0.0480438	0.0266665	0.0330938	0.0170001	34.1889	0.0283471	0.0248261	0.0324986	3.33347	19.5706	0.0261399	0.0386066	0.0175454	0.0238711	0.0226355	17.2459	0.0575947	35.8787	0.998212	0.0264459	0.0136513	7.52365	0.068888	11.81	0.0278507	0.0215292	1.30824	6.8474	0.029805	47.2935	30.4266	0.0288493	0.0259353	0.0301673	1.4914
523.175	3.21074	Cluster_02414	NA	NA	NA	NA	0.0097715	0.0397643	Cluster_02414	0.0292888	0.0251546	0.551279	0.0191589	0.06126	0.0455503	0.0226856	0.0332565	0.0184924	0.0259416	0.0289277	0.0220113	0.0324326	0.0318194	0.0274845	1726.25	1802.78	0.041248	2.09041	0.0242789	10.2174	56.6111	0.455579	0.0212239	0.0268591	0.0280115	2.10599	0.0393642	0.0232335	0.0263225	0.0295539	0.0234317	0.0305361	0.031753	10.0971	205.573	0.0264135	0.0246925	0.0295635	0.0269446
415.144	1.71815	Cluster_12448	NA	NA	NA	NA	0.00975424	0.00627824	Cluster_12448	0.000795346	0.00072474	0.000638814	0.000349283	0.00104617	0.0498423	0.0241448	0.0348677	0.0190005	0.0285876	0.0300248	18.053	2.88613	0.157777	0.030497	0.0163881	0.0400364	0.018394	0.0126092	0.0655548	0.00975655	0.0163178	NaN	0.0233577	0.0266206	0.176776	0.174435	0.0410351	0.0239215	0.0293757	0.0733021	0.587348	1.78051	0.0342841	0.0854352	0.026391	0.027892	0.0831889	0.000541287	0.000677434
193.084	1.51341	Cluster_07134	Caffeine	2	MassBank of North America	545	0.00975342	-0.0203153	Cluster_07134	0.0174044	0.014896	19.5936	108.844	7.12516	0.0473837	0.0318142	0.0332787	0.0217558	0.0272145	0.0328573	0.016407	0.0242448	0.0207255	0.0254832	268.876	0.0295198	0.0242763	0.0184391	0.0140538	0.0161816	0.00913328	83.6267	0.0238521	4.3602	1.00485	0.0156745	0.0188326	0.0209135	31.5204	0.0197867	0.0145738	0.0191493	168.3	0.0128971	195.959	851.982	0.0167293	0.0193211	0.0173966
798.56	1.75265	Cluster_18801	NA	NA	NA	NA	0.00971989	-0.00368932	Cluster_18801	15.7993	1662.22	15.2706	11.3035	35.7016	0.0290863	0.0179129	0.0241067	0.0134243	0.0192038	0.0468794	1.5489	0.0729828	6.99591	39.7274	8.0075	0.0866776	8.72528	14.4597	12.5861	1467.49	8.80652	295.034	0.385054	0.0521833	6.45658	13.1471	59.264	38.5435	11.7163	6.96881	12.9752	6.25577	22.3883	1389.86	36.5658	17.2449	14.7442	17.1141	16.5714
317.152	3.91614	Cluster_00972	NA	NA	NA	NA	0.00970232	0.0439799	Cluster_00972	177.438	167.496	177.631	115.473	379.001	13.3817	270.354	0.0242357	19.4788	82.0961	90.0521	596.526	99.0399	3077.65	114.025	15216.4	861.528	119.079	161.987	136.048	135.287	22.9541	321.771	1.86561	50.6583	138.966	150.151	52.8693	171.681	200.66	67.0964	140.437	165.675	176.113	5756.53	681.26	104.696	182.826	182.544	1376.33
121.066	2.27666	Cluster_00085	NA	NA	NA	NA	0.0096958	-0.0116769	Cluster_00085	0.015745	2.87256	0.0154399	0.0101731	0.0317558	0.935551	1.59514	1.67764	1.95016	0.748897	3.76668	0.0186773	206.877	154.409	658.714	7.91012	0.0325875	0.0189267	0.014084	0.0121657	328.565	121.359	332.324	0.465643	0.0207803	0.0151722	0.0134913	0.0159062	1.34326	4991.01	0.0142918	0.0127233	0.0153936	158.945	282.302	649.968	99.695	0.0164843	0.0166257	11.7033
131.035	5.26455	Cluster_05866	Methylsuccinic acid	2	MassBank of North America	999	0.00963768	-0.0258386	Cluster_05866	1.1696	0.0128612	0.0148519	0.0133119	11.3875	0.190605	24.0255	0.132659	18.2234	38.4529	16.1796	21.1267	14.6828	18.5513	0.135561	16.7161	21.9401	36.7843	0.0200668	13.1599	74.7425	256.571	77.6423	0.082753	0.0107577	7.21945	1.93362	0.0695309	1.43841	37.2475	2.4364	17.6605	88.4938	31.7975	110.08	24.3437	9.57331	3.13956	0.157604	12.0986
405.266	2.18545	Cluster_01540	NA	NA	NA	NA	0.00960155	-0.0321993	Cluster_01540	555.479	62.3898	80.8122	48.5616	572.798	94.8423	1349.14	637.584	499.182	286.934	38.6733	705.544	599.145	64.287	776.256	3.18777	34.7979	430.206	392.393	590.552	448.367	169.036	282.366	493.912	684.855	624.522	433.303	779.982	500.112	346.343	182.438	369.686	352.014	422.618	479.599	594.966	250.397	97.6071	112.996	769.237
328.241	3.54163	Cluster_10429	NA	NA	NA	NA	0.00958195	0.0502345	Cluster_10429	0.621795	0.573492	0.738882	0.597361	2.25176	0.0302791	0.0181504	1.45027	4.0258	0.018062	0.073134	0.10874	0.157977	0.191869	0.0166075	4.18829	0.190613	1.73483	498.333	4.04932	0.321744	0.0999003	0.288103	1.18663	0.117419	0.361385	0.714386	0.237505	0.0131527	1.10374	0.192614	0.591875	155.697	36.4849	8.55836	0.0186884	6.64973	0.366672	1.05349	0.586515
166.06	2.2801	Cluster_00227	NA	NA	NA	NA	0.00958017	0.0112002	Cluster_00227	0.0151105	0.0140069	35.0187	46.4432	0.0298725	0.118187	1.94497	0.0874977	2.66352	0.0691082	1.63225	0.0188785	33.9381	17.2423	66.8761	0.0145198	0.0332182	2.63506	0.0135111	5.16892	54.0903	17.3076	70.7569	0.0564871	0.0218051	0.0104139	0.265521	0.0151473	0.0580436	669.288	8.50798	0.0131125	2.87769	899.257	52.2862	733.534	9.65062	24.3542	0.0149235	1.49764
555.355	3.47803	Cluster_02676	NA	NA	NA	NA	0.00957743	0.0236136	Cluster_02676	0.0734216	7.59341	0.0449483	0.0264763	0.0766224	0.0158738	0.00791259	0.0149648	3.63996	0.010465	0.217349	0.322785	0.414286	0.049882	1.36701	4.0877	0.491951	1.98979	8.93858	0.0333704	0.0174536	NaN	NaN	2.41191	0.355311	0.221814	0.0361003	NaN	0.01044	1.43181	0.0496921	0.0392815	0.0916383	0.0117965	0.0447619	0.00866223	0.184045	NaN	0.0422751	0.0584978
135.014	5.24883	Cluster_05948	NA	NA	NA	NA	0.0095351	-0.0252623	Cluster_05948	0.00797523	0.0067005	0.00548591	0.00783742	0.00878298	0.0493137	0.0257274	0.0344694	0.0162545	0.0303168	0.0287878	1.76232	0.0323957	0.00548405	0.0292646	2.194	18.617	0.0362291	0.00394385	0.00411229	0.00180608	NaN	NaN	0.0231923	0.029572	0.0133541	1.1648	NaN	14.4687	13.1237	0.00464244	3.05195	0.016796	0.032644	5.83562	0.0285536	0.0302401	NaN	0.00488463	0.0059188
1287.82	3.36343	Cluster_20391	NA	NA	NA	NA	0.00952804	-0.0352361	Cluster_20391	0.000423374	0.000460418	0.000719493	0.00159356	0.000953385	0.0455663	0.0236403	0.0336492	0.0170035	0.0284454	0.0140901	0.31386	0.000405644	0.115904	0.0285789	0.000332029	0.000609138	0.000272197	0.000548579	0.000791343	0.000292226	2.62235e-05	0.000145034	0.0227821	0.160196	0.28658	0.355009	6.73287e-05	0.0238653	0.0301118	0.0463118	0.000661275	0.0999263	0.0305983	0.0465741	0.0280576	0.029534	0.000184254	0.00304544	0.00944485
479.248	1.45069	Cluster_02049	NA	NA	NA	NA	0.00934938	0.0294277	Cluster_02049	22.1931	21.4898	22.0659	15.8325	45.8785	0.0455389	19.2987	13.2385	36.4461	25.7625	48.6285	19.475	26.4086	55.5583	12.3724	36.6019	35.2023	23.9283	6884.1	17.9351	13.7571	5.75898	19.1673	75.5431	22.8214	41.5894	18.4985	12.1558	32.8364	4.48678	16.7846	18.6237	25.232	5.14153	15.8095	15.3175	7.32162	21.7932	25.0648	21.6336
463.111	1.60606	Cluster_01916	NA	NA	NA	NA	0.00931498	-0.0374163	Cluster_01916	0.10361	0.000402212	0.000347688	0.000192631	0.393486	0.0494212	0.0261463	0.0328215	0.0185824	0.0298857	6.19733	0.322683	0.00133519	0.000571184	0.0298454	0.0129308	0.00170814	1.68365	0.0349958	0.000255138	0.00112274	8.11647e-05	NaN	15.939	0.00150961	0.00209607	0.000262818	0.00018537	0.021968	0.0286436	1.25724	0.190028	0.00337249	0.0293376	0.000300454	0.0269459	0.03064	7.02427	0.0130769	0.0583473
441.242	1.79109	Cluster_01783	NA	NA	NA	NA	0.00929392	-0.0163643	Cluster_01783	88.4429	49.3549	0.0483523	4.50633	129.315	0.0490233	105.198	0.0303688	0.0180677	43.8064	31.8553	101.285	172.467	18.4218	292.451	0.0375619	0.0949546	0.729402	31.2288	123.329	64.2846	22.9682	42.9215	14.613	28.1251	19.7953	57.5052	222.79	82.8461	20.938	12.1368	42.884	55.401	124.921	66.4379	78.684	61.0187	28.2388	12.6456	88.3504
523.165	1.6992	Cluster_02413	NA	NA	NA	NA	0.00929237	-0.0169551	Cluster_02413	0.000231948	0.000229222	0.000249516	0.000172658	0.000554572	0.0506136	0.029072	0.0339252	0.0184418	0.0297107	0.140736	1.13596	2.10973	0.0611608	0.0295524	0.0177543	0.0100843	0.0168247	0.0846601	0.0637954	0.00891918	0.0161371	0.000178347	0.0232735	0.0056765	0.0114059	0.134351	0.0344832	0.0241532	0.0299795	0.0257024	0.00021668	0.030981	0.0321861	0.000178763	0.0267662	0.0313792	0.000200704	0.000265494	0.000241217
748.525	3.34629	Cluster_03834	NA	NA	NA	NA	0.00927462	0.00962038	Cluster_03834	0.0220181	0.0184553	0.0201628	0.013141	0.0378226	0.0896388	0.0243096	0.311196	0.0162096	0.0679968	51.6291	0.0134488	0.0174723	0.0187695	0.224757	3093.05	737.722	0.0885144	0.797249	0.0146495	0.0501481	0.00351292	73.6922	0.0497099	0.0127542	0.0840196	0.0162264	15.4722	78.879	81.8035	0.0186376	0.0167867	0.173019	126.683	0.016811	3.02469	39.9264	7.96871	0.0204094	0.0201685
357.116	2.1474	Cluster_11155	NA	NA	NA	NA	0.00925678	0.0263957	Cluster_11155	31.4963	30.4108	33.9758	21.6262	72.9185	0.91267	33.6315	0.791474	7.6394	4.39221	84.8234	28.8316	39.1163	4051.39	17.0568	17.1442	48.7942	34.9972	30.2048	27.1366	12.4153	38.5432	29.3686	95.8398	33.8363	28.0378	28.5328	66.1502	100.223	0.0232999	1237.47	28.5713	85.5852	45.3033	23.5169	1.94126	0.0252755	34.4365	36.7068	32.0547
473.263	2.99087	Cluster_13706	NA	NA	NA	NA	0.00924693	0.00472447	Cluster_13706	0.00345311	0.000382331	0.000518256	0.0178056	0.00171579	0.0481497	0.0274203	0.0364649	0.017883	0.0312614	0.0142282	0.584554	0.193048	0.0727062	0.0297743	0.0452221	0.0812665	0.0185649	0.000806165	0.0337023	0.0117721	0.0179756	0.0124651	0.025114	0.00324021	0.0832258	0.000477914	0.0377048	0.0253333	0.031529	0.0132076	0.000475869	0.0143861	0.0319291	0.27146	0.0282336	0.0322164	0.000249931	0.0201289	0.00158621
514.256	1.20918	Cluster_14563	NA	NA	NA	NA	0.00923735	0.0143148	Cluster_14563	0.0274833	0.0231061	0.0265012	0.0178746	0.0542933	0.0479999	0.0272591	0.0333751	0.0180749	0.0296675	0.0294647	13.008	0.0341001	0.0233182	0.0295069	0.0319421	0.0388216	0.0342405	0.0245683	0.0216092	0.0191187	0.0189812	0.0232759	0.0225407	0.0278192	0.0230051	4.49136	0.0372019	16.5034	0.0300247	0.0237106	4.2666	7.81557	0.03021	0.0207427	0.0263433	0.03118	0.0265196	0.0266458	0.0267017
299.152	2.65437	Cluster_00867	NA	NA	NA	NA	0.00923391	-0.0271531	Cluster_00867	65.4373	61.3664	67.7371	44.415	134.034	0.0382844	351.494	0.0267411	0.015729	0.0221503	0.102092	0.150136	0.204495	25.5607	0.021427	13034.8	0.231396	39.9451	66.6656	55.1636	80.978	87.0348	3296.21	0.0194565	0.173204	26.3415	57.5826	0.0259292	0.0173369	968.768	24.0969	55.2088	25.4133	0.0293679	2076.37	267.348	27.4449	67.9785	65.6143	59.2503
587.287	4.16335	Cluster_02934	NA	NA	NA	NA	0.00922634	0.0397081	Cluster_02934	7.03862	0.0239482	0.0256011	0.0160654	0.0511335	7.32884	32.576	0.0296427	0.0159965	5.90928	0.0529747	69.7823	41.2057	84.5897	19.967	131.072	102.057	0.0286704	0.0227192	17.9522	31.3937	NaN	39.9345	0.0227421	0.0522798	25.7783	53.4139	NaN	62.7036	29.5489	0.0190119	2.32873	21.5553	16.5517	52.4225	157.18	5.60757	0.0338695	19.2714	9.15231
178.056	1.22514	Cluster_00255	cyclamic acid	2	Manual Inspection	x	0.00921383	0.0257943	Cluster_00255	0.0245838	0.0243249	0.0261168	0.0166364	0.051897	0.0469629	0.029075	0.0333391	0.0189486	1.32465	707.835	10863	2676.36	0.0224479	0.0289155	169.948	35.2647	0.0311427	0.0250763	0.0213767	0.0189356	0.0177588	0.0220633	0.0226267	0.0307139	0.0234185	7.86755	0.0420213	16.0094	2714.43	5504.22	7744.93	1.74728	387.863	92.2885	1212.75	3446.43	0.0258302	8219.35	2.93693
779.546	1.29404	Cluster_03995	NA	NA	NA	NA	0.0091753	0.000521981	Cluster_03995	0.0281967	18.557	0.0269258	0.0175914	0.0524974	0.0463157	0.0269654	0.0344756	0.0160192	0.0279557	0.0317621	0.0249826	0.0341173	0.0243901	0.0304023	34.2948	221.018	0.031888	0.0231659	0.587274	3.23037	0.717958	0.0223282	0.0245771	0.0283454	11.2127	0.36248	80.9736	31.1103	8.24346	0.0223774	0.0217657	0.0224913	1.72821	0.0187269	43.9327	0.0281375	0.0288735	0.0285859	0.0242135
103.04	4.2674	Cluster_05391	NA	NA	NA	NA	0.00917191	0.0236504	Cluster_05391	292.539	255.865	95.2997	688.482	1545.4	16.625	16.6369	94.7446	275.82	155.476	1575.42	44.9681	345.968	72.4507	76.4932	234.843	0.574675	747.253	987.999	1150.44	288.677	1125.65	0.345916	383.658	1790.4	1475.62	1024.68	1587.75	993.693	461.178	1042.51	221.957	651.34	577.918	118.731	43.7588	23.5412	508.491	692.165	1291.74
710.536	3.3837	Cluster_03649	NA	NA	NA	NA	0.00912599	0.0179049	Cluster_03649	0.0282274	0.0256612	0.0270153	0.0190153	0.0616751	0.0036897	0.000363878	0.00041697	0.000271128	0.000653898	4.73429	0.025177	0.0341794	0.0245551	0.000394878	68.9921	264.803	0.0178689	0.0273747	0.0235865	0.0113805	4.44349e-05	5.79058	0.00120401	0.0278166	0.0127282	0.0238078	0.0371913	0.360192	0.162344	0.0215383	0.0242485	0.0114167	0.745507	0.0208175	0.000374552	0.205667	0.0291364	0.0296756	0.0253477
329.235	1.64152	Cluster_01050	(Z)-9,12,13-trihydroxyoctadec-15-enoic acid	2	MassBank of North America	631	0.00911319	-0.0137633	Cluster_01050	0.0269928	0.0253538	0.0270526	0.0184489	0.0545287	0.05025	11.6117	0.0336838	0.0164819	6.33806	0.0363415	0.0336803	0.0448603	8.65376	39.4402	68.9537	26.8003	5.92236	40.5599	6.0954	46.1463	48.5451	36.3338	0.0241627	10.8797	6.93187	8.0452	86.6029	46.7772	27.9562	1.17796	0.020938	8.04636	30.4189	11.58	18.7284	17.8991	8.62401	0.982873	18.1371
613.341	3.4648	Cluster_03112	NA	NA	NA	NA	0.00911127	-0.0285226	Cluster_03112	11.5066	0.83138	10.6403	5.39815	24.9293	15.63	82.1	10.9245	5.94407	3741.08	794.433	11.5144	4.48495	5.45606	10.2968	0.00831392	0.0346203	12.6165	19.0475	8.48963	7.44368	4.40268	1.62846	862.126	6.31371	6.46844	0.0432233	11.2181	4470.61	9.87181	1.02446	6.15358	2.17842	5674.17	5.80524	9.16206	9.41788	1.10638	1.90906	0.00869099
345.229	4.52949	Cluster_01162	NA	NA	NA	NA	0.00907323	0.0184522	Cluster_01162	0.0288862	0.0255769	0.0296242	0.0181107	0.0631946	0.0532247	0.0263807	0.0359924	0.017948	0.0305746	0.0160201	0.000989566	0.00120863	0.0194227	0.0309528	14.6236	0.45083	0.0159074	0.0266035	0.0219738	0.0571632	0.0545298	48.432	0.0249549	0.000814818	0.0109762	0.0239854	0.0302228	0.0264403	0.028014	0.0109275	0.0235898	0.0109065	0.0327321	6.2922	0.0266461	0.0321424	0.0289932	0.0275617	0.0283684
367.214	4.00402	Cluster_01278	NA	NA	NA	NA	0.00906966	0.0357658	Cluster_01278	0.026407	0.0228202	0.0254249	0.0174633	0.0532255	0.0523697	0.0233459	0.0355174	0.0161318	0.0275898	0.0306129	0.0233419	0.031581	0.0225331	0.0303145	27.735	30.431	0.0306796	0.0247988	0.0214682	0.0178489	0.0144497	10.8681	0.0244095	0.027389	0.0226396	0.0227546	0.0324113	0.0242159	5.16241	0.739621	0.0221862	0.0208917	0.0290451	10.6858	0.0258215	24.165	0.0234086	0.0290349	0.0263179
110.035	3.85068	Cluster_05474	NA	NA	NA	NA	0.00906336	0.00237486	Cluster_05474	45.8882	0.0235504	0.0280735	0.0174251	0.0556919	0.00215359	0.051668	0.0011229	0.102681	0.00207386	0.000969472	0.00231158	0.00470847	0.0111607	0.00101037	0.01339	0.00737679	0.0166527	0.0246348	0.881531	0.0104612	NaN	0.0227361	0.00103309	0.191072	0.0104519	0.022714	NaN	0.00085693	0.00192455	0.0104259	0.52495	1.85583	0.000642243	0.0197755	0.000510226	0.000938816	0.0266016	0.0284025	112.42
73.0296	5.74144	Cluster_00004	NA	NA	NA	NA	0.00905426	0.00244879	Cluster_00004	2206.64	1465.22	1255.45	442.367	1411.11	3395.05	540.396	3380.22	2128.84	522.68	1747.03	573.081	8.68957	2062.85	2688.11	194.869	0.0455829	4940.72	3922.33	4011.4	3578.43	5381.97	1041.44	1235.98	3057.02	1563.65	2250.83	1249	2032.24	510.509	1073.55	1617.16	755.348	2661.78	1726.03	2520.46	6061.68	1576.57	663.609	305.457
239.05	3.75946	Cluster_00523	Bentazone	2	MassBank of North America	606	0.0090513	-0.0395961	Cluster_00523	0.0386509	0.00590201	2.83799e-05	1.99708e-05	0.0777171	0.0519612	0.0273128	0.0356284	0.0175746	0.0298363	12.7196	0.023161	8.9122e-05	2.28465e-05	0.0300013	0.00575819	0.000107878	0.134434	0.00729423	0.00437995	0.00017342	1.21295e-05	0.0058985	10.4251	0.0186028	0.000263929	2.34243e-05	2.93554e-05	0.0248042	0.028912	0.0970086	0.0855771	0.00843662	0.0317269	1.97972e-05	0.0284756	0.0315732	0.0408612	0.00867336	0.0211674
121.029	3.82578	Cluster_05693	NA	NA	NA	NA	0.00904595	-0.0379573	Cluster_05693	0.0266479	0.0265636	0.0275375	0.019547	0.0599545	0.000484619	0.00113713	0.000273562	0.00114839	0.209926	0.023425	0.0265338	0.0362138	0.0329569	0.127972	0.0150443	0.0411803	0.0170288	0.0266946	0.0223992	0.0101711	0.000109941	0.0234906	0.000249322	0.027601	0.0110296	0.0221867	0.000247011	0.000185832	0.000252753	0.0114137	0.0223297	0.0400205	0.00200614	0.0216102	0.00123174	0.000342804	0.0297649	0.031122	0.0280873
748.541	3.34928	Cluster_03835	NA	NA	NA	NA	0.00899117	0.0105166	Cluster_03835	0.0139897	0.013242	0.0121141	0.00705826	0.0227779	0.0721044	0.021905	0.0735995	0.0109631	0.0457336	22.1138	0.00662579	0.00957036	0.0149493	0.0618574	1540.19	222.442	0.0932869	0.0100328	0.0092072	0.0535583	0.0043112	56.2387	0.0355801	0.00782177	0.0985472	0.0105197	8.03445	10.7886	40.6501	0.0137014	0.0100844	0.165637	57.5437	0.0102061	0.339162	21.0907	2.48499	0.0119629	0.013147
556.445	1.1993	Cluster_15419	NA	NA	NA	NA	0.00897637	-0.00342336	Cluster_15419	0.0279761	0.0242214	0.0274006	0.0184866	0.0595494	0.0494867	0.0268198	0.0361881	0.016123	0.0276967	0.0307743	0.0223061	0.0312999	0.0221081	0.0306596	0.0288095	0.0404199	0.0290994	2.72767	0.0201935	0.0188418	8.91382	0.0219851	2.99783	13.1265	0.0226174	0.0227577	0.0363758	9.67627	0.0283807	0.0232018	0.0222461	0.0224604	19.9402	4.98681	2.63232	39.4786	0.0246446	0.0289147	0.0250564
239.05	3.93403	Cluster_00524	NA	NA	NA	NA	0.00895656	0.0383507	Cluster_00524	28.2096	23.7503	24.8224	18.4037	55.2732	30.9762	19.2549	9.89019	7.85511	0.0256186	123.486	24.8304	33.8352	13.6246	0.0267307	13.7503	39.7128	2565.04	25.5659	22.5282	9.35423	0.0174455	23.9371	107.825	26.5916	12.2959	22.3625	0.0370779	0.021031	0.0265675	5855.67	23.9105	21.5133	0.0331199	19.0913	0.0284053	0.0304854	25.937	31.0008	167.047
619.314	4.60354	Cluster_03152	NA	NA	NA	NA	0.00894974	0.0280236	Cluster_03152	0.0300325	0.0279566	0.0272307	0.0194664	0.0610774	0.000640317	1.15309	0.000592487	0.00130286	0.000425827	0.0244487	14.6017	0.0329084	3.03337	0.00055018	1.80719	1.08084	0.0182363	0.0279526	0.0233955	0.0879831	0.101325	0.0252394	0.000345494	0.028978	0.0865932	0.02415	0.111663	0.438287	0.0605793	0.0113017	0.0239486	0.0106447	0.662069	1.79152	3.39039	0.000379754	0.031267	0.02938	0.0264392
357.101	2.14613	Cluster_01229	NA	NA	NA	NA	0.0089472	0.0270089	Cluster_01229	254.832	220.842	248.454	167.878	534.048	31.8348	233.354	23.8092	89.6519	46.0125	513.707	228.538	336.358	126439	168.996	136.405	371.751	256.452	239.444	190.858	93.4715	263.302	224.56	696.457	271.021	202.672	212.729	488.913	1172.28	0.0226882	97236.5	215.795	19102.6	428.137	180.24	20.8913	0.832199	263.765	265.216	237.434
570.346	1.17718	Cluster_02799	NA	NA	NA	NA	0.00894022	0.0387184	Cluster_02799	0.00584788	0.0053083	0.00546173	0.00334501	0.0104462	0.0486689	0.0443769	0.0260629	0.0549754	0.0822625	0.417944	0.133755	0.00526792	5.83717	0.022659	0.674355	0.0064206	0.0222373	3.26783	1.71575	0.0125285	NaN	0.785619	0.0287004	3.77714	11.0568	0.00472742	NaN	0.0193086	36.575	5.57825	20.7137	5.24837	0.0897098	3.75703	0.0522273	7.61453	0.0066365	1.56711	2.52519
173.105	7.17184	Cluster_06791	NA	NA	NA	NA	0.00893567	-0.00859072	Cluster_06791	0.0285143	0.0241192	4.15658	0.0188422	0.0579741	0.0517858	0.0248349	0.0328951	4.94877	0.0260419	0.0326449	0.0233226	0.0341752	0.0231832	0.0302733	0.0312116	0.0398184	0.0334572	0.0269863	0.0224767	0.0199312	0.0157471	2.78345	0.025093	0.0272942	0.0236378	0.0246205	0.0348465	0.0236189	0.0269495	0.0235089	0.0232987	8.20627	0.0296194	13.8748	0.0237641	0.0276553	0.0268799	0.0309705	0.0264514
262.07	2.40163	Cluster_00656	NA	NA	NA	NA	0.0089197	-0.0198261	Cluster_00656	0.000305629	0.000295664	0.000286989	0.000188148	0.0778942	0.0507946	0.024775	0.0323729	0.0180911	0.0284277	0.0302708	0.0222789	0.0317713	0.0122537	0.0278217	0.017999	0.0421722	0.0922576	0.0311842	0.00022842	0.0101542	0.0170437	0.000342015	0.0239502	0.028388	0.0116107	0.000227709	0.0390317	0.0244468	0.0277814	0.0123036	0.0275806	0.0210967	0.0303419	0.000225881	0.0274646	0.0300998	0.000394021	0.000293168	0.113558
403.248	1.3589	Cluster_01523	NA	NA	NA	NA	0.00888162	0.0145154	Cluster_01523	1083.59	9.37567	10.6987	6.80952	21.3788	3.67542	66.2189	0.0280116	0.0442487	0.692852	4.08263	209.875	367.169	537.406	300.865	5.45159	0.0553332	7.95399	9.88642	21.3309	3.74482	0.0208834	8.74245	0.921001	0.0347704	750.198	8.68807	39.8932	0.0185599	0.0247318	2120.42	9.22504	6.68049	4.00914	7.37967	8.01744	16.6867	1546.42	100.73	43.8224
209.068	2.41693	Cluster_07465	NA	NA	NA	NA	0.00888039	0.00658174	Cluster_07465	0.00198647	0.00233115	0.00574401	0.00148012	0.00474264	0.297576	0.000804869	0.215983	0.0739927	0.0014162	0.133343	0.244847	0.126546	0.0135923	0.555721	3.93344	1.17914	0.0169305	0.00285699	0.0137027	0.0102081	0.0177896	0.000523617	0.00115239	0.00275181	0.0120159	0.0848198	9.8402	0.00161311	0.00138827	0.0125229	0.00857903	0.435895	0.0691144	0.0020664	0.157821	0.00127177	0.000689758	0.596972	0.351677
239.061	2.88755	Cluster_00522	NA	NA	NA	NA	0.00886172	7.41283e-05	Cluster_00522	3.46681	3.01303	3.3073	2.27328	7.12748	0.0500789	1.52817	0.0381198	0.13481	4.01585	1.99844	2.90004	1205.15	5.36616	0.353408	6.77569	5.46583	1.97722	3.23831	2.78483	5.62799	NaN	215.141	0.0248725	3.39625	1.94537	2.74178	NaN	0.0256963	0.0294983	1.27843	2.62483	4.94286	0.0230261	2.34953	0.0238167	11.7548	3.23379	3.63074	3.09159
383.187	1.17756	Cluster_11784	NA	NA	NA	NA	0.00885311	-0.00551167	Cluster_11784	0.0293521	0.0262755	0.0289981	0.0196671	0.0614181	0.0420515	0.0257154	0.0270266	0.0171986	0.0230578	0.0281433	0.0209132	0.0317314	0.0307627	0.0247478	0.0399112	0.0379655	0.0407641	0.0279972	0.0221458	0.0234502	0.0233375	0.0225419	0.0202187	0.0257001	0.0307964	0.0242872	0.0502707	0.0191792	0.0224419	17.4139	84.1986	0.0299551	0.0314827	0.0222238	4.51301	0.026233	0.0271704	0.0307319	0.0268196
279.04	2.66263	Cluster_09128	NA	NA	NA	NA	0.00881783	-0.000545593	Cluster_09128	498.952	103.714	495.651	584.131	130.14	510.436	0.021421	610.087	11.6042	7.66195	40.9599	3.64861	940.295	54.5295	494.421	288.58	605.96	486.66	680.556	443.341	184.532	375.281	116.828	354.873	550.086	568.377	362.602	914.867	275.312	165.641	38.0643	155.3	15.6525	428.013	5.05645	245.945	443.578	197.451	53.5311	71.8125
590.268	1.18214	Cluster_16009	NA	NA	NA	NA	0.00881487	0.0198828	Cluster_16009	0.0263686	2.1187	0.0266445	0.0181902	0.0548196	0.0474309	0.0254843	0.0356688	0.0169199	0.0277352	0.0315615	0.0236511	0.0331679	2.54441	0.0304542	12.0806	61.3829	0.0310463	0.0262551	0.67056	13.5805	5.45408	0.0231077	0.0254587	0.026223	0.0225856	19.5641	11.589	0.0228391	18.7344	0.0226713	4.15059	2.09078	0.0306446	0.0211116	0.989183	0.0291694	0.0295452	0.0289557	23.963
287.126	3.62188	Cluster_09380	NA	NA	NA	NA	0.00877981	-0.0104295	Cluster_09380	12.3467	10.6227	0.0204328	4.68695	0.0476858	0.0445072	0.0290054	0.0301465	0.0209944	0.025816	13.7336	0.458385	9.66494	545.344	0.0291229	0.0469959	0.025731	0.0472337	8.04488	12.2826	0.0281935	0.225724	0.0160892	3.94123	10.0123	11.452	12.8055	0.527278	110.213	0.0280959	23.38	0.0178619	0.0348599	0.0364529	0.016582	0.0293382	0.0263751	7.71024	0.0235707	0.0200617
712.551	2.30206	Cluster_03661	NA	NA	NA	NA	0.00877197	-0.0147046	Cluster_03661	0.000292682	0.0331018	0.000262081	0.0171305	0.000447774	0.0493285	0.0259258	7.30016	0.0193596	0.0275823	0.0299541	0.0247795	0.0343791	0.000239796	2.00972	0.712529	32.0562	0.000401085	0.000206676	0.00018685	0.0187895	7.0147e-05	2.72278	0.0235049	6.88676	0.0142712	0.0529594	0.0200703	16.6349	7.33432	0.000225122	0.00775401	0.000244807	41.537	0.0162285	0.0284628	2.11049	0.000557421	0.00950769	0.0971279
370.116	2.58877	Cluster_11443	NA	NA	NA	NA	0.00872461	0.019005	Cluster_11443	7.26165	6.24031	7.08803	4.41765	13.3071	0.0342872	0.0220776	0.0206718	0.0161032	0.0190625	4.25059	6.23761	8.47196	9.52911	0.0176559	3.44117	11.267	4.0096	6.1739	5.29342	7.53262	NaN	5.95158	0.0161611	6.92984	2.73485	5.98479	NaN	0.0136445	0.0191126	2.70659	5.31097	2.55797	0.0288836	4.95096	31.5884	0.0220831	2163.61	7.54784	6.29812
245.069	2.87749	Cluster_08259	NA	NA	NA	NA	0.00867869	-0.0165608	Cluster_08259	633.746	67.5302	6.93615	228.124	3.57641	195.472	64.9629	54.3931	114.574	45.7997	382.258	102.481	139.437	27.4996	3.56807	0.381208	39109.8	1455.35	344.677	0.952684	3.80132	1.54151	0.391848	488.328	110.949	142.434	1.0389	0.0424085	0.0194113	0.0248972	2592.84	174.432	301.769	5.65559	1.52977	21.2041	0.0261471	805.848	1.73169	1821.81
487.2	1.62111	Cluster_13982	NA	NA	NA	NA	0.00867154	0.0148183	Cluster_13982	0.0268774	0.025448	0.0268564	0.018573	0.0604055	0.0483789	0.0263864	0.0349894	0.018625	0.0284848	0.0319777	13.1328	0.0351526	13.8014	10.83	74.2299	26.5031	0.0316392	0.0257173	3.92221	11.4652	2.43172	23.474	0.0244167	2.72718	7.63094	6.59428	0.0377843	0.0246383	0.0284547	0.0214995	2.61276	4.36721	0.0314811	0.0194253	0.026863	0.0290232	0.0269812	0.0293101	5.20016
78.9192	1.1532	Cluster_04926	NA	NA	NA	NA	0.00867109	-0.00164824	Cluster_04926	6.71462	61.3275	6.36194	11.438	24.7391	54.8832	1.17467	17.2234	0.0381786	11.2955	12.1784	0.00717482	5.3313	42.1243	73.0897	24.0931	9.5356	1.36337	6.95636	13.094	11.0608	20.2819	57.3937	12.9907	3.82286	15.3817	20.1547	44.962	6.1155	2.73088	18.9784	18.1774	20.4267	43.3662	10.9424	0.0353636	0.0247042	35.6261	5.1152	108.627
133.051	1.55393	Cluster_05927	NA	NA	NA	NA	0.00866663	-0.0372138	Cluster_05927	0.000424524	0.000380056	0.000362967	0.0451988	0.000659565	0.00487824	0.0020462	1.66745	0.497512	0.00369769	0.0188873	0.022713	0.0322573	0.132274	0.0412337	1.1202	0.0402582	0.00134552	0.000278045	0.000285836	0.000666147	0.00320221	0.00121929	0.00250223	0.0294633	0.00091921	0.000287408	0.00637658	0.00212691	0.00398673	0.000807419	0.000297382	0.189353	0.0403052	0.2444	1.31577	1.85897	0.00107085	0.00034161	0.0198974
100.04	1.93303	Cluster_05330	NA	NA	NA	NA	0.00866049	-0.0421619	Cluster_05330	0.0302611	0.0272501	291.865	107.945	92.6619	0.0453846	0.0250329	0.0324147	0.0175878	9.19778	0.0553009	0.0551762	0.0813543	5.53885	0.0264903	0.0263145	0.0998036	0.0299872	6.11643	4.52671	0.0188901	0.0605741	0.0256015	48.4661	248.984	54.7418	0.0251409	0.124079	0.0204809	0.0261372	71.1552	0.0233237	0.0210108	28.814	0.0216526	0.0268774	0.0282831	62.3687	0.0302817	0.0295586
321.148	3.28703	Cluster_00985	NA	NA	NA	NA	0.00862554	0.0278907	Cluster_00985	23.8954	20.5341	21.497	15.4736	49.9507	0.0343733	36.9874	0.0260802	0.0116352	0.0208362	0.032146	0.0382166	1.97842	19.0828	0.0238158	3310.51	84.3645	14.3778	22.0647	17.4781	16.9581	137.104	20.7232	0.0163585	0.0460166	9.78848	19.1936	0.0352601	0.0183672	152.142	19.5258	20.2013	9.63656	6.87018	17.7453	104.617	47.8066	23.6657	25.6043	22.2194
465.287	2.18569	Cluster_01938	NA	NA	NA	NA	0.00861219	0.0224218	Cluster_01938	1.64521	12.7643	0.0197895	0.0140577	0.0418956	0.0558912	31.2062	8.02682	18.6594	0.0298861	1.8667	80.3482	100.637	5.58048	145.518	0.022381	10.1922	1.02242	0.513046	15.8659	32.081	18.2269	18.0547	4.68865	7.91052	19.5454	8.6923	31.0151	28.6237	11.66	2.7092	16.2159	23.8718	19.5285	23.3719	24.7958	78.8923	0.0206583	0.0226547	17.3032
155.003	3.19595	Cluster_00197	NA	NA	NA	NA	0.0085727	-0.0297043	Cluster_00197	0.000398961	0.000361709	0.000410808	0.124747	0.000859878	0.041905	38.7007	0.0297923	0.0306063	5.66852	0.0181454	0.000563331	9.47796	6.91441	0.0265237	0.0746756	0.000977981	3.26947	0.000408715	0.000340378	10.1373	14.6466	1.11746	0.0216324	0.000639431	0.012024	0.000359753	39.0496	68.1806	0.0273793	0.000343547	0.000354632	23.1801	0.0502331	1.4081	0.0337924	18.8592	0.000461016	0.00041223	0.609482
137.987	2.73448	Cluster_00148	NA	NA	NA	NA	0.00854923	-0.0121732	Cluster_00148	1.05132	0.893096	1.06216	0.690015	2.03828	0.0153602	0.0191906	0.00836885	0.0178692	0.00799281	0.702872	0.968383	1.37815	1.14413	0.235303	1.36308	1.59752	0.569242	0.944545	0.804743	1.7712	21.2338	0.853888	1.46358	1.09244	1.27032	0.864952	12.3344	2.03717	2.37464	0.644621	0.836751	0.964959	0.0319184	0.766924	0.0204444	0.0104428	1.0315	1.09546	0.920251
746.528	3.36814	Cluster_03820	NA	NA	NA	NA	0.00853417	-0.0239142	Cluster_03820	0.0273959	0.0252093	0.0270581	0.0180734	0.0588196	0.0494912	0.0269059	0.0342244	0.0174426	0.0283339	9.72139	0.00455847	0.00657753	0.0259488	0.0272498	25.3642	63.9793	0.0264462	0.0265191	0.0234994	0.0159394	0.00166308	8.8749	0.0236108	0.0106733	0.0191114	0.0219198	1.2483	4.94847	0.112347	0.0243722	0.023117	0.0204603	16.5848	0.0214392	0.0276144	1.14161	0.0256945	0.0313721	0.0262805
613.363	2.10107	Cluster_16402	NA	NA	NA	NA	0.0085103	0.00543316	Cluster_16402	21.6316	3.19077	0.0268585	0.018186	0.0598231	0.0489506	0.0261595	0.0336886	0.0159552	0.0273383	0.0288789	0.0219195	0.0322868	0.0242803	0.0289385	0.0314545	0.0423385	6.33648	76.073	1.79682	0.0180107	0.0157952	0.0240559	12.6667	8.15328	35.6603	15.0719	0.0328448	0.0243387	0.94548	0.0241841	8.16064	0.0223194	0.0302742	4.54258	10.933	0.0300099	0.0258485	4.51184	0.0248606
137.05	1.50168	Cluster_06006	NA	NA	NA	NA	0.00850652	0.00841592	Cluster_06006	0.00220984	0.00243868	0.00825428	0.00146225	0.00501349	0.0471639	0.0253905	0.0324986	0.0166673	0.0289365	0.0304539	0.0241146	0.03334	0.0120559	0.0309415	3.19787	19.4411	0.0167435	0.00258562	0.00120371	0.0105579	0.0166976	0.207813	0.0239702	0.0275415	0.0111775	0.00147285	0.0352439	0.0255032	2.4445	0.0123368	0.14889	0.0127518	0.0328967	0.795131	0.025647	0.0283243	0.000664833	0.00218699	0.00287137
673.265	1.64552	Cluster_03470	NA	NA	NA	NA	0.00846913	-0.0211947	Cluster_03470	0.000448829	0.000422145	0.000378482	0.000245963	0.000722887	0.0474401	0.0256017	0.0317578	0.0173158	0.0286697	0.0312711	0.0270267	0.0358583	0.0131763	0.0291211	0.0169236	0.0445099	0.0172895	0.000325602	0.000296644	0.00952113	0.0144184	0.732692	0.0235176	0.0287088	0.0124746	0.00035439	0.037871	0.0235426	0.0297003	0.0129303	0.0181729	0.915609	0.0298924	0.358976	0.0247434	0.0283679	0.000750302	0.280095	0.334477
508.346	4.13865	Cluster_14452	NA	NA	NA	NA	0.00844701	0.039294	Cluster_14452	40.2655	52.2367	0.0261547	0.0180217	0.0565327	0.329904	0.0131147	0.00127168	0.0172981	0.000637906	86.0785	0.0230143	0.0340351	0.0235746	0.00116916	0.032006	0.0422611	5.00028	0.0258163	0.0206478	0.0187706	0.0186515	1.30891	0.00226794	0.0284998	0.0240456	0.0210288	0.0418245	0.00125033	0.000781405	47.4827	0.0227524	0.0228478	0.0311352	0.0193641	0.01242	0.204605	74.2641	0.0266864	0.025265
467.302	3.67212	Cluster_01960	NA	NA	NA	NA	0.00837487	0.0455244	Cluster_01960	1.81983	563.443	179.036	274.251	3.67412	102.519	278.888	143.701	226.361	58.5344	147.987	152.114	2.19176	280.159	106.346	1002.07	190.272	380.227	8.72227	1.43893	105.335	105.12	1121.55	410.948	252.808	149.997	340.348	325.057	306.265	114.391	308.65	437.759	470.174	223.935	848.263	140.474	176.169	86.3684	1.91715	682.483
468.152	5.23179	Cluster_01963	NA	NA	NA	NA	0.00835664	-0.00343712	Cluster_01963	5.68386	0.0244717	0.0277352	0.0198055	0.0568251	102.333	0.0267993	0.0333499	0.0167243	41.4774	263.629	444.008	312.203	53.951	91.4928	54.0015	3795.88	2.06754	0.0278611	21.8286	27.5682	0.0220594	0.0185754	1.43781	0.607903	0.0190745	17.9203	41.1906	9.81795	21.7466	72.4753	34.5718	91.1585	0.0313023	11.6484	49.1557	0.0296955	109.468	0.029095	66.2176
364.227	3.54832	Cluster_11312	NA	NA	NA	NA	0.00832602	0.0366707	Cluster_11312	0.0260653	0.0250114	0.0273395	0.0169434	0.0587953	0.0486137	0.0251994	0.0336776	2.96796	0.0280712	0.030843	0.0247201	0.0323037	0.0232354	0.0318552	0.0295494	0.0408902	1.39386	0.0248402	0.0217253	0.0202348	0.0152858	0.0245666	0.0241775	0.0286939	0.0233544	0.0227232	0.0364172	0.0236569	0.0276608	0.0231964	0.0219208	11.2202	45.021	0.0193557	0.026067	9.79698	0.0265401	0.0299502	0.024392
281.039	2.65415	Cluster_09200	NA	NA	NA	NA	0.0083113	-0.00804255	Cluster_09200	126.118	22.3593	109.226	138.449	25.6258	112.365	0.0249438	142.742	0.0165879	0.0256945	5.105	0.0313253	222.163	9.89806	114.517	63.0698	144.621	120.602	161.893	91.6913	40.665	80.7922	25.2393	77.9675	126.284	150.806	78.8234	244.688	60.7479	37.1782	5.68281	35.9598	0.240873	98.0005	0.0289817	54.4073	95.9653	52.6369	8.71654	15.1726
342.266	3.50618	Cluster_10741	NA	NA	NA	NA	0.00826606	0.028964	Cluster_10741	0.0383247	0.0355273	0.0372609	0.0257764	0.0771285	0.0434088	0.664929	47.0456	22.5136	0.0252106	0.042734	0.049956	0.0662807	0.027049	0.0262536	48.0937	32.4788	21.621	45.2542	10.8191	11.0082	4.15674	88.908	38.7315	11.3944	12.6409	13.3008	40.5513	16.6756	36.4134	0.0263503	0.0294374	66.5309	216.89	14.0158	14.4139	68.8417	0.0312865	0.0425773	0.0338311
132.082	1.39701	Cluster_00129	NA	NA	NA	NA	0.00824722	0.0231205	Cluster_00129	0.0277884	0.0255867	0.0276977	0.0174231	0.0573828	0.0491199	0.026913	0.033398	0.0166368	0.0270094	0.0317066	0.0240162	0.0325264	0.0236692	0.0309301	0.0309945	0.0395111	0.0307982	0.0273047	0.0218442	0.0189452	0.0157889	0.0225037	0.0240405	0.0274734	0.0223829	0.0225244	0.0355469	0.0229445	0.0285816	0.0227934	0.022769	0.0229835	0.0307884	0.0211347	0.0265199	0.0322021	0.0275352	0.0291334	0.0253119
531.263	2.06765	Cluster_14934	NA	NA	NA	NA	0.00824554	0.0421755	Cluster_14934	0.103466	0.00032214	0.00034447	0.000241519	0.000769528	0.0181797	5.95317	0.0218204	0.636369	0.0127604	0.527772	0.184921	0.000935351	0.000297126	0.019563	43.0722	0.00121339	0.0416302	0.000348885	0.361962	2.21131	2.21283	0.466947	0.00925586	0.000746738	0.346001	0.318747	0.392066	0.0851441	0.0128656	0.000263148	0.189869	0.16329	1.16328	3.24614	0.473043	0.0102613	0.000364565	0.000361663	0.834803
206.047	4.01386	Cluster_00362	NA	NA	NA	NA	0.00821753	-0.022917	Cluster_00362	0.0283513	0.0246178	0.0291795	0.0177738	0.0583584	0.0482864	0.0250595	0.0364972	0.0167698	0.0294497	0.014189	0.00143403	0.00190994	0.0235718	0.0323594	11.0409	0.00237021	0.0315626	0.0268278	0.0203866	2.32459	23.4465	7.98468	0.0239798	0.00170906	0.0244042	0.0227321	0.0386699	0.0251853	0.0300295	0.0224699	0.0212997	0.0218577	0.0309554	0.0203891	0.0255952	0.031007	0.0268198	0.0304897	0.0264204
343.214	2.50907	Cluster_10783	NA	NA	NA	NA	0.00821167	-0.0267758	Cluster_10783	0.0286817	0.025313	0.0285167	0.0182414	0.0547402	0.000484262	0.000550374	0.000392192	0.00050081	0.00032131	0.0189541	0.0248033	0.0347758	0.0157455	0.000339372	1.61869	0.0445531	0.0195948	0.025792	0.0215937	0.525068	1.04451	0.0229754	0.000262761	0.0270476	0.015202	0.0236367	13.1636	0.000289693	0.000320507	0.0138732	0.0216935	0.256278	0.000949621	0.624913	0.121789	0.0117241	0.0295595	0.027908	0.0279092
74.0246	5.8366	Cluster_04895	NA	NA	NA	NA	0.00821059	-0.014258	Cluster_04895	1.26266	12.6506	27.7471	14.5237	0.0477087	42.3935	0.0309332	2.85774	23.0228	57.3594	1.99885	0.805756	0.0492768	5.70611	2.11336	8.74028	10.1071	0.0236689	9.67899	20.4304	0.0153426	0.0377081	3.35011	24.1319	38.7803	9.36239	6.29521	33.3002	2.70837	0.02767	18.0511	0.0180237	4.39318	28.4862	6.20552	25.6089	31.8168	13.7125	0.0234006	7.5414
328.251	3.5398	Cluster_01040	NA	NA	NA	NA	0.00819337	0.049848	Cluster_01040	0.0559177	0.0475605	0.0556539	0.041398	0.131554	0.0442585	0.0236571	30.4434	41.8658	0.0240999	0.03208	0.0347112	0.0496432	7.94095	0.022543	116.953	94.3469	42.311	154.269	23.391	31.9478	2.1636	194.648	17.8762	0.0433606	9.13085	7.21161	33.9286	1.47525	17.0596	0.0319885	0.0496871	219.605	339.703	44.4878	5.23959	94.6439	0.0419209	0.0651628	0.0514068
302.13	2.42122	Cluster_09831	NA	NA	NA	NA	0.00817186	0.012433	Cluster_09831	36.4179	33.9401	31.5622	48.2555	77.3318	0.0432831	58.7667	8.41677	17.5596	8.6983	6.25273	36.6474	97.3766	54.9052	0.651669	12.1847	0.056702	0.0284874	46.9692	45.0789	25.9271	11.2203	30.1214	23.7311	71.4593	75.9656	111.299	25.4909	54.548	8.15731	1.29389	7.55198	16.8193	34.7581	4.24876	0.0306259	15.547	0.0296834	3.56458	2.10608
417.16	3.15799	Cluster_01624	NA	NA	NA	NA	0.00809451	-0.0205922	Cluster_01624	0.00219259	0.00628305	0.0149798	0.163939	7.45026e-05	0.0482264	0.0275432	0.0360437	0.0175951	0.0304878	0.0148655	0.10481	0.072462	0.183016	0.0303091	0.0279736	0.000581825	0.0273011	3.94095e-05	0.0238872	0.00940585	1.21287	1.02141e-05	0.0267726	0.0151497	0.0729179	0.599538	6.48413	0.024704	0.0312096	0.0325415	0.0983648	0.120751	0.0315982	0.0331361	0.0270983	0.0322042	0.0046745	0.000511342	0.0184909
303.219	2.01022	Cluster_09882	NA	NA	NA	NA	0.00807433	0.0262373	Cluster_09882	0.0264092	0.0242489	0.0256881	0.0173722	0.055627	0.0475487	4.48263	0.0362946	0.0166534	0.0263811	4.55474	0.0238651	4.0526	4.73396	0.0271132	24.1737	1.43051	0.0328032	0.0240593	0.0200809	0.0186904	0.0162704	0.0248431	0.0224907	0.027671	0.0217647	0.0231388	0.0351888	0.0240177	0.0255866	0.0237572	0.022399	0.0226469	0.0285633	0.0192092	3.39466	0.0273066	0.0275093	0.0299309	0.0270478
189.061	5.93686	Cluster_07068	NA	NA	NA	NA	0.00804633	0.0251945	Cluster_07068	0.0285902	0.0273313	0.0262752	0.0196002	0.0600723	0.00272617	0.473691	0.000816317	0.438198	0.481199	0.000141616	0.0606843	0.0596809	14.8348	0.000796554	0.0146592	0.0759721	0.0183856	0.0274917	0.021912	0.485396	0.0100156	15.4752	0.00162314	0.0205806	0.0127969	1.24768	0.0222473	0.586628	0.000470601	0.0124406	0.0240351	12.9573	0.000553043	0.0195896	0.404311	0.000762524	0.0279205	0.0304896	0.0264631
117.928	2.60141	Cluster_05625	NA	NA	NA	NA	0.0080436	0.0193078	Cluster_05625	0.017033	0.0179385	0.0386623	0.0208108	0.0203097	0.00328486	0.0225002	0.000922638	0.017711	0.00114661	0.0319571	0.0248196	3.27424	0.0131693	0.000797686	0.0572523	0.0431876	0.0546035	0.0434988	0.029932	0.039428	0.0016991	0.0219143	0.00152017	1.44943	0.0359057	0.031857	0.00377186	0.000614269	0.230039	0.00437517	0.0231837	0.0130081	0.0305689	0.00517831	0.0287103	0.0903909	0.0191234	0.00812999	0.0213985
190.054	4.06574	Cluster_07078	N-ACETYL-DL-METHIONINE	2	MassBank of North America	758	0.00802844	-0.0325791	Cluster_07078	19.287	18.7644	135.372	13.8193	39.737	30.7298	69.3377	9.82898	8.59021	6.63457	32.8027	98.0378	165.966	38.3689	311.435	33.9653	0.651368	15.8839	18.3911	14.779	20.2226	31.6051	17.144	27.1985	77.7858	9.14777	18.4639	33.7814	132.009	137.001	13.3541	16.925	15.4222	24.9819	15.0352	26.2814	20.6036	20.2017	20.2753	29.7722
129.019	4.40632	Cluster_00112	NA	NA	NA	NA	0.00801723	0.012119	Cluster_00112	0.0588675	0.0456846	0.0189244	0.0216667	0.100244	0.04703	0.0248372	0.0357976	0.0178372	9.37547	0.0224633	0.0280254	0.0167502	57.4738	23.2897	0.0192447	3.53632e-05	0.763944	0.0119873	0.00759845	0.014402	2.67001	1.54155e-05	3.57036	0.0120298	0.023828	0.0181647	6.55457	15.7123	0.0303106	1.87076	0.00947632	0.0463639	0.0302318	0.000993705	0.026307	0.0306166	0.0235065	0.0202795	2.29671e-05
261.065	4.6538	Cluster_00654	NA	NA	NA	NA	0.00799252	-0.0290497	Cluster_00654	0.0290322	0.0245791	0.0261585	0.0182279	0.0598566	0.0468843	0.0240049	0.0331913	0.0171456	0.0282745	6.47533	0.0253717	16.7739	2.87197	0.030072	0.0290353	0.0434405	0.0325572	3.51651	0.0221888	0.019826	0.0177567	0.023545	1.92833	6.19177	5.99417	0.0235092	0.0393784	5.72614	0.0277088	4.45791	0.0241968	0.0212572	0.0316751	2.70051	9.04007	0.0277811	7.29837	0.0283297	0.0280049
407.299	2.96609	Cluster_01557	NA	NA	NA	NA	0.00798399	0.00248998	Cluster_01557	0.175655	8.54945	0.117162	0.0666621	0.19398	0.0112432	0.00793462	0.00837816	0.00626678	17.4444	0.0515941	4.52609	2.58631	19.1962	9.14094	0.166256	0.111917	0.499845	0.0870592	0.088754	0.0530383	0.475669	NaN	0.00563109	0.105007	0.258076	8.2154	0.117898	4.16918	2.48283	0.112177	0.100504	0.145356	1.55934	14.3246	15.6628	0.564377	58.3206	0.106113	0.140421
851.582	3.45235	Cluster_19239	NA	NA	NA	NA	0.0079573	-0.0446303	Cluster_19239	16.3975	28.8808	19.554	21.2533	23.4942	0.0673898	0.044523	0.0444193	5.84101	172.343	9.2552	55.9897	0.0226178	2.83668	64.5005	0.00829086	0.0287604	20.7497	16.2	16.4782	21.7378	13.7072	37.1892	69.5939	16.612	22.8118	23.8306	48.2634	149.119	40.9543	20.6483	24.8148	25.1246	0.0656248	22.8001	169.224	0.0388811	18.5223	6.25769	35.3761
281.249	4.28513	Cluster_09226	NA	NA	NA	NA	0.0079542	-0.00731224	Cluster_09226	0.0887928	0.0607176	0.0706364	0.0227245	0.000622006	0.00415866	0.00190386	0.00245889	0.00106111	0.0431939	0.0934453	0.0921253	0.033436	0.032653	0.00209987	0.0157013	0.00103416	0.0366796	0.154503	0.113032	0.0225431	0.0164953	0.000184224	0.102218	0.252205	0.0475325	0.0196668	0.0379599	0.00192261	0.00227837	0.035753	0.087275	0.0133747	0.00188362	0.000209216	0.294816	0.354551	0.0282823	0.0572947	0.000261024
343.088	2.19533	Cluster_10759	NA	NA	NA	NA	0.00794626	0.0323626	Cluster_10759	118.237	118.463	115.463	62561.6	252.752	0.0390835	51.8211	0.027153	4.60433	0.0234856	493.297	109.201	161.107	40838.6	145.456	57.6048	182.772	68.8808	121.94	102.363	47.4385	9.61101	104.654	562.562	130.647	139.857	105.275	158.499	526.194	0.0248382	71593.6	103.39	65.061	118.001	94.3383	0.0260166	0.0260582	117.993	124.469	122.863
467.302	3.52086	Cluster_13561	NA	NA	NA	NA	0.0079314	-0.0504343	Cluster_13561	135.828	94.5728	110.226	53.6719	111.363	23.5705	86.5722	103.544	97.6742	449.749	104.146	114.217	11.0077	18.581	284.471	10.2653	3.54887	217.573	247.081	139.341	185.786	92.0198	15.2591	461.259	118.731	36.9965	54.0844	209.813	326.238	128.001	78.9401	99.1581	125.297	45.2931	156.697	458.454	66.3912	62.0134	48.5851	106.1
335.162	4.04034	Cluster_01086	NA	NA	NA	NA	0.00792997	-0.0242167	Cluster_01086	0.0281921	0.024797	0.0271795	0.017914	0.0580561	0.0485534	3.95182	0.0339161	0.0170622	5.88361	0.0309368	0.0247602	0.0305454	0.0229086	0.0300256	0.029728	0.0381922	0.03101	0.0232022	0.0212963	0.0195583	0.0158237	0.0231561	1.68356	0.0253518	0.0217848	0.0210694	0.0366134	0.0252691	8.86464	0.0211134	0.020664	0.0206964	10.7562	0.0195456	16.7689	0.844786	0.0276171	0.0295158	0.0267194
236.993	9.8042	Cluster_08055	NA	NA	NA	NA	0.0079199	-0.0168529	Cluster_08055	0.0229743	0.0206774	2.22376	2.65702	0.044644	0.049035	2.92387	0.0390314	0.0201145	0.0297111	14.3284	10.5074	12.8116	9.86017	8.99223	12.671	5.88329	12.0601	5.48511	8.16741	7.23816	267.176	9.14386	11.4088	10.759	8.71257	8.5552	1113.81	10.4053	0.031352	8.69195	8.99066	8.64255	2.5141	8.16454	7.94634	4.01998	13.556	10.1796	9.57621
541.247	3.38048	Cluster_02573	NA	NA	NA	NA	0.0079176	-0.0285753	Cluster_02573	0.0380972	0.000157177	0.000137805	7.86748e-05	0.21773	0.050445	0.0267717	0.0352725	0.016458	0.0288427	4.74856	0.384498	0.0046566	0.0115743	0.0289684	0.0181252	0.00608879	0.216125	0.000100283	9.59613e-05	0.0094119	0.0154616	NaN	0.0248875	0.00921524	0.0114989	0.000100529	0.0336342	0.0237148	0.0284325	0.0551319	0.0630312	0.0123088	0.0293953	0.000121713	0.025165	0.0302554	1.60221	0.0587449	0.00015236
143.044	1.48996	Cluster_06117	NA	NA	NA	NA	0.00791608	0.0129206	Cluster_06117	3.12675	6.52852	4.08415	19.209	21.0909	0.0681651	0.0485994	0.0382955	4.40576	0.0360175	0.0578627	3.2845	158.468	132.284	5.61388	81.3252	95.1067	0.0275297	0.019571	2.12055	13.0287	2.51363	45.4508	0.0307698	0.0201772	1.76913	6.65105	0.039896	3.86293	116.235	1.19183	4.16077	5.02608	0.0570961	4.1291	0.143274	8.91763	0.015391	4.40228	4.63579
96.96	1.53542	Cluster_05258	NA	NA	NA	NA	0.0079101	0.0304246	Cluster_05258	0.0261516	0.0259999	0.0274258	0.0184489	0.0600838	0.00232621	13.8396	0.000315621	0.0170144	0.000502803	0.0312927	0.0242551	0.0337078	2.23394	0.108226	11.629	0.0396769	0.0157509	0.0282106	0.0240999	0.0105838	0.000237559	6.74995	0.000772282	0.028371	0.0116417	0.0238907	0.000540271	0.000232263	0.000481073	0.011151	0.0227242	0.0107926	0.0295309	0.0200344	1.70644	0.000320288	0.0269969	0.0308047	0.0268472
589.302	4.76802	Cluster_02948	NA	NA	NA	NA	0.00787319	0.0304781	Cluster_02948	270.203	43.4829	0.025535	0.0173754	0.0555949	12.2736	942.379	0.0324975	9.18747	99.956	26.9934	933.785	226.517	1144.63	101.072	1107.38	1461.28	70.6442	56.365	331.637	493.934	347.448	432.776	0.0196876	202.956	716.558	942.658	46.7189	779.844	251.114	0.0210386	110.459	419.79	493.264	366.542	934.111	379.509	0.0270004	449.251	425.254
712.551	3.33248	Cluster_03662	NA	NA	NA	NA	0.0078669	0.0176952	Cluster_03662	9.20573	9.18539	9.85444	6.86073	19.5233	0.0323862	0.0191563	0.0187935	0.0107359	0.0172613	3729.85	8.35531	12.1279	3.81258	0.0168602	9678.81	227037	5.61318	9.86233	8.0618	3.79242	0.00605935	15101.6	0.015283	10.4892	4.20453	8.41836	5.36417	11.8603	35.1374	3.60549	8.17168	3.42981	166.618	7.4439	2.99498	27.4655	9.01019	10.3074	9.03348
613.341	2.80151	Cluster_03111	NA	NA	NA	NA	0.00786259	-0.0282425	Cluster_03111	10.7102	54.8009	0.0253549	0.0177516	6.4607	0.0405361	8.73844	11.1034	0.0195733	37.0628	4.06011	2071.24	7.93533	20.2627	31.2689	0.0180904	9.97256	0.0212487	0.0230989	1.51727	17.0947	6.83406	24.3203	5.68805	6.27961	4.75277	15.9501	10.6099	27.9702	9.85401	5.94125	17.6017	18.5809	6.8901	20.416	32.1728	6.61806	0.0308663	0.693171	14.2681
587.301	4.16214	Cluster_02936	NA	NA	NA	NA	0.00785824	0.0327466	Cluster_02936	0.0376881	0.018603	0.0216219	0.0154079	0.0515015	0.0372093	13.6363	0.0308118	0.0266285	6.19166	0.135652	51.1503	31.9491	25.8643	14.6642	19.7539	73.7188	0.0179949	0.0220815	3.55404	8.53643	NaN	6.39676	0.0189508	0.167196	4.71964	14.0841	NaN	17.4627	7.25237	1.13738	6.16078	2.08491	5.01221	16.8163	52.4171	0.0220363	0.0169867	6.13081	0.691347
245.115	6.1698	Cluster_00571	NA	NA	NA	NA	0.00785541	-0.0322277	Cluster_00571	0.000137931	0.000123222	0.000126126	8.03362e-05	0.000244127	0.00983626	0.00177195	0.00204755	0.00118103	0.00300665	0.0357034	0.0256113	0.0312783	0.0637796	0.254544	0.114046	3.36977	0.0746892	0.13185	9.9484e-05	7.94851e-05	0.000575294	0.154166	0.00387586	0.025978	0.000120498	9.70096e-05	0.00132348	0.167953	0.317975	0.00011032	0.0425693	0.0339868	0.00189132	0.167119	3.23549	0.116149	0.00021493	0.000126282	0.00012136
238.079	2.26043	Cluster_08079	NA	NA	NA	NA	0.00785086	0.022763	Cluster_08079	60.9457	57.4792	62.7568	41.4366	133.837	77.2371	178.966	0.0312899	109.034	97.429	93.1719	53.318	73.9253	3645.89	175.523	28.2921	92.8503	56.0406	57.3722	50.4594	39.0968	0.0625056	51.3975	9.53573	61.1586	41.7227	51.6375	0.147873	26.6206	5.66841	28.7648	50.5797	57.4025	47.0723	47.6225	0.0264416	0.0306726	62.2872	68.4121	56.4313
846.547	1.23427	Cluster_04299	NA	NA	NA	NA	0.00783427	-0.0400719	Cluster_04299	0.108042	5.06223	1.11933	0.332103	0.00776539	0.0642258	0.344086	0.0310751	0.457088	0.188839	0.390934	0.00205432	0.00274798	0.00774899	0.0236916	0.0105337	0.0809721	0.00862477	0.399536	1.05927	4.01256	2.07705	0.00163223	0.58294	0.00352874	1.39062	4.12348	1.49597	1.35016	55.6887	0.00681834	0.345055	0.925019	0.838121	0.301405	0.327939	0.0250749	0.00201975	0.00363737	2.44694
901.581	3.51128	Cluster_04479	NA	NA	NA	NA	0.0078124	1.40127e-05	Cluster_04479	0.0239218	4.65619e-05	5.48858e-05	3.61518e-05	0.000106258	0.0525223	0.0259515	0.0356327	0.0165826	26.7324	0.0145418	0.0265687	7.36559e-05	0.0126839	32.9725	0.0165535	9.43867e-05	0.0261246	0.0470925	0.00413101	2.6586	6.45841	4.24675e-05	0.0261003	6.07543e-05	0.0122462	0.00207699	0.0420704	2.03626	0.0294579	0.0111454	0.0161241	0.0208641	0.0317447	0.0510129	0.0293289	0.0319386	5.60446e-05	0.0867159	0.0963948
191.057	5.46763	Cluster_00297	NA	NA	NA	NA	0.00780959	0.0091273	Cluster_00297	0.000235462	0.000214137	0.000157526	0.935233	0.000241294	0.0509282	0.0267776	0.0352918	0.0191688	0.02974	0.0167327	0.000144852	0.0137064	0.131893	0.0294093	0.00029348	0.000225592	0.00594041	0.000109694	0.0001201	0.0418962	NaN	NaN	0.023996	0.000133262	0.000758028	0.00011986	NaN	0.0254973	0.0283781	0.063748	0.000126709	0.145993	0.0340071	0.0495165	0.0260553	0.0326234	NaN	0.000139105	0.171926
110.024	2.62832	Cluster_00043	NA	NA	NA	NA	0.00775845	-0.00356628	Cluster_00043	4.73164	6.34751	4.5312	13.7025	0.0567979	0.00872875	0.0238021	1.01284	0.0169349	0.0188199	0.0302326	0.0235265	6.39781	0.0116741	1.16653	1.70622	0.0393366	3.02748	12.7954	7.11642	0.073416	0.712711	0.0206444	0.620869	3.85527	10.782	5.68863	0.896392	1.00355	0.0143554	0.0115706	0.0216687	0.010827	1.8964	0.0205184	0.0250696	1.10461	0.0285568	0.0282239	0.0254851
460.996	9.82704	Cluster_01908	NA	NA	NA	NA	0.00775061	-0.0209481	Cluster_01908	0.0127967	0.0113108	0.0118732	0.216556	0.021236	0.0484203	0.0278195	0.0382194	0.0216294	0.0304634	26.8805	20.1936	15.1745	16.1622	4.96669	15.5261	0.0426448	13.0033	2.99298	12.7709	10.9262	1.45025	12.9007	18.5105	14.557	16.3963	14.6328	1245.95	11.6243	0.0289261	16.5408	12.8276	18.1425	0.0367783	8.12531	5.76533	0.0289176	23.2955	17.2612	16.1935
248.093	3.81018	Cluster_00582	NA	NA	NA	NA	0.00774312	0.0149172	Cluster_00582	0.0273631	0.0246756	0.0268833	0.0181524	49.6626	0.0460951	0.0251657	5.77757	0.0169328	0.0271269	0.0296075	0.023723	0.0339854	0.0235187	0.0312265	0.0317969	0.037518	0.0326889	0.0241367	2.90981	0.0190571	0.0171804	0.0243163	0.0234152	0.093152	0.492589	1.67344	0.0413766	0.0225082	60.9176	0.0238345	1.79623	7.01312	0.0312242	0.0202913	24.4324	2.33292	0.0287194	0.0308766	0.0260654
721.526	1.61696	Cluster_03705	NA	NA	NA	NA	0.00773767	0.0313974	Cluster_03705	0.00033049	0.000286583	0.000299229	0.000193374	0.000571616	0.0472126	0.0246824	0.032079	0.0160724	0.0265721	0.0312898	0.024489	0.0338306	0.000281354	0.0290318	13.6415	0.0407458	0.00120033	0.000274127	0.000245225	0.251527	0.0581168	0.0506641	0.0243465	0.0293118	0.00110236	0.000260261	0.0552365	5.29189	0.0284893	0.0002936	0.000254123	0.0022617	0.0328443	0.000246461	0.0282316	0.0297718	0.000441347	0.00030861	0.000300926
325.185	3.1399	Cluster_10378	NA	NA	NA	NA	0.00773281	0.00427768	Cluster_10378	0.0543777	0.0337578	0.0427651	0.0287553	0.0910561	0.0496803	0.0264782	0.0349941	0.0178841	0.0294038	0.031511	0.024396	0.03359	0.013428	0.0315513	0.0182206	0.0409366	0.0511737	0.0356688	0.0317221	0.0184913	0.0163686	0.0267598	0.0233896	0.0282251	0.0204455	0.0309191	0.0362677	0.0254273	0.0285353	0.0192708	0.0252935	0.0137969	0.0329054	0.0100429	0.0261105	0.031271	0.0376808	0.048996	0.0225159
446.259	3.64811	Cluster_01821	NA	NA	NA	NA	0.007714	-0.0221553	Cluster_01821	0.427381	552.487	0.31374	0.183785	0.53322	3.22911	10.3857	1.08697	5.52225	3.3397	4198.21	2093.76	12955.2	0.29779	36.4059	0.393294	8.70006	2.92333	0.222401	63.0794	39.5302	39.9275	NaN	94.9573	3082.76	1086.94	143.379	216.217	68.1295	14.177	553.215	101.581	194.299	118.795	56.7161	27.2011	8.1374	4.8089	361.881	322.102
515.271	1.15443	Cluster_14592	NA	NA	NA	NA	0.00770587	0.0283671	Cluster_14592	0.040981	5.87783	0.0566821	6.20119	0.0550828	0.0451952	2.47586	2.85558	15.0935	5.20282	0.0283324	22.8483	21.689	27.105	23.3491	12.6553	12.4638	0.0778911	0.0567079	4.02192	5.1399	0.780061	NaN	0.0343478	1.33282	14.8923	9.23571	0.0160593	3.87394	0.0248749	0.0305875	17.0322	46.9612	0.381376	19.0253	3.97684	0.0324183	0.252185	0.0290684	16.1791
201.126	5.1228	Cluster_07322	NA	NA	NA	NA	0.00768709	-0.00522643	Cluster_07322	0.028735	0.0240972	0.0268965	0.0182569	0.0573005	0.0472511	0.0264015	0.0368638	0.0172451	0.0259116	0.0296953	0.0235109	0.032354	1.90513	23.4193	15.2992	14.3475	4.71073	6.82924	0.0199844	0.0180336	5.12623	0.021533	0.0229678	0.0262545	0.0227606	0.0219701	0.0359227	6.27329	3.12173	0.0224054	0.0214617	0.0208416	0.0326132	8.36855	0.0246669	0.0297385	0.024831	0.028739	0.0244745
141.057	2.06304	Cluster_06093	NA	NA	NA	NA	0.00766463	-0.0192327	Cluster_06093	0.00361324	0.0034046	0.00337804	0.00228712	0.00711894	6.38844	3.25684	4.26829	2.42132	3.5364	1.89319	0.00333462	1.25931	2.06859	3.74833	27.1994	0.00566132	0.0043374	0.00333178	0.00274882	18.3158	40.2657	17.0879	2.98368	0.00380085	0.00315802	0.00286745	0.0283406	3.10331	3.41462	0.00312415	0.00294547	0.91693	4.23671	0.00259252	3.41295	3.7753	0.00392403	0.00386609	0.00333986
128.035	6.11797	Cluster_05802	NA	NA	NA	NA	0.00764972	-0.0279707	Cluster_05802	0.025836	0.0240496	0.0246102	0.0159191	1.54999	30.5242	14.0619	10.8817	21.8024	43.0939	55.1506	12.612	9.19052	21.3663	14.1006	9.93131	64.4284	59.449	2.17754	14.6734	5.57013	10.8423	9.52459	11.5141	10.5469	5.46927	15.4726	0.0814052	50.8452	18.0365	2.704	29.6782	58.8892	9.24428	12.5547	32.5917	0.0305111	11.6819	11.944	40.4811
299.086	2.41509	Cluster_09709	NA	NA	NA	NA	0.00763153	-0.00545614	Cluster_09709	0.0257217	0.0240471	6.48321	0.211531	0.0550024	0.0492558	0.0263712	0.0350995	2.18111	0.0305327	0.746229	0.0221988	0.0320549	0.0238074	7.3677	7.9833	9.14286	0.0315594	0.0250904	0.0202181	0.0188762	0.0190543	0.0230611	0.0230662	0.0256775	0.0231991	0.0241368	3.59241	0.0242203	0.0270284	0.0220291	0.023551	3.37693	0.0286932	0.0204724	3.17564	0.029339	0.0254273	5.10532	4.83234
449.107	4.29966	Cluster_01835	NA	NA	NA	NA	0.00763033	0.0224762	Cluster_01835	0.0253276	0.0238461	0.0272768	0.0189341	0.0610555	0.0431258	0.0251175	0.0305244	0.0167507	0.0255319	0.0309557	0.0239404	0.0333964	0.0251926	0.0258392	0.0300262	0.0418084	0.0323981	0.0265181	1.86852	0.021166	0.0222161	0.0165319	0.0230602	0.0279506	0.0217612	0.0231887	0.0524895	0.0217756	0.0280423	0.0226307	0.020809	0.0226961	11.4372	0.0200041	0.0278991	4.22136	0.0194038	0.0283623	0.0232417
473.263	3.33553	Cluster_13707	NA	NA	NA	NA	0.00762706	-0.0268605	Cluster_13707	0.443566	0.475923	0.793227	0.753848	0.466356	0.0531304	1.59938	0.0341279	0.0667168	0.387306	0.055543	1.09569	0.641701	3.56786	3.32629	0.587915	0.0134962	0.146306	0.142331	0.3353	0.116876	0.0501852	0.0707773	0.0259388	0.446288	0.614441	0.18435	0.000958028	0.56181	3.45932	0.0951738	0.466981	0.346934	0.119087	0.117348	21.5628	1.423	0.106602	0.70717	0.876673
654.313	3.38873	Cluster_03373	NA	NA	NA	NA	0.0076185	-0.00910612	Cluster_03373	6.39342e-05	5.57434e-05	5.54005e-05	3.99197e-05	0.000122125	0.00523062	0.0258535	0.00140502	0.0177267	0.00162657	0.0310708	0.0251682	0.0340894	0.0271405	0.978368	0.0181643	0.0424957	0.0148401	5.63559e-05	4.76855e-05	0.0161622	7.43058	5.65952e-05	0.00220346	0.028693	0.0119629	4.66934e-05	0.0370914	0.0459696	0.00151049	0.0113061	4.51576e-05	0.0142117	0.0322565	4.47147e-05	0.0272624	0.243968	0.037698	6.07809e-05	5.78598e-05
485.259	1.29123	Cluster_02106	NA	NA	NA	NA	0.007616	-0.0281945	Cluster_02106	209.706	249.914	0.291707	0.764244	60.4188	43.0557	17.3334	37.3709	0.0106999	0.016305	2.82665	30.7755	67.3143	2.55416	20.0843	123.593	206.101	0.0745441	37.7014	256.077	29.4228	2.25148	101.462	10.1409	43.7281	89.3534	73.3954	43.4783	26.9551	33.9182	46.478	125.637	3.20848	30.0945	0.153978	48.6484	55.7173	0.0772484	1.59741	5.2585
604.26	2.44276	Cluster_16237	NA	NA	NA	NA	0.00755216	0.0220149	Cluster_16237	15.849	10.8148	9.4725	17.494	45.7261	0.0432355	22.64	0.0207033	6.29122	0.0204085	0.256207	220.156	9502.75	11.2327	0.0183726	0.0218922	0.29838	0.0226318	22.7686	21.0304	4.64857	1.28652	4.68872	8.50557	159.32	23.7062	42.966	5.88009	13.4129	0.0216169	0.0171234	0.0256243	1.58867	8.15878	0.0240704	0.0334473	0.0306871	0.0279335	0.0349689	0.0299151
267.077	3.79171	Cluster_08877	NA	NA	NA	NA	0.00755177	-0.0121608	Cluster_08877	0.0301982	0.0272592	0.0278961	0.0197936	0.0558546	0.0420124	7.38247	0.0290256	2.35055	3.73587	0.0301753	0.0240022	0.03318	7.73953	9.83469	9.4682	48.2757	0.032989	0.0253412	0.0224801	0.0192292	NaN	32.4997	0.0213538	0.0317783	2.58243	0.025112	NaN	0.0210513	0.0245756	0.0223103	0.0236131	0.758432	0.0309326	81.8549	44.3672	1.815	0.0298907	4.41653	9.98007
623.299	3.60605	Cluster_16530	NA	NA	NA	NA	0.0075322	0.00869312	Cluster_16530	0.0273246	0.0230055	0.0273931	0.0192709	0.0560431	0.00361145	0.00174861	0.0713987	0.172911	0.496586	0.017553	0.0233091	0.0331602	0.153272	0.746378	0.566206	0.0423759	0.0162056	0.0268337	0.0215052	0.0101049	9.22306e-05	0.0219428	0.0943631	0.027927	0.0116343	0.02392	0.00019839	0.00204512	1.59889	0.0147481	0.021623	0.0106077	0.00189569	0.0198062	0.844667	0.257963	0.0263211	0.0287925	0.0252298
245.014	4.17532	Cluster_00563	NA	NA	NA	NA	0.00747076	-0.0382201	Cluster_00563	0.0267132	0.0250756	0.0251225	0.0175617	0.0556183	0.0474036	0.0248651	0.0336304	0.0171351	0.0296327	0.0319695	0.0245628	0.0314798	0.263959	27.4211	0.014706	0.0413492	0.0154235	0.027117	0.0213901	0.00985441	NaN	0.0224035	0.0252188	0.0274705	0.0115571	0.0215904	NaN	0.0240742	10.531	0.0113108	0.0212706	0.00992262	20.4147	0.0204744	5.15587	5.52746	0.0264187	0.0308587	0.0252009
315.136	3.46173	Cluster_10164	NA	NA	NA	NA	0.00745687	0.00413737	Cluster_10164	0.0261115	0.0250793	0.0256561	0.0170502	0.0586646	0.0487912	0.0250078	0.0341012	0.0169469	0.0265517	0.0296344	1.75929	0.0312466	0.0236222	0.0287727	0.0315638	26.6377	0.0332211	0.0260087	0.0220877	0.0200021	0.0166865	9.22246	0.0239874	0.0278198	0.022784	0.741348	0.0377713	0.0238296	2.05663	0.0235238	1.31652	0.0220185	0.0313086	11.127	0.0250878	0.029973	0.0290447	0.0287221	0.0248147
257.062	2.30914	Cluster_08601	NA	NA	NA	NA	0.00745103	-0.0459103	Cluster_08601	0.0275807	0.0254433	0.0263182	0.0189905	0.0565553	0.0499061	0.0248944	0.0353986	0.0166797	0.0288819	0.0296294	0.0226535	0.0302702	6.49154	0.030914	0.182687	0.0408753	0.031938	0.0281864	0.0228139	0.0181519	0.016332	0.0221993	0.0248529	0.0268605	0.0216601	0.0224264	0.0339462	2.8966	0.0272987	0.0229032	0.307862	0.0221973	0.0323822	0.0213954	4.24618	0.0285223	0.0279472	0.0302416	0.509397
654.298	3.39296	Cluster_03372	NA	NA	NA	NA	0.00742114	0.00755971	Cluster_03372	2.29041e-05	2.07251e-05	2.28347e-05	1.49231e-05	4.69468e-05	0.000636037	2.76859	0.000154572	0.0191338	0.000205203	0.0315457	0.0252068	0.0369663	0.0253961	0.298405	0.0229759	0.0429654	0.0149096	1.9392e-05	1.78617e-05	0.0149767	28.0754	1.99572e-05	0.000286815	0.0315827	0.0154695	0.000757533	0.0340602	0.0237519	0.000193039	0.0114252	1.86391e-05	0.0149272	0.0324777	1.56314e-05	0.0253308	1.20376	0.0334452	0.0137669	2.26999e-05
478.294	4.17912	Cluster_13773	1-(9Z-Octadecenoyl)-sn-glycero-3-phosphoethanolamine	2	MassBank of North America	838	0.00741702	0.00369876	Cluster_13773	373.846	82.5281	0.0281711	5.07154	144.812	124.642	37.5566	74.5793	34.9445	79.6826	16.8641	24.3053	31.5186	49.1665	32.9129	183.296	495.526	73.9798	93.1886	147.251	86.3677	23.9279	45.9677	49.0741	70.9563	32.6758	67.9205	27.6342	20.144	1022.43	92.588	160.852	258.574	104.965	27.2003	84.1321	195.761	85.277	154.188	82.7283
239.05	3.65879	Cluster_08101	NA	NA	NA	NA	0.00739587	-0.0181558	Cluster_08101	0.0418163	0.00745528	5.98095e-05	3.67343e-05	0.0812429	0.0512591	0.02668	0.0353185	0.0160785	0.0285364	0.121147	0.0213787	0.00154364	0.0142895	0.0328568	0.0168932	3.1481e-05	0.0202311	0.00059059	0.00618781	0.00915204	0.0147752	0.000457406	0.0236351	0.0122758	0.0128532	4.99004e-05	0.0342244	0.0246236	0.028988	0.0223733	0.128633	0.0144089	0.0306407	4.96706e-05	0.0254075	0.0289733	0.110739	0.0145503	0.0201754
137.025	1.00933	Cluster_05999	NA	NA	NA	NA	0.00733687	0.0151657	Cluster_05999	0.0351242	0.0285426	0.0323392	0.0224104	0.0704782	0.0465598	69.671	0.0308702	0.0157516	0.0253218	0.0353842	0.0322051	2.63792	0.024895	51.5701	3.79676	0.0564075	0.0338534	0.0332912	0.632306	195.185	1.67085	0.0258383	0.0223641	27.8948	0.0233052	0.0268513	6.92961	55.2941	14.3	0.022895	0.027944	6.89898	5.03757	0.0251044	6.49861	21.0213	0.03089	0.0381853	7.04853
231.066	2.03288	Cluster_00493	NA	NA	NA	NA	0.00729601	-0.00805565	Cluster_00493	6.82455	0.057685	7.8985	53.3489	18.2332	3.73925	2.72904	0.129648	0.558643	0.0198928	32.5736	22.2311	14.3479	11.2117	0.0200724	2.7619	0.0590324	67.5545	1.47643	4.64549	20.7819	0.010797	0.401243	40.3901	5.78173	1.97427	9.60221	0.0253691	0.918192	0.0206396	51.8614	7.57386	14.6888	0.0288038	1.06665	4.41522	0.0201483	15.2761	25.3689	35.0337
695.282	1.65578	Cluster_03593	NA	NA	NA	NA	0.00726124	-0.0310492	Cluster_03593	0.0253606	0.0255084	0.0267588	0.018125	0.0541195	0.0502417	0.0253541	0.0344564	0.0182307	0.0284285	0.0321058	0.0236511	0.0319815	0.0799673	0.0291654	0.0134177	0.0394433	0.136806	0.0261199	0.0220194	0.0101141	0.00619188	4.38349	0.0244327	0.0254985	0.012163	0.0228652	0.0150052	0.0242171	0.028699	0.0109241	0.0236411	0.100984	0.0337062	0.0190156	0.0279466	0.0322612	0.025066	0.029627	0.0251512
285.172	2.90452	Cluster_00795	NA	NA	NA	NA	0.00725563	-0.0198221	Cluster_00795	0.0115606	0.0103826	4.64072	0.00746953	0.0239416	0.203199	352.566	0.114964	1.33075	0.10438	1.69414	0.0153557	23.4396	18.43	0.0957245	535.412	266.07	0.012521	0.0111355	2.36551	113.654	579.794	137.153	0.101975	0.0172379	1.8498	1.94589	0.0322021	0.0788381	500.491	1.72006	1.72036	2.59306	2.20754	53.4708	483.821	62.5479	2.23228	0.0126808	69.3809
135.064	1.50198	Cluster_05963	NA	NA	NA	NA	0.00723312	0.0235268	Cluster_05963	0.00558656	0.00540037	0.00556349	0.00394383	0.0120452	0.0835461	0.531215	0.0761824	0.660948	0.374991	0.509732	2.63689	2.51911	0.0547977	1.18579	11.8182	23.1747	0.00987511	0.00576145	0.00428142	0.972265	0.14508	6.70957	0.0445434	0.00742921	0.00706303	0.00490991	0.319212	0.435442	22.9226	0.0073007	2.30352	2.30333	1.27789	7.20142	0.620322	0.0486683	0.00478379	0.00597988	0.00566792
492.293	3.52168	Cluster_14089	NA	NA	NA	NA	0.00722798	0.0130667	Cluster_14089	0.046113	0.00029186	0.000415097	0.000525701	0.00285778	0.0527846	0.0283296	0.0340011	0.0177394	3.03067	0.015324	0.031452	5.32638e-05	0.000165106	0.0321656	0.00747696	0.0319371	0.0387121	0.954988	0.115721	0.189666	0.0147515	0.000107571	1.02357	0.0162779	0.000443567	0.152784	0.0485541	0.0235015	0.0298318	0.00016029	0.0917486	0.0224313	0.0298294	0.155417	0.0272175	0.0289369	0.00014486	0.000823063	0.108929
335.162	3.91495	Cluster_01085	NA	NA	NA	NA	0.00722409	-0.0202887	Cluster_01085	0.0281729	0.0253308	0.0256767	0.0188382	0.0581649	0.0497917	5.02213	0.034188	0.0180245	0.0300045	0.0306568	0.0243981	0.0347445	0.0228612	0.0306778	0.0273708	11.8236	0.0285384	0.0265389	0.0220583	0.0190781	0.0165975	1.45073	0.0240356	0.027999	0.0225997	0.0221948	0.0410564	0.023303	0.0295355	0.0219744	1.15195	0.02049	0.0293922	4.54732	0.0262635	8.3408	0.0255301	0.0282606	0.0241904
112.051	3.96756	Cluster_05508	NA	NA	NA	NA	0.007223	0.0215387	Cluster_05508	0.00063331	0.0449793	0.000396867	0.043554	0.000590822	0.0508316	0.0262565	0.0352304	0.0163048	0.0302082	0.0300314	0.0255088	0.0349145	0.00431964	0.0308988	0.000866367	0.0399503	0.0972368	0.434046	0.0100906	0.031199	NaN	NaN	0.0241615	0.0279659	0.0129813	0.00824243	0.00686634	0.0244478	0.0277042	0.0244667	0.000299943	0.00117277	0.0315585	0.000384998	0.0264338	0.0282105	NaN	0.000320403	0.000439795
329.235	1.00843	Cluster_01049	NA	NA	NA	NA	0.00719607	-0.0200374	Cluster_01049	0.030394	0.0257186	0.0274734	0.0175229	0.0576637	0.0472835	0.0247709	0.0330382	0.0175057	0.0265611	0.0286127	0.0222783	0.0327524	0.0108341	0.0287929	20.5563	0.0406469	0.0181884	0.0250052	0.0218433	0.0109724	0.959087	0.874254	0.0247284	0.0282414	0.0117717	0.0239638	2.66833	0.022735	0.02727	0.0124002	0.0222837	0.0102344	0.0304874	0.0215439	0.0260977	5.95374	0.0279112	0.0298572	0.0270861
217.084	6.44556	Cluster_07630	NA	NA	NA	NA	0.00718632	0.0046877	Cluster_07630	0.0271398	0.0256344	0.0271925	0.0185587	0.0602432	0.0447061	0.0242527	0.0316844	0.0161969	1.73245	0.0293868	0.0254327	0.0342391	2.20655	15.4761	0.0315965	0.039387	0.0324797	6.12365	0.0221302	10.7112	4.03481	4.47528	0.0238914	0.0265165	0.0226242	0.024139	0.0328301	10.5399	6.7329	0.0240351	0.0227708	3.226	0.0305552	6.59424	10.9391	0.0300359	0.0296205	0.0309186	0.0258425
131.035	3.63054	Cluster_05863	NA	NA	NA	NA	0.00718192	-0.000945488	Cluster_05863	0.0222688	0.0210241	107.853	259.383	0.0447447	0.0453775	0.028198	0.0322814	7.03465	1.4667	68.8423	0.0180056	4.12775	7.81036	100.624	7.44619	0.0292421	221.824	115.612	28.2171	6.12807	142.63	4.33568	288.906	205.596	1.15664	0.017738	12.8185	1.25716	4.39495	6.26739	0.0171362	15.966	76.268	1.0673	1.14483	42.3618	15.6458	1.3734	0.0208368
879.527	2.77513	Cluster_04420	NA	NA	NA	NA	0.00716643	0.0200866	Cluster_04420	0.00948087	0.000105489	0.000102618	6.18717e-05	0.000180903	0.0508362	0.026685	0.0370401	0.0169595	0.0300965	0.0176324	0.274183	0.0532407	0.190899	0.0317236	0.0163502	2.67002e-05	0.0154674	7.65229e-05	7.75916e-05	0.0229398	0.0187652	1.1488	0.0233608	0.00844312	0.0115342	0.00671676	0.0403644	0.0255257	0.0282438	0.0125401	0.0248646	0.0432646	0.0332779	0.109727	0.316193	0.032972	0.000525292	9.37412e-05	0.000107365
397.17	1.82282	Cluster_12077	NA	NA	NA	NA	0.00716439	0.022441	Cluster_12077	0.000156178	0.000145364	0.000160053	0.000106946	0.000297703	0.0487396	0.0254716	0.0347804	0.0162382	0.0287074	0.0164408	0.123256	0.180732	0.0755841	0.0320562	0.0180797	0.00104467	0.0244617	0.0485275	0.0994986	0.05424	0.0155776	0.0173899	0.0243341	0.373481	0.075271	0.221422	1.86628	0.493071	0.0265929	0.0125554	0.057975	0.0567182	0.0279002	0.227259	0.0272969	0.0310171	0.000214599	0.067463	0.0796489
879.496	3.65747	Cluster_19404	NA	NA	NA	NA	0.00713752	0.0155628	Cluster_19404	11.3404	11.1793	11.7289	8.15272	25.2467	1.27668	9.06364	11.1302	9.13593	11.6292	6.98603	10.3514	13.7499	6.10175	7.42616	5.48605	17.3476	6.25707	11.5827	9.46731	12.5497	0.176989	9.11892	12.6661	11.6091	7.32085	10.0382	0.383972	0.307478	3.13309	4.7436	10.2544	16.198	0.0126433	8.85917	8.124	0.016107	12.1255	13.4295	11.5851
302.13	2.91098	Cluster_09832	NA	NA	NA	NA	0.00712671	0.0049403	Cluster_09832	17.0174	16.6211	16.9672	11.162	35.4394	0.042388	29.0155	5.51793	11.7089	1.92114	10.6157	16.0684	21.8768	30.197	0.026054	13.2737	28.3869	9.97461	16.7921	13.9714	17.1745	0.259268	15.6053	12.0284	18.125	32.661	14.4709	0.554954	30.0928	1.52466	6.67832	14.3028	773.962	15.5027	12.9194	0.0251521	8.09309	16.1845	19.0478	17.0279
525.344	3.527	Cluster_14805	NA	NA	NA	NA	0.00712367	-0.0259318	Cluster_14805	0.000348985	0.000373809	0.00086618	0.000233281	0.000787849	0.0117092	0.0144146	0.00649746	0.0180119	0.0131325	0.0270943	5.08844e-05	6.54217e-05	0.000174124	0.00553087	0.000210079	8.17053e-05	0.133008	0.0874515	1.79796	0.0826334	0.183323	8.9314e-05	0.504782	0.0243153	0.0128247	0.00225644	0.0146065	0.00501652	0.0146886	0.000180065	0.00114685	0.0461299	0.0340888	0.0776471	0.0146131	0.00544161	0.000126545	0.000375294	0.000437215
571.325	2.25636	Cluster_02809	NA	NA	NA	NA	0.0071174	-0.00905868	Cluster_02809	0.0122375	0.0110999	0.0358326	4.74244	0.0279879	0.0604428	53.7577	0.0421785	0.0282076	0.0328961	0.0177076	0.00258112	27.3698	6.07358	232.08	0.0245917	0.00472451	0.019747	0.0122426	0.0100891	49.5448	19.6109	14.3201	0.0299698	0.00337361	0.0153181	1.42049	0.00631869	7.62351	548.333	0.947727	0.0184228	6.7908	38.7777	37.8144	46.0233	46.4962	0.0101902	0.0139544	0.621205
336.972	5.56075	Cluster_10595	NA	NA	NA	NA	0.00711	0.000545099	Cluster_10595	0.0622466	0.0547479	0.0722425	0.0719028	0.275192	13.9745	7.13011	10.3994	6.06066	8.33511	0.0323194	0.0381903	10.5049	10.1618	9.52569	1253.58	61.9576	4.33546	0.122808	0.0675598	11.3025	2506.58	0.0257488	1.19625	0.0692439	3.40709	2.8708	2945.81	6.92577	11.3707	3.17778	0.0671121	6.85139	7.36077	11.0436	8.44823	11.5809	0.0319873	0.112404	0.0615709
571.341	2.16151	Cluster_02813	NA	NA	NA	NA	0.00708699	-0.013873	Cluster_02813	0.00855894	0.00818019	0.00851885	1.65281	0.017025	0.0735882	91.6182	0.0442111	0.566721	0.0414025	0.125968	0.00211555	7.89404	2.63386	64.794	0.0195037	0.003624	0.0183999	0.00783332	0.00686779	14.6493	7.37731	5.10243	0.0367347	0.00273567	0.0130318	0.265167	0.0159188	0.033258	123.828	0.102165	0.0071542	1.10624	0.914837	12.1874	0.850606	3.76448	0.00850046	0.00926227	0.632676
877.514	2.69628	Cluster_04406	NA	NA	NA	NA	0.00708673	0.0224394	Cluster_04406	2.50573e-05	2.21323e-05	2.77282e-05	1.71496e-05	6.10883e-05	0.0514096	0.0261084	0.0354203	0.0184612	0.0292269	0.0167045	0.14042	0.00443375	0.0478262	0.0327174	0.0135085	3.92638e-05	0.00315458	2.84213e-05	0.015163	0.0405365	0.000113035	0.186188	0.0250695	0.0037857	0.00867675	0.0433838	0.000293702	0.0254599	0.0278277	0.0049559	0.0453143	0.0330602	0.0317288	0.236866	0.0274081	0.0290717	2.01905e-05	2.84103e-05	0.00413537
198.973	1.19984	Cluster_00321	NA	NA	NA	NA	0.00708514	-0.0198855	Cluster_00321	0.0287643	0.0229441	0.0271692	0.0161578	0.0533989	0.0474114	0.0252727	0.0327421	0.0158168	0.0292188	0.0326594	0.0239813	0.0346323	13.4987	0.0314366	1.95146	11.1303	0.0161482	0.0237552	0.0201298	0.958673	NaN	8.25191	0.0245769	0.0274197	0.0114466	0.0221101	NaN	1.1477	17.0104	0.0123127	1.69986	0.0108228	0.0298227	0.0184486	6.50476	0.0296728	0.0259315	0.0286717	0.0247308
193.073	5.33524	Cluster_00304	NA	NA	NA	NA	0.00705511	0.0199735	Cluster_00304	0.0252136	0.0262063	0.027784	0.0172188	0.0534984	0.0529713	1.77148	0.0363881	0.017139	0.0283627	0.0305538	0.0215467	0.0305504	0.0233361	0.0309294	0.0305282	0.038374	0.0323158	0.025726	0.0207774	9.99311	0.0190443	0.0227372	0.0254468	0.0266762	0.0214639	0.0223222	0.0376029	0.0244956	0.0299962	0.022249	0.0216477	0.0220911	0.0283516	16.3406	0.0264075	0.0308926	0.0268499	0.0276516	4.00695
121.062	2.63344	Cluster_00086	NA	NA	NA	NA	0.00701969	-0.0240935	Cluster_00086	47.7149	32.8299	143.366	60.8065	0.148258	1.61703	187.746	41.9381	91.1072	0.0222974	203.955	0.103363	87.4711	184.302	52.2808	6.47556	0.182839	212.11	179.526	102.8	190.188	123.97	22.8269	41.9151	271.81	196.031	208.024	40.2249	139.325	1597.85	265.575	244.678	143.243	24.5763	15.981	528.387	343.547	234.135	524.534	20.5783
128.017	3.47512	Cluster_00105	NA	NA	NA	NA	0.00701178	0.00402362	Cluster_00105	0.442592	2.21141	0.0044628	0.00266403	1.35828	0.0547256	0.0247213	1.34808	29.2644	0.0124626	0.0323186	0.0257408	0.0345966	0.00414919	0.00756727	0.00592183	0.0400346	0.0892977	1.22473	5.36627	0.0123404	NaN	NaN	3.64234	0.0288344	2.16656	0.00356127	NaN	0.593635	0.0114632	0.88958	1.38805	0.00494612	114.998	0.00392206	0.0251414	0.00713824	0.0725559	0.00399417	0.0051531
323.146	2.9705	Cluster_10330	NA	NA	NA	NA	0.00699195	-0.0216963	Cluster_10330	0.00127664	0.00128483	0.00170077	0.00169137	0.00672242	0.0424567	0.0260713	0.0230497	0.0186762	0.0203349	0.0162862	5.26825e-05	7.88712e-05	0.000448912	0.0206437	1.03656	0.117758	0.000627647	0.00335183	0.00158191	0.200598	2.32979	0.317479	0.0190989	6.3803e-05	0.000425709	0.00167442	0.00269951	0.0151691	6.617	0.000443779	0.00153617	0.000404076	0.031179	0.0339659	0.0292456	0.0259796	0.000664601	0.00280056	0.158346
151.996	2.80496	Cluster_06273	NA	NA	NA	NA	0.00696322	-0.00728242	Cluster_06273	1.56579	0.0470963	0.0538467	0.0353839	32.105	0.0380817	36.2173	0.0270328	7.30206	13.7464	13.0176	679.719	20.0851	16.9412	2.95076	38.3355	22.8474	1.71842	32.1788	43.1684	13.9992	29.1316	31.3164	16.6168	1202.61	3.92332	29.2897	25.0503	21.3023	37.4762	4.46638	58.8227	47.5053	14.4632	6.86066	8.53077	9.81499	8.85844	0.0532677	26.297
176.04	3.90805	Cluster_00253	N-Formyl-L-Methionine	2	MassBank of North America	588	0.00695864	-0.0133951	Cluster_00253	0.0026494	0.00277454	0.00596198	0.00174247	0.00600964	0.0482243	0.0270092	0.0347991	0.0163879	0.0285668	5.58928	4.90748	29.8516	15.2216	8.37809	0.0163252	4.90292	0.13551	0.00308637	1.92735	3.92144	0.0151063	0.000694483	2.82671	1.81793	0.0127347	0.0146978	0.0377554	0.024598	0.0308769	0.0128528	0.0864651	0.0920933	0.0310507	0.00244545	0.0259486	0.0296803	0.115231	0.00257684	0.00322828
443.239	3.64221	Cluster_13018	NA	NA	NA	NA	0.00694307	-0.00942505	Cluster_13018	1.73088	70.439	1.61468	1.1515	3.41232	0.0225634	0.933705	0.0220955	0.615054	0.275201	0.452231	1.55876	0.146582	0.659075	2.76313	0.888054	0.184531	0.998489	1.52584	1.28468	0.705501	0.126409	1.35876	1.50235	0.106886	0.861826	1.38095	0.287839	0.751713	1.65956	1.0353	1.35902	1.29152	0.975988	1.15957	1.05982	0.193908	1.70037	1.74722	1.52723
539.359	2.53408	Cluster_15091	NA	NA	NA	NA	0.00693311	-0.00674866	Cluster_15091	0.00868901	0.00684788	0.00640225	0.00370779	0.0106792	0.0495009	0.0254915	0.0351805	0.0172833	0.0280168	0.0310728	0.0236064	0.0329711	0.336985	0.0313661	0.00815841	0.0409697	0.014218	0.00463245	2.05503	0.128839	NaN	0.268223	0.0238271	0.027816	0.00844371	0.00477674	NaN	0.0252563	0.0265463	1.63891	0.904656	0.560434	0.0327632	0.713267	0.0278647	0.0312345	0.0426447	0.00570628	0.00675786
633.339	1.66886	Cluster_03243	NA	NA	NA	NA	0.00692859	-0.0418442	Cluster_03243	0.0095705	0.00949092	0.0097717	1.00042	0.0186363	0.136083	1055.98	0.0781271	11.4105	0.0718388	9.31351	18.0522	0.0226916	6.22924	110.983	0.0154234	0.0310126	0.0156065	0.0091805	0.00715011	13.2034	0.49621	76.6529	0.0657611	0.0196991	0.0113937	2.92747	81.0591	0.0564471	0.0655136	0.0104121	6.04613	12.669	18.4168	81.3817	2608.17	0.0791134	0.0109486	10.4218	25.1486
392.318	1.25486	Cluster_01461	NA	NA	NA	NA	0.00692076	-0.0200147	Cluster_01461	0.00269	1.26907	0.133495	0.00182503	0.00634034	0.0227447	0.237768	0.0388656	0.332003	0.0162243	0.288112	0.00769981	0.00903534	0.00575722	6.86431	1.62185	17.706	0.00747711	0.353614	0.00731217	0.791379	1.54768	0.335174	1.72792	0.037236	0.0284467	0.280645	3.38504	0.0318259	0.449604	0.00572004	0.0647925	0.00553614	0.625491	0.00204608	0.233688	0.0257366	0.00241273	0.00320724	0.369298
131.035	1.70853	Cluster_00124	NA	NA	NA	NA	0.00691435	0.0111057	Cluster_00124	58.1192	26.3242	3.64055	3.09398	67.2528	2207.26	9.40396	8425.2	6.53838	11.2339	12.893	3.54665	0.00618956	19.447	450.543	0.87811	5.50443	67.5815	87.3619	27.3858	11.4781	94.6576	3.34083	300.268	11.7759	6.78546	7.31338	1.31635	10.0349	10.3908	1.72633	9.38335	5.21995	11.2404	9.07978	5377.08	6333.69	8.46268	1.54563	0.273936
483.298	4.27562	Cluster_13884	NA	NA	NA	NA	0.00689813	-0.013205	Cluster_13884	0.0177682	13.6523	2.25332	7.66503	0.0380715	0.0525194	39.653	0.0367772	32.5969	3.0943	11.6486	4.46969	0.0178461	0.0190266	0.0307412	0.0264244	0.0230917	12.5081	0.0174452	0.0134512	0.0153183	0.0115002	1.08803	21.6112	0.0157543	0.539919	1.71874	0.0249605	0.0262503	0.0291327	21.9059	7.26425	16.987	0.0362265	4.50316	0.0305824	0.034922	0.0159319	0.0196336	8.41631
333.097	5.41442	Cluster_10529	NA	NA	NA	NA	0.00689501	0.0520297	Cluster_10529	0.0278168	0.0249018	0.027401	0.0177148	0.054979	0.0484361	0.0237562	0.0323662	0.0178606	0.027433	0.0316182	0.0247795	0.0345184	5.91566	0.0292866	72.5393	73.7639	0.0304964	0.025448	0.0218834	2.93541	29.967	67.9662	0.0231556	0.0272264	0.024308	0.0218793	0.0377557	0.0259746	0.0264951	0.0214268	0.0218857	0.0228092	0.0314263	38.5981	88.9819	0.0271505	0.0265899	0.0293956	0.0254576
795.541	1.33294	Cluster_04072	NA	NA	NA	NA	0.00689331	0.0231183	Cluster_04072	0.00440663	3.02586e-05	3.68282e-05	2.67218e-05	8.10495e-05	0.000490619	0.0143855	0.000240445	0.0192184	0.000849463	0.0149276	0.0954434	0.0469879	0.0126477	0.394946	0.0175208	0.000147961	0.0174127	3.72408e-05	2.8406e-05	12.9932	8.5686	2.44704e-05	0.000260665	7.66241e-05	0.0120097	3.03483e-05	55.9945	0.000184595	0.000893176	0.0148748	2.9177e-05	0.0131341	0.0334797	2.71893e-05	0.0140042	0.0467928	2.65526e-05	4.09683e-05	3.12417e-05
485.186	1.76959	Cluster_02096	NA	NA	NA	NA	0.0068696	-0.0194345	Cluster_02096	1.61277e-05	1.42564e-05	1.47047e-05	0.00510948	3.49259e-05	0.00413117	0.0124958	0.00186972	0.0187785	0.00772496	0.0340453	0.113598	0.0470306	0.177522	0.00164814	0.0457972	0.0619529	0.0912637	0.0513418	0.0877848	0.213886	0.0148424	0.0555335	0.2762	0.103991	0.202535	0.147246	0.0293355	0.00164094	0.009583	0.0254444	0.0713715	0.090099	0.0320211	0.0422531	0.01381	0.0015424	0.0300167	0.0628967	0.111932
478.309	4.17996	Cluster_13776	NA	NA	NA	NA	0.00686331	0.00201021	Cluster_13776	46.5724	7.35992	0.0314803	0.0201424	15.4378	8.77819	1.71882	8.06021	2.20945	9.32949	0.0260844	0.907602	0.0262346	3.7603	3.58359	19.5565	67.229	7.81501	11.1142	15.9184	8.107	2.16632	4.75093	0.454934	3.99573	0.0255676	1.94731	0.0525738	2.36813	172.186	13.8319	19.8481	31.6504	5.07576	0.0210518	6.2158	16.8256	4.0449	19.8676	6.89361
456.263	1.4943	Cluster_01883	NA	NA	NA	NA	0.00686156	0.0272034	Cluster_01883	16.0205	14.6323	14.0336	10.2068	34.5675	7.85774	30.8646	143.738	97.7921	84.0562	11.7233	13.3868	19.0163	15.4095	14.2709	1367.4	22.6303	11.3091	15.0773	12.5169	10.5822	0.00967534	13.3078	15.1535	15.571	13.8072	12.5851	0.926215	11.0568	1.74422	8.25686	12.3493	155.938	0.0280307	10.8901	0.109923	13.1084	14.7584	15.2639	147.102
573.344	2.31931	Cluster_15723	NA	NA	NA	NA	0.00684775	-0.00389154	Cluster_15723	0.00789077	0.00698934	0.00843948	2.53291	0.0181233	6.31985	3.02914	4.33516	2.28298	3.51009	1.76413	0.0140223	3.01104	10.3682	3.95616	0.00793529	0.0252667	0.00882975	0.00825808	0.134425	4.72041	1.82995	11.9369	2.98513	0.0166619	0.00625913	0.00739375	0.0129131	2.90819	1244.62	0.620407	0.00672895	0.00604577	3.86188	22.8274	3.27593	3.61862	0.00698905	0.00957465	1.24246
357.119	1.21961	Cluster_01230	NA	NA	NA	NA	0.00683375	0.0245651	Cluster_01230	0.0259618	0.0228392	0.0255895	0.191829	0.0483997	0.0437492	0.0281509	0.0262123	0.0198521	0.0250348	8.22819	696.506	37.0553	2.75758	0.0243036	0.0249447	0.0700745	0.0274866	0.192229	7.94243	0.0165773	0.0493922	0.0213456	0.598351	0.0456513	0.889223	6.05269	0.105369	0.395782	30.1656	334.043	440.947	0.0188782	0.0332327	0.47541	0.028505	62.2647	1.28995	584.284	0.0236723
530.28	4.34065	Cluster_02502	NA	NA	NA	NA	0.00682092	-0.0249439	Cluster_02502	1.73906	0.357792	0.000756069	0.000273559	0.403473	0.147833	5.08216	0.0359306	0.0166805	0.0284808	6.8122	0.000113191	0.000155495	0.000741129	0.0318629	0.000869441	0.000188702	0.000850748	0.000489484	0.00103215	0.00066852	0.00152567	0.000105533	6.3856	0.000131632	0.000638082	0.00106913	0.00342411	0.0236622	0.0272949	1.39619	0.000902659	0.000678425	0.0314638	0.0538351	0.0273842	0.0301576	1.37152	0.000440337	0.000426284
118.05	5.81031	Cluster_05633	NA	NA	NA	NA	0.00681582	0.0146002	Cluster_05633	10.0358	17.2238	86.5724	119.694	28.5099	27.5993	0.0298241	25.7834	5.6534	1.96494	8.42665	15.4925	14.2654	31.4001	48.3285	168.126	95.4572	16.2295	12.4715	50.822	9.24443	0.0335285	32.2927	11.5032	46.1506	13.6085	9.43359	115.315	22.4988	30.989	13.1397	10.2134	28.4728	19.8328	59.2925	43.9924	0.0313572	7.02928	18.7695	30.1864
681.306	1.61193	Cluster_17402	NA	NA	NA	NA	0.006805	0.0170338	Cluster_17402	10.717	11.0818	11.5148	7.40977	21.6338	0.0366952	0.0172402	8.82603	18.9019	0.0230666	6.84068	10.5528	13.5895	17.7502	20.957	6.05809	18.5743	6.30095	11.2721	9.04542	4.22513	NaN	9.96316	0.019632	12.1427	4.79329	9.29176	NaN	0.0215114	0.0238353	4.67174	9.95038	13.5767	0.0196763	8.3954	1.38771	0.0212913	11.6946	11.4196	11.127
403.263	1.47345	Cluster_12205	NA	NA	NA	NA	0.00678712	0.0135938	Cluster_12205	55.8076	6.32542	0.0279819	0.0172537	0.0583996	87.2354	28.7312	15.1137	8.00059	14.802	45.7525	83.8637	112.836	5.48363	168.102	0.0289277	0.0505543	28.0578	9.97231	7.38394	0.0190205	2.3546	0.0274475	18.8032	13.6799	7.3436	0.0237718	8.42949	0.0195069	0.0243096	79.7482	0.0217678	0.019627	2.19866	0.022038	2.55046	2.45379	59.3814	13.8934	10.1357
289.105	3.04001	Cluster_09472	NA	NA	NA	NA	0.00677249	-0.0331351	Cluster_09472	0.0273131	0.026337	0.0259265	0.019001	0.0567974	0.0497369	0.023468	0.0361591	0.014992	0.0283759	0.0284488	0.0231929	0.0332192	0.023765	0.0293696	0.02846	0.0423942	0.0322311	0.0242993	0.0230134	0.0189009	0.0175251	0.0260056	0.0229608	0.028372	0.0244454	0.0234665	0.03988	0.0232907	0.0266979	0.0246021	0.0217897	0.0241629	6.61147	16.3776	0.0248472	11.998	0.026673	0.0299859	0.0260686
117.075	5.70153	Cluster_05624	NA	NA	NA	NA	0.00675757	-9.34491e-05	Cluster_05624	0.0277117	0.0250989	0.0281682	0.0178299	0.0597564	0.0474825	2.54741	0.0351499	0.0170722	0.0279847	0.0329338	0.0242914	0.0331389	0.0239991	0.0298551	0.0300597	0.0398811	9.88335	0.0273533	11.2954	16.9618	52.5276	0.0227665	0.0246154	0.0280213	0.0233932	0.0229932	0.0338318	0.0232737	0.0290099	0.0216492	0.0216517	0.0223485	0.0299615	0.0183378	0.0281026	102.685	0.0252404	0.0275586	0.0252344
185.051	2.59087	Cluster_06987	NA	NA	NA	NA	0.00673356	-0.0417494	Cluster_06987	0.0236797	0.0237199	0.0248499	56.3399	0.0496244	0.0489074	122.342	0.0377266	1.02433	8.96025	0.0315105	17.5266	289.322	101.44	0.0330015	64.3584	189.146	0.0283368	0.0229193	0.018677	92.9232	64.5953	139.791	0.0262512	0.026934	0.0200381	0.020363	0.0997514	189.863	363.518	0.0194577	1.46015	143.754	217.07	66.8879	298.825	48.6297	0.0252489	0.0252801	28.0918
943.524	3.37601	Cluster_04578	NA	NA	NA	NA	0.0067161	-0.041442	Cluster_04578	0.0602816	0.0675402	0.099136	0.0622846	0.00588647	0.0503856	0.026201	0.0386606	0.017577	0.0290798	0.0146069	0.043849	0.0343388	1.94044	2.78085	0.0261616	0.000150678	0.0198394	0.000312587	0.0402338	0.0208653	0.0539218	9.97373e-05	0.0246049	0.0251944	0.0628876	0.0157777	0.0384073	0.0248834	0.0309695	0.0194552	0.0603903	0.071411	0.0338642	0.00239516	3.26516	0.0304682	0.000122148	0.0716805	0.125695
506.153	3.53939	Cluster_02281	NA	NA	NA	NA	0.00669491	-0.0027518	Cluster_02281	0.0108122	0.00467456	0.0182798	0.0262808	0.0582537	0.0488221	0.0257685	0.0354763	0.0177918	0.0291256	0.0971912	0.153232	0.185353	0.0833884	0.0326279	0.00670903	2.59107e-05	0.00314774	0.0555042	0.0390307	0.00017525	0.0121616	1.95546e-05	18.8339	0.174155	0.145797	0.231253	0.0663752	0.0245197	0.0277245	0.0394123	0.116379	0.0107056	0.0320345	0.00279747	0.0272944	0.029982	0.0738506	0.0149199	0.0154334
151.04	3.84276	Cluster_00190	3-hydroxyphenylacetic acid	2	Manual Inspection	x	0.00666758	0.0501082	Cluster_00190	13976	88.0842	95.449	67.5334	188.48	20.2158	58.0429	14.0087	22.7199	306.684	5.79094	2.58639	3.48742	8978.08	301.548	30421.7	3580.03	60.81	87.8108	79.7439	38.1435	16.59	24297	13.5542	3.03805	57.6376	83.901	5.29794	59.559	44.1321	46.5914	81.0828	10010.6	56.7637	32320.5	19.1359	0.26419	92.2785	98.4754	11954.1
301.092	3.5957	Cluster_00883	NA	NA	NA	NA	0.00663213	0.00752788	Cluster_00883	0.0277129	0.0260891	0.0279889	0.0186047	0.0600944	0.052379	0.025185	0.0367703	0.016967	0.0286419	5.67284	0.0238997	0.0316982	1.73717	0.0315246	0.0284454	0.0392669	0.0318123	0.0260604	0.0224689	0.0189293	6.76481	0.0219813	0.023744	0.0274805	23.878	0.0228662	0.034311	0.0242582	0.0298351	6.96118	0.0224612	3.83594	0.03175	0.0213489	0.0259645	0.0302508	4.93373	15.1004	29.1251
316.113	2.38216	Cluster_10188	NA	NA	NA	NA	0.0066193	-0.0129995	Cluster_10188	0.0135545	0.0120968	0.0155355	0.0109218	0.0407642	0.045633	1.49998	0.0325179	2.17012	0.0279722	1.668	0.0123851	2.24577	5.93535	0.0293812	0.0382295	0.0221943	0.0357126	0.0180961	0.0131073	5.62025	6.73556	2.97842	0.022623	0.0139674	0.0269798	0.0146394	0.0294377	0.0237552	7.81246	0.0269867	0.012884	0.0281464	3.85864	4.26845	488.268	0.0291008	0.00924977	0.0197453	0.014304
407.303	3.50303	Cluster_01558	NA	NA	NA	NA	0.00661329	-0.0472375	Cluster_01558	72.5334	66.5903	74.394	48.8867	80.2445	4.61465	27.5192	33.5892	6.8827	187.65	63.8773	59.3045	4.66194	21.0048	106.554	0.0892405	6.84306	75.5152	59.7222	60.1444	41.5353	38.5946	38.1401	54.4677	78.5615	44.9431	42.917	83.7573	166.119	77.2427	42.6478	55.8925	61.4085	0.104212	46.5139	267.151	0.151824	22.4395	25.8017	73.1085
403.271	3.28552	Cluster_12208	NA	NA	NA	NA	0.00659149	0.0234171	Cluster_12208	3.18734	2.58745	3.10182	1.94436	6.58029	0.0269686	0.0140365	0.0229156	0.00987222	0.0161003	1.98106	2.72274	3.71763	2.33379	0.0198898	3.00111	4.45038	1.86424	2.8523	2.39327	1.13333	2.22025	2.47033	0.0136659	3.19507	1.35208	2.71508	2.21959	1.87489	11.0399	2.32204	2.51781	1.37682	0.0173498	2.15949	2.56032	3.14989	2.88633	3.31501	2.72051
209.082	3.74163	Cluster_07467	NA	NA	NA	NA	0.00657431	0.000415827	Cluster_07467	0.0275982	0.024459	0.027123	0.0166861	0.0591324	0.0499895	0.0239008	0.036246	0.0163779	0.0261552	0.0316691	0.0243771	0.0331289	0.024302	18.0385	3.19669	0.0424489	0.0317926	0.0239245	0.0207213	0.0196947	5.84208	0.0213324	0.024463	0.0276311	0.0218147	0.0226933	0.0379339	0.0242267	0.0268943	0.0233527	0.0223426	0.0223358	7.49009	27.223	22.07	4.53108	0.0276333	0.0282789	0.0255936
115.003	6.17486	Cluster_05565	NA	NA	NA	NA	0.00655501	-0.0241141	Cluster_05565	0.01947	0.0156826	0.0141392	0.824672	0.0244745	0.0223044	0.0169897	0.0256515	6.55469	0.0142585	0.127767	0.0346961	0.0531539	11.4067	0.0234098	0.0221353	0.0669158	35.2842	0.0107184	15.2462	12.2796	0.047986	NaN	13.6202	0.055325	0.732033	0.011207	0.111596	0.0196418	0.0153237	3.09648	19.9866	45.5961	7.28303	1.91221	2.12003	0.0124428	0.633109	8.46596	2.36417
57.9752	1.19733	Cluster_04752	NA	NA	NA	NA	0.00652411	-0.0245587	Cluster_04752	0.0272138	0.0245452	0.0243596	0.0179955	0.0567443	0.0496755	0.024511	0.0350318	0.0158702	0.0266707	4.4342	0.0256731	0.0344408	4.62142	0.0291223	3.16421	9.04952	0.0312292	0.0255395	0.0205588	2.00314	0.0147264	3.72622	0.0231757	0.0278705	0.0220337	4.50094	0.0356766	4.86179	16.2671	0.0241702	5.07092	0.0235198	0.0299897	0.0189045	4.70925	0.0290788	0.0261403	0.0290213	0.024116
557.333	2.39074	Cluster_02695	NA	NA	NA	NA	0.00651264	-0.0203043	Cluster_02695	0.0036187	0.676748	0.00302584	0.00193713	0.0059711	0.0553972	0.0260795	5.73445	20.6599	0.0312864	0.96597	3.58132	0.00575254	37.3892	45.3341	0.987426	1.90533	0.0722394	0.00284024	1.2195	7.16863	0.349357	17.5231	0.0264903	0.00470919	0.0491668	9.62469	1302.01	9.04098	0.030225	4.7033	3.24364	162.69	8.62063	20.3562	19.7437	0.0307028	0.00511828	2.15191	38.9475
531.263	2.31966	Cluster_02508	NA	NA	NA	NA	0.00649676	0.044276	Cluster_02508	49.1204	46.0236	51.6659	35.1019	108.87	0.0363966	99.7753	3.84814	7.87562	8.97959	30.4336	45.536	66.7962	20.0586	0.0202163	23.2598	77.1255	29.2226	48.0547	38.1787	108.769	117.964	40.9587	8.17646	54.3389	48.073	42.7567	19.0917	80.4647	6.54785	21.7692	42.0981	19.7315	5.30819	11139.8	0.0209644	16.4197	47.6608	57.3262	51.2596
609.181	4.01396	Cluster_03089	Hesperidin	2	MassBank of North America	975	0.00647757	0.00506793	Cluster_03089	0.0267759	0.0218932	0.0258188	0.0167747	0.049425	0.0453071	0.0252564	0.0339125	0.0178868	0.0295388	0.034206	0.0235442	0.0367538	0.022192	0.0289957	3761.71	0.0412686	0.0286075	0.0228875	0.0202008	0.0160128	0.0114236	0.0245936	0.024209	0.030586	0.0212434	0.0199114	0.0262335	0.0248336	0.0288105	0.0190348	0.0199525	0.0196807	0.0353849	0.0183557	0.0260214	19.0264	0.029315	0.0238646	0.0240083
559.318	3.53449	Cluster_02711	NA	NA	NA	NA	0.0064466	-0.0336016	Cluster_02711	126.753	8.86616	2.47364	0.373204	18.2789	0.0700875	0.0278356	0.0636805	16.1409	42.6568	2.73979	135.467	4.78746	41.2239	154.982	5.59864	6.93321	10.9703	37.6028	31.8201	37.4016	27.9713	12.4555	67.2617	2.29625	27.0535	9.83292	26.4031	49.4969	69.6836	2.71407	37.9368	28.0437	1.85974	98.1998	308.922	15.3965	0.521953	9.53794	17.7992
281.25	9.69444	Cluster_09242	NA	NA	NA	NA	0.00644614	-0.0222826	Cluster_09242	0.827639	0.0179364	1.73013	0.0145098	0.0480913	0.0630514	0.869576	0.037021	0.0117247	0.0734542	12.6162	2.53204	3.48121	2.93108	0.0318206	3.01705	0.0210299	2.61516	1.86766	5.58421	2.33969	1.3533	2.2395	1.26843	2.32445	2.75123	6.43269	568.196	2.58839	0.0731744	2.7652	4.06304	2.86563	0.0193186	2.75832	1.48146	0.027121	3.4958	3.95388	5.3158
159.067	5.07472	Cluster_00206	NA	NA	NA	NA	0.00642656	-0.0287694	Cluster_00206	0.0155029	0.0133451	0.0148725	93.3389	0.0298288	0.190357	0.380599	0.0929478	425.338	1567.91	11.1572	0.0135594	0.0181479	0.0148979	0.0748768	21.1882	0.0245125	0.0206859	0.0138377	0.0117754	13.0948	16.5699	104.712	0.090207	0.0152425	0.014934	106.71	108.241	136.117	0.0863156	0.0153971	0.0122834	4.63187	571.84	8.41949	40.3652	0.147116	0.0156518	0.0160475	0.0142091
281.25	4.51734	Cluster_09227	NA	NA	NA	NA	0.00640859	0.0171514	Cluster_09227	0.0046444	0.614087	0.0118401	0.00269153	0.00980789	0.0492991	0.0137769	0.0338996	0.000730084	0.532144	0.00759517	0.456764	0.268723	0.0135692	0.0308782	0.0176546	0.0344336	0.14041	1.17253	5.41765	0.0110091	0.0158164	0.0011215	0.022772	0.00440539	0.0119986	6.40717	0.0402609	0.0248675	0.0306007	0.0122644	0.241947	0.0127453	0.00122799	0.00431551	0.0127708	2.13487	0.00147858	0.00469976	0.00559536
816.537	3.51919	Cluster_18947	NA	NA	NA	NA	0.00640677	-0.0318567	Cluster_18947	0.0259277	0.110233	0.0324325	0.0802454	0.0054405	0.0519869	0.0249141	0.0357294	0.0166592	1.11051	0.0168161	0.0120515	0.000140708	0.00438467	0.0311363	0.00601064	0.000158912	0.0123357	0.447804	0.00690519	0.102123	0.00487091	0.000244321	2.59202	0.00128655	0.00415711	0.0361732	0.0110916	0.0252321	0.0280663	0.00444387	0.0217323	0.0121755	0.0305737	0.0291199	0.0270047	0.0321164	0.000295223	0.00174825	0.104659
470.276	3.50102	Cluster_13641	NA	NA	NA	NA	0.00638493	-0.00234209	Cluster_13641	2.45255	0.0250453	0.027142	0.0174689	0.0539118	0.0483449	0.0255782	0.0384852	0.104121	0.0277779	0.0144324	0.0544709	0.000227213	0.0245422	0.0323043	0.0325784	0.000268147	2.08606	7.13178	0.0215335	6.28558	0.0148923	0.024807	0.0239603	0.00849558	0.0220467	0.0228268	0.035029	0.0259393	0.0296366	0.0233202	0.0215205	0.0219013	0.0309565	0.0211546	0.0271827	0.0305991	0.0291768	0.029427	0.0245501
232.07	3.30331	Cluster_07946	NA	NA	NA	NA	0.00635975	0.0131369	Cluster_07946	14.1411	671.841	14.7878	9.73858	28.7538	17.9553	62.8324	7.65946	6.3888	3.30661	20.9056	13.1043	17.7398	33.8656	5.84574	7.79815	22.3107	15.198	13.2172	12.1571	7.514	0.0340236	12.5956	13.3756	13.9304	7.18452	11.9751	0.0821539	0.0176565	0.0211131	7.97703	12.751	84.8708	1.56794	10.7134	0.021173	0.0246152	15.116	15.2566	5343.62
813.542	1.77952	Cluster_18915	NA	NA	NA	NA	0.00635601	-0.0015735	Cluster_18915	0.0282744	7.86148	0.0253854	0.0166562	0.0580577	0.0484357	4.10938	0.0328287	0.0172254	0.0289553	0.0298504	4.79736	0.034387	0.0216526	93.2586	0.0304185	0.0381508	0.0310859	0.025706	10.7635	10.6685	0.0164479	0.0238885	0.022675	0.0274114	0.0227061	0.0952671	62.8395	6.84696	0.0271236	0.970525	0.022533	7.90157	10.3147	18.8663	1.60771	0.0284512	0.0274718	0.0282547	1.24952
135.03	5.5927	Cluster_05950	NA	NA	NA	NA	0.00635129	0.0284455	Cluster_05950	1.70134	1.57425	1.64497	522.149	3.21369	0.0426646	0.0364273	0.0278763	0.0288869	0.0249039	1.52656	0.00479577	0.00605047	0.684391	0.024549	0.830436	0.00780019	469.544	869.681	222.396	66.6279	NaN	1.47551	2.52084	2.03598	1.77827	1.36834	NaN	0.0195332	0.0252944	322.711	1.4437	0.600472	0.0463298	1.20933	0.0364694	0.0270415	1.64025	1.74761	158.127
319.131	2.40486	Cluster_10246	NA	NA	NA	NA	0.00632221	-0.00609244	Cluster_10246	0.0978706	0.000259083	0.000303338	0.000208799	0.000697112	0.00212198	0.114843	0.000494471	0.000348844	0.0225551	0.00201188	0.0949993	0.331362	4.90414	0.0959606	3.36283	1.51305	0.00173594	0.000311309	0.000246619	0.0189595	9.82379e-05	0.0294019	0.000916326	0.0111408	0.0590793	0.0580132	0.000229536	0.159471	0.551032	0.00927077	0.000258956	0.00227591	0.0314435	0.0266821	0.327817	2.06774	0.000259986	0.0486363	0.000269983
150.065	1.18811	Cluster_00188	NA	NA	NA	NA	0.0063082	0.0251916	Cluster_00188	0.0272472	0.0234858	0.0264163	0.019096	0.0559845	0.0497673	0.0267047	0.0363171	0.0171619	0.0261585	45.7944	0.0243685	0.0332133	0.0248761	22.2154	175.906	7.30299	0.0312856	0.0255588	0.0205229	0.0189178	0.0180212	0.0220334	0.0243975	0.0278214	0.0221785	0.0222996	0.0379622	0.0241647	0.0292142	0.0223204	0.0217345	0.0221045	0.0304779	0.741923	0.0287497	10.7788	11.9041	0.0303206	0.0255291
483.273	3.64177	Cluster_02083	NA	NA	NA	NA	0.00630689	-0.0348055	Cluster_02083	721.375	398.713	26.9554	33.3645	57.6852	461.786	30.3003	216.426	19.0234	215.734	179.911	33.3032	52.4003	70.3816	399.111	159.509	216.964	258.247	99.4052	72.041	111.814	190.553	39.6709	89.0331	165.737	91.1152	288.159	107.277	170.694	335.749	445.923	238.996	58.3207	243.392	65.9995	34.3354	230.593	57.8118	99.0286	105.409
103.003	5.24905	Cluster_05382	NA	NA	NA	NA	0.00629475	0.0201684	Cluster_05382	1.49385e-05	1.35629e-05	1.31615e-05	0.00046903	2.42175e-05	0.0518718	0.0284954	0.039311	0.0181492	0.0311391	0.0162186	6.2279e-05	8.95434e-05	0.0372492	0.0325749	0.00285979	0.000110595	0.00466944	0.00674898	0.000891451	0.0332014	NaN	0.0771234	0.0258554	7.14235e-05	0.0017044	1.12193e-05	NaN	0.025796	0.031175	0.00409402	0.0100977	0.0747498	0.0327259	0.0906489	0.0271601	0.0320382	0.0409052	1.2319e-05	0.0381694
391.227	1.71115	Cluster_01453	NA	NA	NA	NA	0.00627256	0.0210155	Cluster_01453	968.183	740.11	11.2427	5.14362	15.8745	47.2234	0.0309185	146.309	6.31294	5.95748	849.832	13.6795	9.63116	0.0168311	21.6545	0.0246722	0.0474168	111.099	179.371	55.568	5.33471	7.13603	0.0188719	60.5735	50.8597	43.4252	19.2952	0.0293523	0.0223611	0.0294095	345.284	0.0171691	0.0172077	3.68489	0.0164077	0.0296575	0.0312854	491.362	28.5397	66.9676
439.246	3.60542	Cluster_12914	NA	NA	NA	NA	0.00627181	-0.00634633	Cluster_12914	0.000216781	0.00020213	0.000197257	0.000128365	0.000377862	0.0469874	0.0257616	0.0343796	10.9052	52.899	0.0150741	0.0121807	0.0678345	10.0964	21.7011	70.8961	0.00153856	0.0174992	0.00016604	0.000158257	0.00916583	0.0162108	0.000399262	0.0257033	0.00133139	0.011872	0.000162044	0.0330873	0.0235816	8.59843	0.0121108	0.0334012	0.013109	0.0292672	0.0828876	0.0260621	12.5046	0.000389407	0.0701148	0.000194012
218.105	4.81532	Cluster_00414	D-PANTOTHENIC ACID	2	MassBank of North America	860	0.00623651	-0.0168561	Cluster_00414	101.047	11.904	3.53834	1.25457	82.5808	0.196573	347.163	14.0637	1.83188	443.907	91.3196	148.377	11.4009	239.795	432.303	333.139	583.098	237.269	80.1141	38.6358	246.561	323.835	113.875	21.8677	9.39694	29.6959	159.895	606.239	35.6679	159.731	61.8462	151.686	237.38	15.5647	296.035	719.827	0.11778	104.774	78.0569	286.802
329.235	3.87045	Cluster_10468	NA	NA	NA	NA	0.00620576	-0.0207688	Cluster_10468	0.0308352	0.0275463	0.0286441	0.0187169	0.0546061	0.000229066	0.0851256	0.00102334	2.42942e-05	0.000190814	0.0174399	0.025999	0.0330957	0.0260777	0.000717656	0.0341319	0.0444461	0.0351837	0.028319	0.0218632	0.0202588	0.017382	0.0260664	0.000129563	0.0304094	0.0244003	0.0224205	0.035579	0.751076	0.0983712	0.0245333	0.0233877	0.0247793	4.49728e-05	0.0197291	0.080493	0.0371194	0.0313664	0.0304227	0.0262981
781.542	1.28723	Cluster_04003	NA	NA	NA	NA	0.00619531	0.0170455	Cluster_04003	0.0714469	2.91121	0.00313699	0.000861442	0.002978	0.00353473	0.0131147	0.00140354	0.015938	0.000661389	0.0148358	0.00021011	0.000301095	0.0140196	0.00122278	4.0361	1.88058	0.0167569	0.0958393	1.00595	4.0464	3.3778	0.00036332	0.0021478	0.000262137	0.0656493	0.922212	19.8034	0.435707	0.273354	0.0128465	0.068972	0.0125579	0.0300496	0.00128508	8.47533	0.073973	0.000462892	0.00149252	0.383823
203.084	4.85582	Cluster_07350	Tryptophan	2	MassBank of North America	602	0.00619025	0.0362657	Cluster_07350	15.8151	16.5541	10.2586	0.0119034	19.322	3.77457	0.0608609	0.0277181	38.2349	0.0234851	3.076	7.13891	6.25531	48.4435	32.4574	750.234	18.1823	12.9556	4.94112	15.4607	129.079	25.7113	17.1609	4.54289	0.0198594	0.397201	0.0148518	10.3147	5.01901	2.92587	20.9579	6.65475	5.02616	0.108108	20.6712	29.571	0.0260457	5.03889	11.2366	13.4772
555.286	2.82642	Cluster_02667	NA	NA	NA	NA	0.00617209	0.017375	Cluster_02667	0.000987481	0.000969981	0.00340853	0.249656	0.00209074	0.00538653	0.0142098	0.00432487	2.22617	0.00931578	0.0339653	0.0248698	0.0357981	0.124502	1.2813	0.053659	0.0447303	0.000347149	0.00121805	0.000558424	0.000523461	0.000259715	0.000226772	0.00288861	0.0287263	0.000251741	0.000614324	0.000600655	0.00267789	0.0074314	0.000290502	0.0172712	0.000270847	0.253272	0.00093673	1.1734	0.00429166	0.000305693	0.000908673	0.52412
532.267	2.07855	Cluster_14953	NA	NA	NA	NA	0.00616797	0.0306058	Cluster_14953	5.5878e-05	5.13357e-05	5.77652e-05	3.93817e-05	0.00010944	0.0491355	0.0265682	0.0367736	0.0181129	0.0304264	0.0145094	0.000187143	0.000274892	4.82516e-05	0.0304845	0.727374	0.000316512	0.000972981	5.26693e-05	0.00829331	0.0219258	0.0708425	0.00649813	0.0238152	0.000219794	0.00982629	0.00358725	0.000107377	0.0261479	0.0278099	4.96348e-05	4.47887e-05	0.00295098	0.0311113	0.0938346	0.0278872	0.0295148	6.00146e-05	6.29114e-05	0.0179868
357.106	1.1654	Cluster_11146	NA	NA	NA	NA	0.0061675	0.0209257	Cluster_11146	0.0132501	0.0127016	0.0144163	0.0111576	0.0321001	0.0503828	0.028621	0.0339336	0.0124933	0.0296385	0.0369716	45.6788	0.309608	0.0110084	0.0285607	0.0131571	0.048792	0.0133249	0.0171713	0.0123806	0.00927301	0.0488925	0.00819379	0.026241	0.0307644	0.00955988	0.0132548	0.108272	0.0210522	1.75226	12.0049	16.9793	0.00957645	0.0230325	0.0101581	0.0277853	2.55994	0.0103304	31.6674	0.0129178
420.146	1.3098	Cluster_12551	NA	NA	NA	NA	0.00616437	0.0298895	Cluster_12551	0.188482	0.192148	0.353573	0.113741	0.454436	0.043885	0.0236564	0.0282929	0.0165943	0.021392	0.676815	113.423	0.686988	0.0566088	0.0239769	0.0624728	0.779239	0.0626749	0.222834	0.451802	0.0914649	0.0664931	0.0541773	0.020704	0.764782	0.0458281	0.498031	0.130549	0.0179929	6.48452	56.3697	150.237	0.0442529	0.0319702	0.165007	24.8955	6.14388	0.0740874	201.54	0.229829
917.575	3.6359	Cluster_04508	NA	NA	NA	NA	0.00616173	0.0404034	Cluster_04508	767.239	1651.43	6.13203	1479.61	12.5851	0.037837	0.0189478	0.0273739	7.04449	0.0204794	15.7245	0.0197137	0.0301527	4.76345	20.0164	4.44526	0.036592	3.96934	6.58385	5.04934	14.9945	1.79421	5.21071	4.20143	0.0313151	2.48643	5.71081	0.00609525	10.6718	21.4618	7557.85	5.35355	1970.44	7.01648	4.50385	0.0182569	12.2061	5.76561	6.83917	679.193
227.131	2.45796	Cluster_00462	NA	NA	NA	NA	0.00612751	0.000238724	Cluster_00462	0.0289134	0.0225555	0.0259258	0.0164433	0.0573113	0.00973216	0.0137462	0.0103979	0.0165255	0.00655554	0.0302943	0.0243507	0.0362101	0.0237185	0.00902579	0.0313964	0.0445457	0.0331851	0.0234089	0.0206729	0.0192235	0.0162151	4.03703	0.00507846	0.0280081	0.0228841	0.0236258	0.0374858	0.00748757	17.8065	0.023373	0.0232325	0.0227976	0.0302531	0.0200005	2.23169	7.34154	0.0259885	0.0293451	0.0246211
265.11	2.07534	Cluster_00668	NA	NA	NA	NA	0.00612096	0.0170771	Cluster_00668	1.75273	1.03324	0.0269253	0.0172265	0.0528378	0.0485415	0.0244317	0.0330393	0.016821	0.0276071	0.0301014	0.022333	0.0308509	0.0222695	0.0292612	0.0321863	7.28484	0.0328534	23.8834	0.0202936	0.019182	0.0156642	0.0234291	0.0240744	0.0272286	0.0238273	0.0212025	0.0342385	0.0238455	5.84059	0.0208177	0.0204961	0.0239663	0.0307722	0.0191665	23.0674	0.0308946	0.0276743	5.13233	0.0242482
305.071	4.63292	Cluster_00907	NA	NA	NA	NA	0.00610367	-0.00961089	Cluster_00907	5.05155	5.21647	5.33329	3.50019	11.4259	0.0349482	0.0264022	0.021015	0.017682	0.0192554	3.18694	4.85744	6.371	2.31251	0.0177068	19.8505	7.92931	2.97962	4.99616	4.2326	2.03166	NaN	4.59657	0.0183433	5.4411	2.39474	4.8395	NaN	7.53497	231.4	2.3722	4.26584	1.97929	10.0383	3.94923	265.839	253.129	5.50431	5.45587	5.14776
463.111	2.15187	Cluster_01917	NA	NA	NA	NA	0.00610122	0.0318952	Cluster_01917	19.9897	0.333712	0.355134	0.25677	0.792293	0.0323734	1.89167	0.00561986	4.808	2.42808	10.5339	0.322659	0.499956	0.332203	0.00528624	0.175736	0.5958	135.733	0.354466	0.282519	0.13463	0.000516918	0.290476	18.9273	0.380634	0.347234	0.32216	0.00122826	0.747807	1.2889	95.7663	20.2297	0.353535	0.0135196	40.2891	0.0112214	0.00535133	33.94	0.382114	0.331785
607.28	3.44323	Cluster_03081	NA	NA	NA	NA	0.00608515	0.0218191	Cluster_03081	66.7986	20.3318	37.5511	5.58842	9.91754	11.624	41.8808	26.5812	32.3972	22.9793	31.5143	40.9157	59.2953	128.298	344.117	11.4078	71.5512	21.1729	0.497104	35.8569	56.809	7.65973	0.00539289	11.5036	4682.74	22.9396	72.1885	4.25765	17.3947	9.09645	13.8093	3.88434	32.925	0.0306171	0.0149387	63.3799	57.9471	5.25514	6.59	9.31709
295.068	6.22565	Cluster_09612	NA	NA	NA	NA	0.00606917	-0.0430015	Cluster_09612	0.0258749	0.0250996	0.028204	0.0165693	0.0542999	0.0476574	1.65057	0.0343623	0.0162681	11.4698	0.033418	0.0252734	0.0315025	0.023108	0.0283007	0.0278657	0.0407238	0.029091	0.0255871	0.0215776	9.30508	4.90629	0.024998	0.0231266	0.0276054	0.0243973	0.0227294	0.0348184	0.0255135	23.8694	0.0218981	0.0231459	4.98761	0.0307575	16.5788	4.71136	0.0294319	0.0288559	0.0287739	0.0257448
77.0395	1.68006	Cluster_04922	NA	NA	NA	NA	0.00602079	-0.0209868	Cluster_04922	0.0254805	0.0261847	0.0276246	0.0185639	0.0565417	0.0505707	0.0249577	0.0347971	0.0174309	0.0281956	0.0284645	0.0238673	0.031826	0.0238684	0.0301571	0.0311351	0.0409853	0.0304711	22.4723	12.4657	0.0176617	0.0180643	0.0238379	0.0246742	0.0258234	1.54289	4.63979	7.71325	0.0238688	0.0296826	0.0220371	0.0226881	0.0232934	0.0301232	0.0204597	0.0281796	0.031073	32.0836	9.21749	0.0249935
359.272	4.50006	Cluster_11204	NA	NA	NA	NA	0.00601998	0.0487212	Cluster_11204	0.0273518	0.0255032	0.0258306	0.0180586	0.0538078	0.0520367	0.0273673	0.034418	0.0167941	0.0272096	0.0310212	0.0239596	0.0336412	0.0231645	0.0304781	11.2813	33.6806	0.0324396	0.0263635	0.0195808	0.0184388	0.0176587	0.0227396	0.0238861	0.0267897	0.0228441	0.0212268	0.0370368	0.0246345	0.0280903	0.0230152	0.0219683	0.0229883	0.0315687	5.76825	0.0261936	22.5376	0.0288402	0.0300905	0.0243584
742.382	3.34449	Cluster_18242	NA	NA	NA	NA	0.00601805	0.0225944	Cluster_18242	0.150448	0.253832	0.144114	0.154768	0.135282	0.0462907	0.0254866	0.0369637	0.0172346	0.0281656	0.014688	0.0811024	0.359542	0.0133323	0.0299739	0.0160946	0.000725436	0.0347607	0.00033947	0.219888	0.0350054	0.0162564	9.4779e-05	0.0255889	0.123712	0.0282976	0.000614274	0.0357499	0.0256156	0.0290876	0.0166016	0.287119	0.0187802	0.031621	0.000255785	0.026703	0.0303247	0.000131939	1.40868	0.15816
343.27	3.51207	Cluster_10797	NA	NA	NA	NA	0.00598029	0.0317742	Cluster_10797	0.0277606	0.0244923	0.0275887	0.0184628	0.0580984	0.0148399	0.110035	0.150119	0.00106481	0.00451002	0.0170049	0.0237778	0.0338223	0.0238431	0.00315638	0.0307548	0.0416043	0.0312137	0.0246933	0.0213953	0.0195271	0.0156854	2.47855	0.288107	0.0275284	0.0224218	0.0253664	0.0355867	0.00252101	0.00445709	0.0221754	0.0228762	2.44956	1.57306	0.0211678	0.00166788	4.56161	0.0267356	0.0314055	0.0247956
176.057	5.10068	Cluster_06838	NA	NA	NA	NA	0.00594087	-0.00678861	Cluster_06838	0.00138244	0.00155575	0.00408626	0.62275	0.00340546	0.0483285	0.0147235	0.0363721	0.00141845	16.7702	0.00231831	0.000222586	0.000314269	0.0137731	0.0325504	0.0161522	0.000379766	0.0156871	0.00161681	0.0120585	3.23355	95.3818	0.000378554	0.0241757	0.000271444	0.0108603	0.0226699	75.8565	0.024244	0.0303412	0.0123693	0.00750592	13.5	1.24876	0.00135511	0.0151044	0.0307077	0.000461929	0.00138826	0.00186257
485.186	3.18522	Cluster_02098	NA	NA	NA	NA	0.00592914	-0.0160536	Cluster_02098	61.4724	55.4107	59.2717	39.6673	120.978	0.0437448	0.025372	0.0316301	0.0168134	0.0252844	74.1916	50.5779	70.9056	143.143	118.782	28.962	93.7731	86.0569	55.596	45.426	290.146	32.6702	48.1428	175.398	61.0026	197.512	50.6139	61.0811	192.883	3.54687	53.2955	46.0724	152.047	63.0208	47.1344	69.5784	0.0247809	58.2813	64.5124	1420.53
151.042	3.83362	Cluster_06267	3-Hydroxyphenylacetic acid	2	MassBank of North America	597	0.00592447	-0.0293088	Cluster_06267	53.5102	75.9616	37.9851	123.687	0.278672	20.2158	58.0429	14.0087	22.7199	306.684	60.5537	1831.7	109.975	53.6441	301.548	7.84283	3768.73	0.378308	21.8954	0.125414	0.634834	24.8153	NaN	5.10255	89.4065	23.1234	0.122972	10.5009	59.559	44.1321	8.28863	0.142299	81.3289	56.7637	0.140658	0.0658788	0.0259559	1.46252	59.6697	0.178716
164.073	4.8103	Cluster_06584	L-PHENYLALANINE	2	MassBank of North America	881	0.00588008	0.0237706	Cluster_06584	53.644	42.3182	37.8923	6.30508	3.40492	41.0223	0.0269647	6.70991	20.5778	8.96834	41.5171	49.4406	8.71848	111.424	413.619	165.54	90.5887	62.6782	16.4327	58.0285	18.9702	18.4263	95.0785	16.0165	7.71348	1.16672	7.23433	57.4349	16.4379	68.2468	103.24	37.8818	53.5528	15.9778	145.29	156.124	0.0269243	94.2407	55.5455	103.997
157.995	5.63277	Cluster_00205	NA	NA	NA	NA	0.00586448	-0.0434098	Cluster_00205	0.029896	0.0247988	0.0273259	0.0187049	0.0596353	0.0498551	0.0254938	0.0358616	0.120173	0.0281225	0.0149877	7.69174e-05	0.0389173	0.0804181	0.0294974	2.71257	0.080682	0.0339933	0.027115	0.0228601	0.0200574	0.0182455	0.0254289	0.0249542	9.06162e-05	0.0227003	0.0235538	0.0435483	0.0254328	0.0309451	0.0233558	0.0225495	0.0223921	0.0282453	0.0206644	0.589464	0.0283382	0.0305756	0.0309545	0.0281034
138.02	3.51151	Cluster_06012	6-HYDROXYNICOTINATE	2	MassBank of North America	725	0.00586198	-0.0168289	Cluster_06012	0.0129598	0.0118769	0.0126424	0.00784828	0.0242693	0.0535802	9.04373	0.0361765	0.0205071	0.0307724	0.0244246	0.0137176	40.6895	6.98217	0.0313941	7.29721	0.0249365	0.0265969	0.0121006	0.00955007	14.8436	9.31854	0.0115931	0.0267757	0.0181465	0.0178498	0.0102213	0.0407554	19.0541	8.77385	0.0177679	0.00993765	0.906284	8.60672	16.0235	0.0295282	73.7691	0.013387	0.0128936	0.0120134
307.141	2.90973	Cluster_00917	NA	NA	NA	NA	0.00583037	0.0167365	Cluster_00917	0.358788	0.385214	1.49538	0.23531	0.851228	0.0368699	0.0181051	0.0292176	0.0128497	0.0239312	0.0391626	0.0411309	6.91196	8.38474	0.0254951	5.86237	0.070246	0.101499	0.45322	0.203331	5.00827	701.412	0.0803154	0.0183012	0.0478139	0.0723085	0.246072	0.0706409	0.0189115	0.0233714	0.0778266	0.216361	3.9287	0.0213476	0.391997	0.0183654	11.1524	0.106945	0.366402	0.480767
377.282	4.50171	Cluster_11627	NA	NA	NA	NA	0.0057907	0.0487624	Cluster_11627	0.0279679	0.0256121	0.0278201	0.0198639	0.0599962	0.0461553	0.0279147	0.0356155	0.017332	0.0293799	0.029454	0.0238821	0.0320133	0.0235408	0.0305362	9.2376	48.0596	0.0331121	0.0276067	0.0224064	0.0198378	0.0160194	0.0221763	0.0239078	0.0266129	0.0245777	0.0241728	0.0349442	0.0221105	6.42631	0.0221473	0.0242275	0.0215869	0.0318291	6.93437	0.0267299	28.9357	0.0275812	0.0310414	0.0289033
199.966	1.19857	Cluster_07282	NA	NA	NA	NA	0.00576011	-0.0114516	Cluster_07282	0.0256545	0.0264193	0.0261074	0.0172543	0.0624441	0.0498132	0.0258954	0.0320484	0.0158732	0.0283984	1.25615	0.0229256	0.032316	3.70253	0.0304744	4.06311	8.8002	0.0321853	0.0244734	0.0218247	3.29542	0.0141992	10.2208	0.0247084	0.0293278	0.0239716	1.41323	0.0377599	0.0229262	15.3027	0.0229625	1.47665	0.0223621	0.0319808	0.0212909	5.42298	0.0280973	0.0267419	0.0302608	1.50251
815.606	3.47286	Cluster_04166	NA	NA	NA	NA	0.00574696	-0.0395483	Cluster_04166	69.3541	77.1238	74.295	56.8797	43.696	0.607735	335.174	3.3528	2.73508	1065.37	24.7543	55.4026	0.0196852	6.7319	161.244	0.0252221	0.0246794	76.1093	80.1985	59.7673	71.8974	49.4559	33.1314	500.064	37.0345	42.3621	71.7086	107.015	433.228	89.457	37.5099	64.5897	74.4914	4.91934	53.4843	2177.04	0.374417	13.8687	4.75927	119.132
208.935	10.2079	Cluster_07451	NA	NA	NA	NA	0.00569808	-0.0262534	Cluster_07451	0.000504292	0.0004431	0.0192445	0.0369843	0.000640034	0.00115095	0.0241899	0.000909665	0.0183261	0.00169057	0.033767	0.0249776	0.033716	0.0681801	0.14944	0.028136	0.0404541	0.0234077	0.0434861	0.0169526	0.00602053	0.0883056	NaN	0.020888	0.029878	0.0202574	0.0291382	0.0704752	0.0174902	0.00139356	0.0386396	0.00975064	0.0126466	0.0320375	0.0435853	0.028201	0.0303848	0.00607547	0.0479649	0.0303131
105.07	1.193	Cluster_05417	NA	NA	NA	NA	0.00569126	0.0231386	Cluster_05417	0.0266109	0.0242065	0.026745	0.0184179	0.0591975	0.0491485	0.0255498	0.0368469	0.0167438	0.0289927	11.7303	0.0245192	0.0320173	0.0246358	0.0323137	77.6236	0.0414592	0.0320202	0.0240165	0.0221318	0.0187034	0.0160176	0.0235709	0.0239707	0.0257067	0.0229918	0.024334	0.0368647	0.0257806	0.0289055	0.0223293	0.0224126	0.0218649	0.0276217	0.0199286	0.0248088	0.0311038	3.28007	0.0282049	0.0248563
101.024	4.00115	Cluster_05348	NA	NA	NA	NA	0.00566553	-0.00577744	Cluster_05348	0.00158923	0.00178783	0.00647129	0.648452	0.00368872	0.00509027	0.0159329	0.00229237	0.0180356	0.00251172	0.0304547	0.0233834	0.0326824	0.166605	0.0336774	0.000541877	0.0410792	0.0307503	0.293948	0.290976	0.0199607	NaN	0.000418256	0.00239527	0.0287704	0.0347749	0.00102475	NaN	0.00157762	0.102622	0.101042	0.000972875	0.0711542	1.94305	0.00154432	0.0168134	1.25915	0.000470112	0.237333	0.309731
604.277	2.40736	Cluster_03061	NA	NA	NA	NA	0.00566189	0.0130467	Cluster_03061	0.720609	0.210393	0.697717	0.767466	0.0932809	0.00684725	1.15422	0.00519993	0.0169067	0.00882656	0.0293752	0.0246519	0.0355747	1.12417	0.00480394	0.0139999	0.0412483	0.016683	2.43014	1.9619	0.0843902	0.00345207	0.0235657	0.0470335	0.0276101	4.0608	6.10492	0.00799321	0.188182	0.00782567	0.0122198	0.0223308	0.0431078	0.0307294	0.0191918	0.0261891	0.00493066	0.0304998	0.0281149	0.0265526
483.297	3.65562	Cluster_02088	NA	NA	NA	NA	0.00565864	-0.0241908	Cluster_02088	35.6033	11.1774	0.0479071	0.228643	0.0289286	7.52845	0.0374303	1.21079	0.0409032	3.69446	2.74519	0.0925967	0.297065	1.30534	12.4241	5.37755	4.14954	8.70655	1.96307	0.237172	3.23977	6.55047	0.00981119	2.40689	3.01637	2.30313	7.74445	0.296884	4.6984	8.12311	32.1026	4.97957	0.621976	1.54802	1.07563	0.0370813	2.38506	0.552318	1.40997	2.1533
695.321	1.36222	Cluster_03594	NA	NA	NA	NA	0.00564668	0.00171271	Cluster_03594	24.5696	49.9932	309.587	916.511	0.46835	11.4532	41.4942	88.2107	498.339	111.155	25.0455	184.468	0.229312	946.602	377.008	48.4976	0.312851	155.594	14.447	57.626	105.997	65.2515	0.123173	213.135	0.252868	205.261	153.043	115.51	280.345	27.0889	80.3608	170.558	859.091	351.104	297.6	12.2545	0.0304066	0.156036	520.709	322.493
595.286	4.35372	Cluster_16096	LPI 18:2	2	MassBank of North America	791	0.00563669	0.0200685	Cluster_16096	0.0260735	0.0237771	0.0252319	0.0175736	0.0590493	0.0503533	0.0237784	0.0357618	0.0157477	0.0296908	0.0309822	7.43255	0.0317551	5.30012	0.0294569	0.0300199	0.0391714	0.0304166	0.0238495	16.6706	4.05584	0.0160664	0.0229952	0.0251411	9.76253	2.93767	9.02416	0.0346184	0.0233519	0.0260234	3.88681	13.3081	0.0210152	0.0303725	0.0195544	0.0251188	0.0295384	0.026476	15.0846	0.0262151
147.067	3.48872	Cluster_00180	NA	NA	NA	NA	0.00561965	0.017044	Cluster_00180	15.1208	0.021341	0.022176	9.3265	1.48144	7.90042	25.8877	12.2704	13.5179	14.3836	90.7355	354.961	139.19	579.972	379.457	18.6779	5.5728	36.2914	41.7207	20.9961	19.9413	971.622	11.337	30.6002	37.1203	33.1476	28.0616	119.112	17.8408	10.4279	31.0501	23.8382	51.8635	112.17	12.4713	7.0377	95.9434	23.3228	8.18338	16.8522
280.134	1.31241	Cluster_00760	NA	NA	NA	NA	0.00561517	-0.0144698	Cluster_00760	7.56557	2.42202	0.0463439	0.0346208	0.681024	0.0370587	5.72642	0.199569	5.93744	5.32519	20.1421	46.3949	60.0937	58.7283	25.6102	0.112088	0.542701	8.65707	7.80716	9.98365	15.1665	1.42069	4.89466	7.34874	5.16434	7.05793	8.48132	1.36067	12.2588	1.70953	7.79439	50.0775	56.1347	17.4401	28.1221	0.0224517	0.0222738	14.303	45.745	5.56102
668.365	1.9588	Cluster_17207	NA	NA	NA	NA	0.00560752	-0.0301714	Cluster_17207	0.0165975	0.0156105	51.9196	26.1335	55.2595	0.0490108	4.09378	0.0442581	0.016182	27.062	0.0272573	0.0212352	1.02739	0.031289	53.4706	0.0376714	5.60904	0.0430693	6.94272	28.0261	0.0217478	0.0559431	0.0221311	8.49681	189.55	67.2787	0.0124596	0.125924	0.0308656	0.0322739	74.8146	0.0132754	0.0290125	60.9327	0.0115086	0.0242709	0.0310078	7.37024	0.0149614	0.0145275
879.59	3.3747	Cluster_19410	NA	NA	NA	NA	0.0055925	-0.0332442	Cluster_19410	0.000192966	0.0136677	0.000207597	0.0374811	0.000469218	0.0500565	0.0265207	0.034589	0.0195673	0.0268278	0.015453	0.0612197	0.00166459	3.34209	1.28678	0.0186649	0.000165155	0.0166625	0.101775	0.000178676	0.00978602	0.0160917	0.00305039	0.0246532	0.0357662	7.45494	0.0438876	0.0375711	0.0235755	0.0287335	0.0345269	0.000171477	0.0694207	0.0315003	0.0330899	0.0275288	0.0307735	0.00016021	0.000231227	0.041608
485.222	3.52585	Cluster_13937	NA	NA	NA	NA	0.00557598	0.0372279	Cluster_13937	8.6248e-05	6.87269e-05	0.00703263	0.0251481	0.000105485	0.0116729	0.00107459	0.00281149	0.104738	0.00146937	0.000198277	0.0101336	0.000216613	0.0136729	0.0024067	1.4244	0.311664	5.37819	5.02502e-05	0.00450535	0.0693486	0.0165867	0.0012451	0.0451833	0.000183025	0.0121061	0.0226579	0.0397688	0.0961508	0.00144826	0.013135	0.0157126	0.0311966	0.00149592	0.113721	0.355574	0.00269173	0.000356451	5.5321e-05	0.00543466
525.347	1.56707	Cluster_14810	NA	NA	NA	NA	0.0055758	-0.0192622	Cluster_14810	5.93333	0.131733	6.68311	0.0100525	0.033013	0.0615193	0.0321725	0.0377039	18.6063	0.0350674	0.0311042	0.0209936	0.0263779	10.2143	18.2507	35.96	29.5228	0.0269402	0.0140348	0.0125897	5.60929	20.7828	39.0962	0.0302885	0.0228073	0.019247	3.60947	88.6023	20.1816	44.5264	0.0180217	0.0136579	21.46	0.0316473	71.6776	357.277	0.03838	0.0178464	0.0171095	33.4507
147.067	4.53438	Cluster_06216	NA	NA	NA	NA	0.00554237	-0.0178235	Cluster_06216	0.129168	0.116633	0.142129	0.0952659	0.301115	0.032117	15.9824	0.021795	0.566446	12.8351	3480.58	5597.04	2964.99	56.9427	0.0197614	0.0802792	17.8072	11.4615	0.142343	0.11132	0.0573585	NaN	0.0892442	13.2643	1161.62	25.965	5.31967	NaN	0.0171745	0.0198105	46.7618	0.110435	0.0576851	0.0227989	0.101632	0.0172746	0.0206851	0.107863	0.147174	0.12694
258.046	4.24998	Cluster_00628	NA	NA	NA	NA	0.0055167	-0.036789	Cluster_00628	0.0287393	0.0256591	0.0243375	2.23358	0.0526074	0.0483034	35.57	0.0358007	0.0174062	26.4126	0.0307385	0.0252544	0.0331681	2.43205	0.0290974	3.02995	0.0418629	0.0332168	8.29165	16.2564	0.0184951	0.0155108	0.0217085	0.024237	10.5291	15.4959	0.0212739	234.44	0.752946	0.0298263	0.0214288	0.0227029	3.46222	2.13189	2.69221	0.026662	0.0287406	0.0269345	0.0292505	0.0255666
485.223	1.45682	Cluster_02100	NA	NA	NA	NA	0.00551297	0.0274605	Cluster_02100	0.0266525	0.0259213	0.0284467	0.0180086	0.0576	0.161511	0.220268	0.790133	0.0100494	0.0183358	0.0186149	0.0415113	0.0334766	0.0238291	0.0207367	2.22963	1.28458	8.30975	0.0240024	0.234054	0.118118	0.0170494	0.0232889	0.151301	1.25691	0.584477	0.903214	0.0357204	7.73535	0.781676	12.5822	0.0233372	0.0209615	0.845876	7.6154	5.56712	1.06389	0.0284894	0.0292806	0.0271464
79.9573	1.19642	Cluster_00005	NA	NA	NA	NA	0.00550571	0.020879	Cluster_00005	26.3849	67.3174	0.0221377	0.0151945	3.20973	0.0511944	0.0326419	0.02626	0.0208274	0.0258896	0.0650614	33.8712	0.0684167	0.0180165	0.0244897	0.0255066	0.0789724	0.0239874	0.0210964	0.0182534	0.0137606	0.00458965	0.0235444	0.0226188	0.0627917	0.0175411	0.018421	0.0106585	0.020284	55.0974	19.6949	24.6936	0.0173324	0.0350946	89.9259	0.0365961	6.70106	0.0284286	23.2955	0.0221822
781.562	1.20039	Cluster_04005	NA	NA	NA	NA	0.0055044	0.0181842	Cluster_04005	0.0866817	0.782034	0.000113299	9.33014e-05	0.000317196	0.00021411	0.013785	0.000121708	0.0184085	0.000457489	0.0166733	0.00486108	6.23584e-05	6.99366e-05	9.00936e-05	21.0086	1.84834	0.000945214	0.0959641	0.127146	1.12595	0.0872162	0.00173879	0.0106267	4.34826e-05	0.0475051	0.113997	0.616417	0.162942	0.593183	6.2274e-05	0.101364	0.00204846	6.42831	0.0160858	14.8723	0.050239	6.41553e-05	0.000144263	0.135017
815.567	3.30735	Cluster_18937	NA	NA	NA	NA	0.00548126	-0.0501419	Cluster_18937	975.608	2445.54	1261.76	1226.51	867.952	10.126	1482.59	468.378	315.05	7269.18	312.286	829.056	0.0216004	165.851	2535.09	0.0236146	0.0254328	1151.55	1599.04	1197.77	1779.09	799.636	434.561	6229.44	518.701	518.436	1203	1188.38	4739.87	829.829	548.047	937.409	1061.87	981.962	985.934	8397.25	212.977	224.656	125.107	2637.28
149.061	1.04027	Cluster_00183	NA	NA	NA	NA	0.00545427	0.0193202	Cluster_00183	0.0312844	0.0283038	0.0318465	0.0205114	3.11705	6.19017	41.5479	0.0299769	8.06966	0.0237743	1633.71	0.0413991	0.064399	3.88849	839.085	4061.29	673.683	0.0348289	0.0301516	0.0242596	94.7011	2.7333	31.2523	0.0227311	2.45715	1.42629	0.0265828	0.0272892	8.40398	215.614	0.24912	5.13945	26.7081	6.61537	34.8458	12.6394	447.55	971.465	3.92801	5.19069
94.0298	3.52072	Cluster_05215	NA	NA	NA	NA	0.00541692	-0.0164336	Cluster_05215	0.0132081	0.0127294	0.0131401	0.00905998	0.0264137	0.044374	0.0301402	0.0304901	0.0198046	0.0263078	0.0297194	0.0151796	82.6967	6.82193	0.0266511	9.13898	0.0285274	0.0264388	0.0119257	0.0107711	7.04782	18.8124	0.0112533	0.022872	0.0195645	0.0174012	0.0117174	0.0557871	22.8386	8.2441	0.0173333	0.0112052	0.0187642	16.7463	17.9112	0.0299981	137.739	0.0125861	0.0144661	0.0129511
375.186	2.49304	Cluster_01316	NA	NA	NA	NA	0.00541351	-0.0245278	Cluster_01316	4.13526e-05	3.54277e-05	3.58555e-05	2.49207e-05	7.67159e-05	0.0514324	0.0262323	0.0354061	0.017855	0.0296137	0.016003	0.0122292	8.25569e-05	0.000639832	0.0299538	2.80355	0.0223856	0.00140469	0.00496581	0.01093	0.344531	0.0237976	0.102102	0.0242729	6.56657e-05	0.0109861	0.0244254	0.0555485	0.0237282	0.0285648	3.08718e-05	0.0016935	0.0110703	0.03171	0.0136667	9.07569	1.70014	0.00733151	0.00333158	0.0265571
746.512	3.36382	Cluster_03817	NA	NA	NA	NA	0.00539321	-0.0277082	Cluster_03817	0.0281338	0.0270102	0.0275061	0.0193157	0.0609055	0.0473922	0.0245686	0.0338453	0.0163206	0.0270952	13.4964	0.000173793	0.000225561	0.0215805	0.0305803	41.7129	5.28419	0.0167471	0.0264627	0.0209508	0.0108198	3.12175e-05	18.4141	0.0225532	0.000185071	0.0114187	0.0224141	0.123885	12.6782	4.66191	0.0216845	0.0252395	0.010466	41.5946	0.0207477	0.0257781	6.94467	1.30985	0.0310111	0.0266976
321.149	2.95938	Cluster_00984	NA	NA	NA	NA	0.0053875	-0.0174672	Cluster_00984	0.0226021	0.0202241	0.0229199	0.0151375	0.0499858	0.263187	9.4426	0.0925878	11.4232	0.109595	10.7331	0.00788121	6.66908	2.08807	0.0913995	161.403	81.4024	0.024055	0.023302	0.0183954	27.9358	123.521	45.1107	0.114911	0.00954693	0.0165073	0.0190501	0.0335582	0.0615146	141.022	0.0174351	0.017571	0.0166147	20.4471	12.7107	8.81409	10.1944	0.0207738	0.0241803	19.1996
184.062	3.32352	Cluster_06973	NA	NA	NA	NA	0.00537326	0.013479	Cluster_06973	0.025379	0.0246723	0.0257848	0.0171993	0.0566158	0.0504886	0.0249955	0.033172	0.0179852	0.0287606	0.0307827	0.0237412	5.60732	2.61196	0.0311249	5.61863	11.411	0.0294993	0.0268887	0.0198825	0.0196485	0.0158449	7.88687	0.0240228	0.0263769	0.0218659	0.0216426	0.0345457	0.0231716	0.028568	0.0234375	0.0218509	0.020909	0.0316934	2.36937	0.0271893	0.030883	0.0262885	0.0275527	4.2284
789.353	3.68268	Cluster_18703	NA	NA	NA	NA	0.00535936	0.00322271	Cluster_18703	0.000465861	0.000376652	0.000355121	0.00020585	0.000661326	0.00108039	0.00173872	0.000459149	0.00158115	0.00769864	0.000666061	0.000221484	0.000298263	0.000852524	0.000400905	0.283641	0.000386569	0.000865708	0.000274595	0.00026904	0.000327694	3.02233e-05	0.00210632	0.000612195	0.000249984	0.000665343	0.000295785	7.46517e-05	0.000414019	0.11526	0.000846546	0.000285082	0.000635649	4.09693	1.00335	0.00171425	0.000415155	0.00264127	0.000334087	0.000405898
147.031	1.58	Cluster_06198	NA	NA	NA	NA	0.00532797	0.0100339	Cluster_06198	27.3375	13.1799	35.4773	79.0233	0.0560396	0.0491053	43.0199	8.21343	77.9661	21.4251	22.4867	4.9222	22.6172	11.4098	23.8174	4.11901	0.040449	111.916	160.869	153.698	117.464	64.0385	2.45981	57.9083	100.678	74.5655	38.9338	36.1894	97.8614	23.9092	109.622	14.2846	20.2771	45.3787	11.5175	10.1284	10.407	48.8071	19.1947	5.5492
385.076	2.71374	Cluster_11821	NA	NA	NA	NA	0.00530818	-0.0221427	Cluster_11821	0.0109601	0.00849777	0.0074326	0.00433205	0.0117473	0.0233447	36.6854	0.011895	0.0175258	0.0102456	0.0225693	0.00457982	0.00639298	0.00947069	0.00974256	0.0136612	0.00770997	0.0284992	0.00547108	0.00585978	0.00486696	0.00885307	NaN	0.0108165	0.021956	0.0154273	0.00582897	0.0200884	0.00760082	0.0108758	0.00921895	0.00643709	0.0107671	0.203698	0.00671067	0.0231815	0.0152354	0.200708	0.0066585	0.00876023
502.256	1.7776	Cluster_14314	NA	NA	NA	NA	0.0052852	0.0169165	Cluster_14314	1.3725	3.11158	0.01932	0.012793	0.0382384	0.0591982	21.1831	0.0301165	0.0215774	3.05529	0.153609	233.444	253.386	0.787743	37.0996	0.0196254	0.969649	0.0259654	0.0170315	10.8218	5.67357	2.30568	6.52793	0.0304762	0.309422	0.0168558	3.47287	24.5702	8.83166	0.0277673	0.0153568	0.586473	6.11089	18.8041	4.67945	14.3612	7.54555	0.0376969	0.021158	3.02085
349.134	2.50047	Cluster_10922	NA	NA	NA	NA	0.00524493	0.00969429	Cluster_10922	4.16862e-05	3.73471e-05	3.89312e-05	2.4384e-05	7.99633e-05	0.0513646	0.0268687	0.0362461	0.0188421	0.0288618	0.0163123	0.000625382	0.639896	0.106214	0.0306241	0.122629	0.00102464	0.000202909	3.40624e-05	3.04692e-05	0.0710895	0.0877401	0.113629	0.0255598	0.000451461	0.00015987	3.50499e-05	0.0049811	0.0245742	0.0292652	0.00015236	3.03583e-05	0.111424	0.0328405	2.98191e-05	0.027582	0.0334648	5.01243e-05	4.13031e-05	3.84729e-05
605.299	4.65982	Cluster_03072	NA	NA	NA	NA	0.00522302	0.0226783	Cluster_03072	0.0242823	0.0251719	0.0255509	0.0171942	0.0557102	0.0498105	0.025935	0.0367211	0.016158	0.0269709	0.0291518	6.8301	0.033387	13.9985	0.0287846	12.0874	23.507	0.0318144	0.023532	0.0196569	1.7357	3.00292	0.019796	0.0259527	0.0275675	1.65767	7.28894	0.0361602	0.0228481	0.0295163	0.0214346	0.0218749	0.480498	0.0304056	4.21617	0.026751	0.030075	0.0241057	0.0296917	0.0258469
137.025	3.13871	Cluster_00140	Salicylic acid	2	MassBank of North America	944	0.0052188	-0.0273624	Cluster_00140	1.08976e-05	9.87577e-06	1.02127e-05	6.9725e-06	2.15564e-05	0.0527429	0.0285227	0.0351674	0.0171558	0.0293662	0.0224352	0.00747663	0.0197556	0.0596077	0.030394	0.00651232	2.93995e-05	6.20653e-05	0.0111817	0.00499291	0.199341	0.0230401	9.38027e-06	0.0246129	1.9481e-05	0.0021474	0.0228391	0.0273783	0.0242459	0.031297	0.00153118	0.00430079	0.0416651	0.0331105	0.00195295	0.0278531	0.0301401	0.0283415	0.00762428	0.0387917
585.37	1.53111	Cluster_02924	NA	NA	NA	NA	0.00521575	-0.020498	Cluster_02924	0.0208161	7.83295	40.6284	76.2708	0.0436687	0.0598776	0.0410054	0.0322094	0.02389	0.0316735	3.42467	0.0828674	0.106016	0.0159827	0.0279744	23.2802	0.137769	0.0221822	0.0199288	0.15201	0.0133451	3.88602	12.4589	0.0268832	0.099224	5.06197	0.0165757	0.0165407	0.0211416	12.4955	0.0154027	0.016319	0.964362	326.094	0.0159066	76.1228	1369.08	0.0183864	0.0216004	0.0184843
347.093	1.65875	Cluster_10875	NA	NA	NA	NA	0.00520736	0.0409535	Cluster_10875	0.000250028	0.00024087	0.000243956	0.000185683	0.000558426	0.0460049	0.0270585	0.0355337	0.0174323	0.0285207	0.0306635	6.91167	0.0351103	0.0132562	0.0306735	0.118322	12.3501	0.0173192	0.000282028	0.000210264	0.0100639	0.0184138	0.366342	0.0242045	0.0266182	0.0116513	0.000230408	0.0409947	0.0248277	0.027575	0.0112866	0.202401	0.0529807	0.0334849	0.146669	0.0279818	0.0308126	0.000206952	0.334074	0.388108
125.057	2.85267	Cluster_05746	NA	NA	NA	NA	0.00519362	-0.0158744	Cluster_05746	1.9706	1.73168	1.92811	1.24666	4.09448	0.0280106	0.0232378	0.0161134	0.0194804	0.0147505	1.09173	1.70131	364.593	927.801	0.0160721	4.97897	2.99614	1.17364	1.85213	1.55373	3.76704	NaN	74.8794	0.0125799	1.94112	0.876828	1.60781	NaN	0.0123019	0.0142681	0.762337	1.56358	4.63221	0.0350999	1.39427	0.0224794	0.0166601	1.93213	2.02377	1.87451
797.432	3.74572	Cluster_04075	NA	NA	NA	NA	0.00516006	0.0310918	Cluster_04075	0.021363	0.0198762	0.0227523	0.0151873	0.0452409	0.0567019	0.0354111	0.0306099	0.0215832	0.0295852	0.0468656	0.0264835	0.0347851	0.0185294	0.0284647	20.6748	21.5805	0.0240931	0.0223435	0.0175115	1152.59	0.00678011	0.0176782	0.0242389	0.0292209	0.0164444	0.0181669	0.0141282	0.0211871	0.0296735	0.0172944	0.0188194	0.0168369	0.0397712	0.0155801	0.0387959	0.0396913	0.0194829	0.0233507	0.0206154
222.082	1.11025	Cluster_00430	NA	NA	NA	NA	0.00514729	-0.0237163	Cluster_00430	0.0241856	0.0232386	0.0240672	0.340144	0.054727	0.0465186	13.5514	0.0332228	5.18792	0.0270862	0.029228	0.0222143	0.0308141	0.0225297	0.0275033	0.0283375	0.0400474	0.0323737	0.0258749	0.0218031	0.0192628	0.0158654	0.0227516	0.025093	0.0263353	0.0224997	0.0215102	0.0347637	11.47	10.3201	0.0240085	0.0227928	48.2318	2.10711	5.91919	0.0277339	0.0304259	0.0249676	0.027563	6.26148
71.0133	5.96748	Cluster_04843	NA	NA	NA	NA	0.00513642	-0.0281506	Cluster_04843	0.0265683	0.0238337	0.0279547	0.0183317	0.0539981	0.0481421	0.0264511	0.0360581	0.0164147	0.0289766	0.031534	0.0234153	0.0303025	0.0231183	0.030662	0.0299698	0.0397439	0.031463	0.0241239	0.0225693	0.0180799	0.0162449	0.0219215	0.0251651	0.0274353	0.0210412	0.0229612	0.0357383	0.0235604	0.0295089	0.0223738	0.0220539	0.0215353	0.0292446	0.0203548	0.0254918	0.0297157	0.0251027	0.0288135	0.0259073
123.012	1.44402	Cluster_00091	NA	NA	NA	NA	0.00512146	0.0242051	Cluster_00091	0.0275403	0.0244903	0.276621	0.0183218	0.0537832	0.0505087	0.0259036	0.0364475	0.0169358	0.0279922	0.0319616	0.0231414	0.0312811	0.0241896	2.68846	0.0289475	0.0396656	0.03387	0.0252686	0.0211692	0.0189187	2.0658	4.15522	0.0239311	0.0284822	0.0234025	0.0226079	0.0376961	0.0221693	0.0286382	0.0215213	0.0224979	1.89599	0.0312641	0.0210489	7.72025	6.11078	0.0273878	2.01188	0.0257087
786.586	1.55992	Cluster_18677	NA	NA	NA	NA	0.00511022	0.026074	Cluster_18677	0.000174545	0.666437	0.112149	8.67131e-05	0.000260122	0.0127418	0.0467715	0.00336957	0.00267052	0.00413987	0.00232659	0.000983797	0.00122427	0.000240591	0.00305496	0.121586	3.82098	0.00033263	0.148606	0.0118134	0.247239	0.0829644	0.136397	1.46729	0.0052087	0.0635787	0.141713	0.0666611	2.82171	2.78827	0.000232134	0.0560286	0.000224544	3.28324	0.000122294	49.8796	6.23318	0.000351489	0.000148741	0.266299
525.33	1.57109	Cluster_02449	NA	NA	NA	NA	0.00509427	-0.0226326	Cluster_02449	0.0399624	0.0126467	0.516178	0.00771319	0.02508	0.0666696	0.0306505	0.0454833	3.52172	0.0374718	0.0245337	0.0138083	0.0181116	0.720422	2.79383	9.14644	3.45795	0.0303075	0.0117039	0.00998604	0.238379	0.171236	7.10931	0.033917	0.0142059	0.0219137	0.010226	0.351998	2.47855	9.36197	0.0207522	0.010491	5.50495	0.0309559	11.359	66.979	0.0410927	0.0179659	0.0130052	5.83995
265.058	5.12544	Cluster_00667	NA	NA	NA	NA	0.00508716	0.00498238	Cluster_00667	7.5726	1.9454	0.043871	0.0268033	19.4974	0.740124	0.0246273	0.0323684	0.015902	0.0264244	0.0211331	0.0134191	0.0196446	1.15279	0.0306293	9.5661	0.0233668	2.69022	0.423204	3.28169	0.594296	0.0203213	2.57073	0.022347	0.0149711	0.103511	3.63715	0.0523496	0.0231263	0.0287066	2.9209	6.61622	24.3302	13.7959	15.788	0.0233319	0.0287456	2.35966	8.17862	6.12459
180.035	1.91719	Cluster_06908	Acamprosate	2	MassBank of North America	965	0.00504746	0.0129151	Cluster_06908	0.102616	0.106191	0.121994	0.106079	0.380102	0.0413983	68.5961	0.0265947	3.88152	65.0041	0.100847	36.3366	0.160251	4.54407	0.0258556	149.02	181.26	83.9093	0.172935	138.55	111.803	0.0280833	127.006	0.0210586	0.129512	5.13288	121.937	216.85	24.8105	26.7294	0.0408701	42.7187	743.665	81.922	484.265	0.0244883	6.5126	0.0610035	8.77557	88.2244
121.029	1.32502	Cluster_00081	NA	NA	NA	NA	0.00504615	-0.011585	Cluster_00081	4.94385e-05	0.00278833	0.00496131	0.0714062	0.00656572	0.0483213	0.026859	0.0336589	0.0171933	0.0292868	0.0156566	0.00092963	0.00140245	0.0132086	0.0296021	0.0180237	0.00172832	0.015755	0.00438038	0.020399	0.0232717	0.0172757	0.000698834	0.0248482	0.00146997	0.0122814	0.0091975	0.0400215	5.34687	0.0279701	0.0146148	0.00836864	0.013311	0.03005	0.0208017	0.0281235	6.80311	0.000188605	0.00576895	0.00647755
107.05	3.85765	Cluster_00040	NA	NA	NA	NA	0.00503623	-0.025857	Cluster_00040	1.76896	1.69878	1.7559	1.22567	4.1221	9.53545	54.6714	9.77415	14.6294	322.742	65.5513	4953.85	112.577	105.567	249.203	89.3327	70804.3	0.895234	1.83184	1.3461	0.705656	6.6777	349.892	0.892051	98.5525	14.8404	1.54283	0.0296352	61.993	39.3456	9.87849	1.54342	128.724	37.4461	1219.99	0.0253229	104.096	1.53812	1.95382	1.67739
812.513	2.34628	Cluster_04145	NA	NA	NA	NA	0.00501749	0.0186839	Cluster_04145	4.34528	4.04276	4.40903	2.87349	8.75915	0.0309491	54.5488	2.56386	16.2229	0.0192427	0.0522258	42.0334	11.4516	1.68632	52.1511	2.26593	0.138786	2.25842	4.05893	3.40615	13.7585	0.920694	3.6418	4.38727	5.49472	13.3829	3.6496	6.54083	5.7411	3.63367	1.65425	3.33737	1.61153	2.75974	134.366	12.6732	3.03753	3.73646	4.80459	3.98659
215.141	5.55619	Cluster_07590	NA	NA	NA	NA	0.00501209	-0.0121673	Cluster_07590	0.029714	0.0250864	0.0285893	0.0195361	0.056143	0.0482946	0.0239064	0.0371673	0.666694	0.028024	0.0300884	0.02176	0.0298216	13.2292	0.0302293	0.030623	0.0391405	0.0309335	0.0250537	0.0220705	3.97231	0.0148002	43.0134	0.0224541	0.0278239	0.97367	0.023146	0.0379229	0.0258624	0.026729	0.0226594	0.0247271	0.0245618	0.0303899	13.922	0.0242743	0.0304168	0.027206	0.0322533	15.7376
[truncated: 1,471 more rows]
[truncated: 204 more columns]

## Sheet: RP neg
									Sample name	11-1	11-3	11-5	11-7	12-1	12-3	12-7	16-3	16-5	16-7	23-1	23-3	23-5	23-7	23-9	23-12	23-24	24-1	24-3	24-5	24-7	24-9	24-12	25-1	25-3	25-5	25-7	25-9	25-12	25-24	27-1	27-3	27-5	27-7	27-9	27-12	27-24	29-1	29-3	29-5
[truncated: 1,177 more rows]
[truncated: 204 more columns]
