# Supplementary material for: Longitudinal Profiles of Dietary and Microbial Metabolites in Formula- and Breastfed Infants
Source: Front Mol Biosci. 2021 May 28;8:660456. doi: 10.3389/fmolb.2021.660456 (PMC8195334; doi:10.3389/fmolb.2021.660456)
Supplement: Supplementary file 5 [file table5.xlsx]

## Sheet: B_loadings_HILIC neg
Month [C]	Feature ID	Axis1	Axis2
m1	Cluster_00046	-20.4797	12.1728
m5	Cluster_00190	-15.477	13.2902
m9	Cluster_00922	-14.13	7.8851
m3	Cluster_09185	-13.8316	9.44
m7	Cluster_02357	-10.9381	3.71708
m7	Cluster_02815	-10.2567	3.2139
m5	Cluster_03122	-9.17191	3.82876
m9	Cluster_03627	-8.81368	4.92394
m3	Cluster_01334	-8.77127	5.92764
m9	Cluster_00074	-8.40804	4.80634
m9	Cluster_05953	-7.74515	4.37126
m5	Cluster_06018	-7.51212	6.3496
m7	Cluster_02821	-6.98821	2.14764
m7	Cluster_00134	-6.88971	2.68537
m3	Cluster_00046	-6.79848	2.88316
m7	Cluster_00605	-6.67878	2.01461
m9	Cluster_15403	-6.65061	1.27582
m7	Cluster_02210	-6.58252	2.92398
m9	Cluster_00098	-6.26682	3.54193
m9	Cluster_05736	-6.25857	3.54724
m7	Cluster_02001	-6.20997	1.78721
m9	Cluster_05047	-6.04263	3.3516
m3	Cluster_09615	-5.99384	4.47571
m7	Cluster_00822	-5.94992	2.05108
m5	Cluster_09615	-5.7155	2.01698
m9	Cluster_00004	-5.58198	3.16603
m5	Cluster_01383	-5.57074	4.5439
m9	Cluster_03384	-5.49454	1.68506
m7	Cluster_06602	-5.37938	2.17002
m7	Cluster_02698	-5.37896	1.68573
m5	Cluster_01056	-5.17546	3.65393
m7	Cluster_02814	-5.03045	1.47107
m7	Cluster_02678	-5.01987	2.00953
m5	Cluster_09217	-4.90131	3.91823
m7	Cluster_02870	-4.78674	1.78311
m9	Cluster_00076	-4.67775	2.2343
m7	Cluster_03627	-4.53672	1.36114
m7	Cluster_01383	-4.46336	1.30374
m7	Cluster_04662	-4.40332	1.33498
m9	Cluster_00550	-4.24408	2.40092
m9	Cluster_05391	-4.23228	1.37153
m7	Cluster_02652	-4.08723	1.0663
m9	Cluster_09185	-4.04195	-1.50589
m7	Cluster_09477	-3.93697	1.45161
m7	Cluster_09488	-3.92224	1.41714
m9	Cluster_06602	-3.90308	1.87759
m7	Cluster_00189	-3.79735	1.36133
m3	Cluster_09217	-3.72202	2.38674
m9	Cluster_00013	-3.68794	-3.98355
m9	Cluster_00097	-3.52326	1.55881
m9	Cluster_10495	-3.52268	1.59115
m9	Cluster_10811	-3.49677	1.77902
m9	Cluster_05735	-3.47887	1.59756
m7	Cluster_05046	-3.42723	1.23274
m9	Cluster_00001	-3.34983	1.36398
m9	Cluster_02663	-3.33528	0.696257
m5	Cluster_03175	-3.32003	2.58745
m7	Cluster_02816	-3.3199	0.913516
m9	Cluster_05509	-3.31323	1.38395
m7	Cluster_01963	-3.29704	1.05666
m7	Cluster_09185	-3.25693	0.964354
m9	Cluster_02948	-3.18563	1.80096
m7	Cluster_18937	-3.17695	3.05331
m7	Cluster_01554	-3.12989	2.48966
m9	Cluster_04833	-3.11159	1.62626
m7	Cluster_01171	-3.10677	0.872491
m5	Cluster_10811	-3.09753	1.1525
m9	Cluster_01056	-3.03467	5.4753
m7	Cluster_04323	-3.03028	1.85553
m9	Cluster_00324	-3.02797	1.29137
m7	Cluster_02048	-2.98956	0.926342
m7	Cluster_00756	-2.97887	0.914484
m7	Cluster_01555	-2.89476	0.491076
m7	Cluster_00116	-2.79464	3.10875
m9	Cluster_00050	-2.78455	1.17196
m9	Cluster_00162	-2.76883	0.71121
m9	Cluster_00106	-2.72984	0.893884
m3	Cluster_10495	-2.69728	0.4672
m9	Cluster_02002	-2.69474	-1.12604
m7	Cluster_01334	-2.68499	0.770431
m7	Cluster_01802	-2.64566	1.96367
m9	Cluster_00214	-2.61219	1.35294
m5	Cluster_09426	-2.5904	1.0562
m7	Cluster_12505	-2.57111	0.718738
m9	Cluster_09128	-2.56399	1.45962
m7	Cluster_06884	-2.5382	0.861311
m7	Cluster_00415	-2.52525	1.637
m7	Cluster_06885	-2.4893	2.26749
m3	Cluster_00822	-2.47648	1.51696
m9	Cluster_05861	-2.39787	0.763564
m9	Cluster_01037	-2.38813	0.526648
m7	Cluster_04421	-2.37673	0.827327
m7	Cluster_04162	-2.37466	-0.703796
m7	Cluster_06504	-2.34739	0.500207
m7	Cluster_00348	-2.32533	0.651598
m9	Cluster_00157	-2.29904	-1.13223
m9	Cluster_02001	-2.2883	0.20186
m9	Cluster_01555	-2.28367	-0.687695
m7	Cluster_02002	-2.28125	2.87901
m9	Cluster_05737	-2.27108	2.103
m7	Cluster_02935	-2.27	1.23702
m3	Cluster_02870	-2.26833	1.3944
m7	Cluster_02322	-2.24809	0.591902
m5	Cluster_02357	-2.21312	1.56236
m9	Cluster_00567	-2.19602	1.23728
m7	Cluster_04327	-2.16821	0.610149
m7	Cluster_00953	-2.16282	0.601602
m7	Cluster_04169	-2.15123	2.87576
m5	Cluster_10455	-2.14946	-0.760612
m9	Cluster_05486	-2.11101	1.1889
m7	Cluster_00013	-2.08627	-0.241269
m5	Cluster_00348	-2.06601	1.48206
m7	Cluster_04017	-2.06157	1.17208
m5	Cluster_02210	-2.05843	1.47723
m9	Cluster_02698	-2.05123	1.12237
m5	Cluster_02822	-2.04072	0.109925
m5	Cluster_10495	-2.03417	1.22463
m7	Cluster_00098	-1.99134	2.81185
m7	Cluster_00222	-1.98423	0.661786
m9	Cluster_05869	-1.96594	0.0471666
m7	Cluster_00074	-1.95242	-0.181416
m7	Cluster_06553	-1.94872	0.668338
m7	Cluster_06546	-1.94872	0.668337
m9	Cluster_01863	-1.92555	-0.0483059
m7	Cluster_05736	-1.92436	2.86889
m5	Cluster_02814	-1.91296	2.09364
m1	Cluster_00312	-1.90664	0.414657
m5	Cluster_09185	-1.87522	-0.298157
m5	Cluster_16424	-1.85252	0.827864
m9	Cluster_00135	-1.84158	1.41634
m9	Cluster_05957	-1.84158	1.41634
m7	Cluster_01974	-1.80107	1.03193
m9	Cluster_02210	-1.78874	0.912761
m7	Cluster_02370	-1.74208	1.29982
m5	Cluster_07953	-1.73914	1.2782
m9	Cluster_14945	-1.73195	0.83562
m9	Cluster_02511	-1.73184	0.835731
m7	Cluster_07218	-1.69383	0.474287
m7	Cluster_04329	-1.69188	1.22204
m7	Cluster_02511	-1.68836	0.887158
m7	Cluster_14945	-1.68836	0.887158
m7	Cluster_01814	-1.68291	1.04776
m3	Cluster_07438	-1.64088	0.856
m7	Cluster_00972	-1.62717	0.815498
m9	Cluster_09426	-1.61491	0.784557
m9	Cluster_08207	-1.59453	0.841749
m7	Cluster_00004	-1.59127	-0.182078
m7	Cluster_05209	-1.56828	-2.33774
m7	Cluster_01873	-1.56434	1.47441
m9	Cluster_02872	-1.55396	0.761942
m9	Cluster_04162	-1.53937	-1.86713
m1	Cluster_03081	-1.53645	-6.70102
m7	Cluster_08779	-1.53301	0.346821
m9	Cluster_01976	-1.50958	-1.10743
m9	Cluster_05594	-1.50768	0.849842
m7	Cluster_07569	-1.50621	0.930466
m7	Cluster_07568	-1.50621	0.930467
m9	Cluster_00189	-1.5005	0.905266
m9	Cluster_09656	-1.49849	0.848738
m5	Cluster_09488	-1.49463	0.957632
m5	Cluster_09477	-1.4896	0.961796
m9	Cluster_15854	-1.48715	0.702284
m3	Cluster_07564	-1.45911	-3.07799
m7	Cluster_00001	-1.45594	1.70826
m9	Cluster_02127	-1.45394	-0.716377
m7	Cluster_03232	-1.43758	0.394546
m9	Cluster_10759	-1.4335	-4.12232
m5	Cluster_01789	-1.42696	0.922584
m7	Cluster_04422	-1.41407	-4.74821
m3	Cluster_00312	-1.41176	-0.00448193
m7	Cluster_03252	-1.3969	0.347422
m9	Cluster_02870	-1.39027	0.779982
m9	Cluster_07714	-1.38394	0.698329
m7	Cluster_00212	-1.36532	-0.106727
m5	Cluster_03627	-1.35898	0.902504
m7	Cluster_05378	-1.31641	0.3198
m3	Cluster_02333	-1.30387	0.741111
m9	Cluster_04662	-1.29698	0.732788
m3	Cluster_00567	-1.2893	0.721347
m1	Cluster_00499	-1.2888	-4.80137
m3	Cluster_09656	-1.28774	0.653835
m5	Cluster_06602	-1.28389	1.64055
m3	Cluster_01383	-1.27314	0.626297
m7	Cluster_06555	-1.27307	0.36814
m7	Cluster_08256	-1.25255	0.310446
m9	Cluster_01963	-1.24322	0.713921
m3	Cluster_03627	-1.24079	1.4202
m9	Cluster_01125	-1.24058	-6.65827
m5	Cluster_00851	-1.2167	-0.163252
m3	Cluster_19860	-1.2159	-1.39294
m7	Cluster_02948	-1.20943	0.669147
m1	Cluster_18966	-1.19305	-1.5834
m9	Cluster_02807	-1.19193	0.555561
m9	Cluster_00115	-1.1916	0.123603
m7	Cluster_03112	-1.16941	2.7151
m5	Cluster_12644	-1.16644	0.913238
m3	Cluster_06602	-1.16102	1.03814
m7	Cluster_05389	-1.15889	0.295129
m7	Cluster_00971	-1.15183	0.372161
m7	Cluster_00037	-1.13281	-2.28056
m7	Cluster_02820	-1.13176	0.257211
m7	Cluster_10165	-1.12652	0.358417
m7	Cluster_00616	-1.1255	0.240073
m7	Cluster_05571	-1.10766	1.51903
m7	Cluster_03176	-1.10404	0.364961
m5	Cluster_05861	-1.10078	0.737134
m9	Cluster_02370	-1.09775	0.629466
m9	Cluster_02357	-1.08887	0.429604
m5	Cluster_04833	-1.08521	-1.95103
m9	Cluster_02815	-1.08305	0.681097
m9	Cluster_08610	-1.07777	0.702222
m7	Cluster_10210	-1.07004	0.364755
m7	Cluster_05509	-1.06253	1.11073
m7	Cluster_05388	-1.05796	0.290402
m7	Cluster_01432	-1.05735	-0.000834265
m9	Cluster_04324	-1.04763	-7.24059
m9	Cluster_04017	-1.04623	0.449074
m5	Cluster_02815	-1.04525	0.991544
m7	Cluster_04572	-1.04169	0.218079
m7	Cluster_00157	-1.03828	-0.120089
m7	Cluster_08540	-1.03225	0.229914
m9	Cluster_00151	-1.02888	-7.19674
m9	Cluster_00312	-1.02323	0.45148
m5	Cluster_00324	-1.01816	-2.74257
m7	Cluster_02602	-1.00681	0.235268
m9	Cluster_05046	-1.00327	-2.39528
m9	Cluster_00358	-1.00164	-4.01245
m9	Cluster_06818	-0.987605	0.844412
m5	Cluster_09860	-0.986748	0.246309
m9	Cluster_00178	-0.980316	0.0829869
m5	Cluster_02652	-0.973083	0.0425171
m7	Cluster_02083	-0.971957	1.38632
m3	Cluster_00255	-0.966375	-6.1144
m3	Cluster_00953	-0.963736	0.450754
m7	Cluster_10759	-0.963311	-6.17548
m5	Cluster_06555	-0.963077	0.664618
m7	Cluster_01854	-0.959609	0.767399
m7	Cluster_01539	-0.955779	0.794927
m7	Cluster_06018	-0.943032	0.318614
m5	Cluster_12505	-0.940843	0.49936
m3	Cluster_10811	-0.940737	0.14316
m5	Cluster_03232	-0.934637	0.765842
m9	Cluster_07593	-0.933396	-1.46805
m7	Cluster_00809	-0.931044	-0.105088
m1	Cluster_18937	-0.917643	-1.61093
m7	Cluster_15842	-0.914351	0.20439
m9	Cluster_05298	-0.912231	0.538186
m7	Cluster_05735	-0.906366	1.4487
m7	Cluster_02711	-0.903939	0.182082
m7	Cluster_00097	-0.902453	1.44841
m9	Cluster_08611	-0.900426	0.396158
m9	Cluster_17750	-0.894951	0.512495
m5	Cluster_02678	-0.892744	0.452538
m7	Cluster_02822	-0.892633	-0.00652603
m9	Cluster_01873	-0.890304	-0.119266
m1	Cluster_01056	-0.890184	2.7246
m3	Cluster_00636	-0.886935	-2.47556
m9	Cluster_00971	-0.883778	0.484725
m3	Cluster_10582	-0.880065	1.10415
m5	Cluster_04662	-0.875077	0.637172
m7	Cluster_02679	-0.872931	0.303571
m3	Cluster_00190	-0.867997	-2.71808
m3	Cluster_01963	-0.854061	0.988097
m7	Cluster_03139	-0.844895	0.17527
m9	Cluster_05926	-0.843144	0.282043
m9	Cluster_09477	-0.840934	0.466892
m9	Cluster_09488	-0.840756	0.466795
m7	Cluster_05091	-0.837806	0.984813
m3	Cluster_05242	-0.837126	0.672541
m9	Cluster_00616	-0.828623	0.268744
m7	Cluster_05725	-0.826961	0.724315
m7	Cluster_05391	-0.826077	1.48765
m5	Cluster_02793	-0.825988	-4.75414
m7	Cluster_15353	-0.82145	0.137581
m7	Cluster_06454	-0.816931	0.376198
m1	Cluster_06602	-0.81472	-0.074636
m5	Cluster_00214	-0.805657	-0.398788
m1	Cluster_01554	-0.805431	-1.9844
m7	Cluster_00124	-0.804351	0.878051
m7	Cluster_06628	-0.802	0.0784774
m7	Cluster_05390	-0.80008	0.118574
m9	Cluster_06322	-0.799189	0.503077
m7	Cluster_00256	-0.796356	0.852916
m3	Cluster_02332	-0.795677	-1.54904
m5	Cluster_03176	-0.793355	0.632029
m1	Cluster_16302	-0.78634	-3.72838
m9	Cluster_00066	-0.783621	-0.237201
m5	Cluster_05509	-0.781454	0.227639
m7	Cluster_00604	-0.779785	0.255474
m7	Cluster_12757	-0.772775	0.328932
m7	Cluster_05385	-0.768667	0.101003
m5	Cluster_06504	-0.766456	0.0355025
m9	Cluster_01229	-0.759204	0.0855394
m7	Cluster_02793	-0.756482	-6.75593
m3	Cluster_01171	-0.754353	0.318745
m7	Cluster_08107	-0.753392	0.82479
m5	Cluster_05392	-0.747984	0.397257
m7	Cluster_08427	-0.736932	0.592494
m9	Cluster_02814	-0.73443	0.372489
m7	Cluster_15403	-0.73392	-1.40828
m9	Cluster_00631	-0.733869	0.303718
m9	Cluster_04421	-0.732991	0.360032
m5	Cluster_02698	-0.731638	0.671662
m9	Cluster_09919	-0.724974	-3.88858
m7	Cluster_15440	-0.723504	0.163999
m3	Cluster_02652	-0.722119	0.179635
m9	Cluster_02678	-0.717074	0.39585
m5	Cluster_05594	-0.715854	-0.0475089
m7	Cluster_08912	-0.715625	0.127726
m9	Cluster_10711	-0.709099	0.349781
m5	Cluster_00707	-0.708351	-0.765896
m5	Cluster_02333	-0.70437	0.798692
m3	Cluster_06504	-0.701294	0.205848
m1	Cluster_02127	-0.699143	-4.60146
m9	Cluster_05390	-0.690152	0.0293986
m7	Cluster_10455	-0.681669	-5.13392
m5	Cluster_02870	-0.678662	0.149804
m3	Cluster_06273	-0.675776	0.877255
m3	Cluster_06621	-0.665022	-1.77386
m3	Cluster_00972	-0.660656	0.304914
m7	Cluster_01455	-0.660114	0.448495
m9	Cluster_01554	-0.657235	2.94482
m5	Cluster_00222	-0.652654	0.350066
m9	Cluster_19860	-0.650288	-0.557499
m3	Cluster_09860	-0.647728	-1.42449
m3	Cluster_00415	-0.642518	0.612284
m9	Cluster_08878	-0.639038	0.356483
m1	Cluster_02792	-0.637856	-4.37651
m3	Cluster_00220	-0.630125	-4.12227
m7	Cluster_15959	-0.624621	0.334508
m1	Cluster_04169	-0.623643	-2.17255
m7	Cluster_01849	-0.622191	0.365584
m9	Cluster_02083	-0.616435	0.364985
m5	Cluster_09656	-0.615613	0.219161
m9	Cluster_01802	-0.615402	0.802461
m3	Cluster_12505	-0.614247	0.219476
m7	Cluster_09746	-0.614209	0.305638
m3	Cluster_00499	-0.610291	-6.13794
m7	Cluster_13561	-0.608838	0.49869
m5	Cluster_00031	-0.606207	-3.21045
m3	Cluster_08610	-0.603853	0.241261
m3	Cluster_05378	-0.598907	-0.416219
m7	Cluster_15689	-0.597729	0.337104
m9	Cluster_07411	-0.594818	-1.10039
m7	Cluster_01807	-0.594045	0.613856
m1	Cluster_04422	-0.594015	-2.13949
m9	Cluster_07049	-0.593086	-0.482924
m9	Cluster_05242	-0.592859	-3.97229
m7	Cluster_19860	-0.587459	1.77954
m3	Cluster_09427	-0.584169	0.242319
m1	Cluster_13603	-0.582537	-4.43404
m9	Cluster_05725	-0.582525	0.0900097
m9	Cluster_04868	-0.580808	0.853723
m1	Cluster_02698	-0.579202	0.0913248
m3	Cluster_04324	-0.576188	-5.47511
m3	Cluster_00414	-0.571364	-0.143449
m7	Cluster_04321	-0.568295	0.3226
m5	Cluster_00607	-0.568011	0.148191
m3	Cluster_00348	-0.56676	0.19094
m7	Cluster_01652	-0.565437	0.113285
m5	Cluster_02820	-0.565292	0.397143
m1	Cluster_07592	-0.561949	-2.21654
m7	Cluster_15341	-0.561813	0.0761086
m9	Cluster_02596	-0.559701	0.972962
m7	Cluster_03122	-0.556992	-6.13996
m7	Cluster_05292	-0.55604	-3.67207
m5	Cluster_02816	-0.551862	0.476964
m5	Cluster_10711	-0.550447	0.158635
m9	Cluster_03007	-0.548503	0.22324
m1	Cluster_14943	-0.54699	0.629107
m5	Cluster_00151	-0.545406	-7.56398
m9	Cluster_06395	-0.54415	0.522598
m7	Cluster_00298	-0.537291	-6.83308
m5	Cluster_05953	-0.536294	0.118641
m1	Cluster_02696	-0.533627	-0.308562
m9	Cluster_09200	-0.532845	0.315038
m1	Cluster_00922	-0.5298	0.196655
m1	Cluster_04167	-0.527817	-0.600573
m3	Cluster_05867	-0.527704	-2.66732
m7	Cluster_04018	-0.527472	0.226695
m3	Cluster_02822	-0.526513	-2.98552
m5	Cluster_00117	-0.526455	0.149575
m1	Cluster_00220	-0.526157	-3.67141
m9	Cluster_06604	-0.523159	0.0337269
m7	Cluster_04166	-0.522792	0.583493
m7	Cluster_00681	-0.518751	0.160688
m9	Cluster_03231	-0.510904	0.275622
m5	Cluster_00312	-0.509446	0.682149
m9	Cluster_04422	-0.508428	-2.93103
m3	Cluster_03252	-0.508384	-0.468211
m7	Cluster_19239	-0.507826	0.207595
m1	Cluster_02815	-0.505378	-1.72677
m7	Cluster_00607	-0.503212	-0.398666
m1	Cluster_14031	-0.501517	-2.48188
m9	Cluster_03391	-0.49976	-2.03792
m7	Cluster_00115	-0.497541	-0.122319
m9	Cluster_02138	-0.496932	0.209928
m3	Cluster_06639	-0.496119	-1.44441
m7	Cluster_00274	-0.492194	0.220863
m9	Cluster_15884	-0.491797	-0.32493
m9	Cluster_00220	-0.491618	-1.73524
m7	Cluster_09426	-0.489758	-3.38439
m7	Cluster_04835	-0.487528	0.0845914
m7	Cluster_09427	-0.486236	0.0766062
m7	Cluster_07982	-0.4838	0.150543
m3	Cluster_02678	-0.483169	0.522746
m7	Cluster_01798	-0.480218	0.586132
m7	Cluster_07458	-0.480102	0.0818381
m3	Cluster_00460	-0.477557	-2.34861
m1	Cluster_00214	-0.476043	-0.256084
m1	Cluster_09426	-0.475861	0.270611
m3	Cluster_02789	-0.475702	-0.606291
m1	Cluster_06506	-0.474472	-4.04087
m5	Cluster_07160	-0.46912	0.165446
m3	Cluster_10455	-0.461376	-2.30591
m7	Cluster_00178	-0.460887	-0.0938056
m3	Cluster_03111	-0.45932	0.21832
m7	Cluster_01540	-0.458725	0.825774
m7	Cluster_02869	-0.455062	0.0563141
m9	Cluster_06885	-0.454999	-0.0872361
m5	Cluster_06267	-0.45367	0.190371
m5	Cluster_06553	-0.452543	0.41854
m9	Cluster_00531	-0.451803	0.432132
m7	Cluster_00190	-0.448392	-2.91498
m5	Cluster_16713	-0.447235	0.133468
m5	Cluster_08207	-0.445971	-0.815946
m3	Cluster_02698	-0.444433	0.50463
m5	Cluster_06546	-0.440343	0.401626
m3	Cluster_07565	-0.437938	-1.24071
m3	Cluster_01056	-0.437369	0.0523372
m7	Cluster_01558	-0.435787	0.298125
m5	Cluster_00810	-0.43503	0.0623303
m3	Cluster_06818	-0.433434	-0.835266
m5	Cluster_06506	-0.432553	-3.52966
m5	Cluster_05738	-0.430274	-3.00231
m3	Cluster_06395	-0.429649	-0.752164
m1	Cluster_00681	-0.428932	-0.638308
m1	Cluster_05796	-0.428799	0.328561
m5	Cluster_02711	-0.428711	0.195057
m3	Cluster_00221	-0.425721	-2.37893
m9	Cluster_06707	-0.425131	-0.640879
m3	Cluster_00324	-0.423482	-2.32956
m3	Cluster_04422	-0.422933	-3.13246
m5	Cluster_00762	-0.4221	0.0481327
m1	Cluster_02814	-0.418157	-0.930545
m5	Cluster_05390	-0.416349	0.497824
m7	Cluster_06554	-0.416233	0.168856
m7	Cluster_06547	-0.416233	0.168856
m7	Cluster_06172	-0.413469	0.0558348
m7	Cluster_13316	-0.410441	-1.19226
m1	Cluster_03122	-0.408739	-1.09421
m1	Cluster_07066	-0.406982	-2.79136
m5	Cluster_05710	-0.402031	0.0860305
m7	Cluster_08288	-0.401824	0.266916
m9	Cluster_01854	-0.400409	0.492904
m7	Cluster_00550	-0.399246	0.0964463
m7	Cluster_02182	-0.397665	0.0372128
m3	Cluster_09477	-0.397382	0.170223
m3	Cluster_09488	-0.397356	0.170217
m3	Cluster_04943	-0.3968	-0.798457
m1	Cluster_07564	-0.396037	-2.72341
m7	Cluster_10582	-0.395317	-0.954836
m7	Cluster_05710	-0.395207	0.0903182
m1	Cluster_02690	-0.394513	-0.199679
m5	Cluster_05737	-0.39386	-3.33959
m5	Cluster_01963	-0.392894	0.636498
m9	Cluster_05571	-0.391754	-1.20122
m9	Cluster_05091	-0.391702	-0.495841
m7	Cluster_17750	-0.391481	0.0359499
m1	Cluster_05931	-0.389861	-2.09172
m5	Cluster_02935	-0.38944	0.0331472
m9	Cluster_07569	-0.389197	0.330119
m9	Cluster_07568	-0.389197	0.330119
m5	Cluster_07229	-0.387884	0.149391
m3	Cluster_00222	-0.384351	0.267725
m3	Cluster_00031	-0.378914	-2.07771
m1	Cluster_02821	-0.377575	-1.6188
m9	Cluster_02895	-0.376415	0.12546
m9	Cluster_05225	-0.376318	0.205527
m3	Cluster_02808	-0.376234	0.0703352
m3	Cluster_02357	-0.375908	0.16591
m9	Cluster_04167	-0.37567	-0.936833
m5	Cluster_04147	-0.375429	0.730218
m7	Cluster_00006	-0.374677	-2.73049
m7	Cluster_07502	-0.374413	0.0254009
m5	Cluster_00326	-0.374067	0.0809388
m7	Cluster_01783	-0.374043	0.162996
m7	Cluster_06177	-0.373697	0.0750264
m9	Cluster_02666	-0.372167	-0.952986
m7	Cluster_06886	-0.370965	0.0258402
m3	Cluster_00180	-0.37058	-0.255492
m5	Cluster_01275	-0.369023	0.0133354
m3	Cluster_04330	-0.365325	-1.45385
m7	Cluster_07549	-0.364438	0.0364556
m3	Cluster_15692	-0.3606	0.0745138
m1	Cluster_01821	-0.356956	-0.688285
m7	Cluster_00517	-0.356692	0.642954
m5	Cluster_00097	-0.355088	1.17325
m1	Cluster_08611	-0.355027	-1.47528
m3	Cluster_06707	-0.354239	-0.573298
m5	Cluster_06884	-0.35196	0.556072
m3	Cluster_02048	-0.351935	0.178083
m9	Cluster_00636	-0.351848	-1.37076
m3	Cluster_07502	-0.351501	0.0432354
m3	Cluster_10165	-0.350992	0.072403
m1	Cluster_13547	-0.350067	-1.11818
m7	Cluster_00414	-0.344927	0.69992
m3	Cluster_04833	-0.343903	-1.46742
m1	Cluster_00031	-0.342937	-1.41275
m9	Cluster_19644	-0.341763	-0.00833527
m7	Cluster_01960	-0.341264	0.686951
m3	Cluster_00971	-0.336608	0.112455
m9	Cluster_01455	-0.336508	0.30181
m3	Cluster_04610	-0.336089	-0.603811
m9	Cluster_05385	-0.333581	-0.0454576
m7	Cluster_04427	-0.333462	0.353525
m9	Cluster_02118	-0.333199	0.199501
m1	Cluster_04323	-0.330788	-0.904839
m7	Cluster_09184	-0.330299	0.0161872
m7	Cluster_00906	-0.329639	0.206674
m9	Cluster_06267	-0.329308	0.494508
m9	Cluster_14425	-0.329276	0.220427
m3	Cluster_01230	-0.327628	-1.08175
m5	Cluster_05735	-0.327291	1.18988
m9	Cluster_09615	-0.327235	-0.732916
m3	Cluster_01789	-0.327124	0.0428295
m9	Cluster_04425	-0.326927	0.0394726
m1	Cluster_07982	-0.325496	-0.752176
m5	Cluster_02789	-0.324976	0.297601
m3	Cluster_05912	-0.323918	-1.2686
m1	Cluster_00190	-0.32363	-1.2354
m5	Cluster_06547	-0.321966	0.307819
m5	Cluster_06554	-0.321965	0.307819
m5	Cluster_08878	-0.321373	0.0249134
m3	Cluster_17621	-0.321338	-1.69268
m5	Cluster_05293	-0.319553	1.31421
m7	Cluster_12644	-0.319283	-0.391496
m5	Cluster_02808	-0.317912	-0.00665977
m3	Cluster_01998	-0.317877	-0.219228
m7	Cluster_19243	-0.317537	-0.00546721
m5	Cluster_02321	-0.315741	-0.0483153
m1	Cluster_02089	-0.312686	-1.05441
m7	Cluster_08289	-0.31047	0.203834
m7	Cluster_01553	-0.309618	0.805023
m7	Cluster_09384	-0.309594	-0.0150228
m9	Cluster_07717	-0.309517	-0.457809
m3	Cluster_07218	-0.309341	0.131186
m3	Cluster_03187	-0.309276	-0.434359
m5	Cluster_06177	-0.309162	-0.0237309
m3	Cluster_18417	-0.308935	-1.48533
m7	Cluster_00326	-0.308622	0.0330053
m7	Cluster_00312	-0.307521	0.148623
m5	Cluster_03139	-0.307231	0.0231025
m7	Cluster_15435	-0.306862	0.0103672
m3	Cluster_05388	-0.30666	0.232996
m5	Cluster_02127	-0.305903	-5.13878
m3	Cluster_08207	-0.305814	-0.212723
m9	Cluster_01171	-0.305041	0.145054
m3	Cluster_05389	-0.303632	0.262779
m9	Cluster_00972	-0.303293	0.320109
m7	Cluster_00631	-0.301713	0.793065
m9	Cluster_01104	-0.301332	-0.109662
m7	Cluster_02321	-0.300978	-0.00970935
m1	Cluster_00063	-0.300903	-1.09754
m7	Cluster_09831	-0.299568	0.0409362
m5	Cluster_01171	-0.299361	0.0980303
m3	Cluster_02103	-0.298039	-0.674862
m5	Cluster_02048	-0.297721	0.16417
m1	Cluster_19860	-0.29694	-1.21345
m5	Cluster_08610	-0.296887	-0.0609258
m9	Cluster_06018	-0.296592	-2.28604
m7	Cluster_00220	-0.295174	1.22066
m9	Cluster_00314	-0.292503	-0.256154
m1	Cluster_00212	-0.291741	-2.30264
m3	Cluster_15353	-0.291287	-0.00452579
m3	Cluster_09661	-0.291258	-0.011859
m3	Cluster_06558	-0.290981	-0.964108
m5	Cluster_15689	-0.29015	-0.0358595
m1	Cluster_09104	-0.28971	-1.05045
m7	Cluster_07593	-0.289115	-3.1242
m3	Cluster_01523	-0.287966	-1.43794
m3	Cluster_09426	-0.286957	-1.11751
m5	Cluster_15790	-0.286938	-0.0690718
m9	Cluster_01540	-0.285972	-0.268544
m3	Cluster_03081	-0.285681	-1.75665
m3	Cluster_13603	-0.285258	-0.435541
m1	Cluster_06803	-0.28365	-0.876297
m7	Cluster_09665	-0.282209	0.0259726
m7	Cluster_06101	-0.281837	0.129922
m3	Cluster_00003	-0.281657	-0.860417
m1	Cluster_00138	-0.280106	-3.76506
m3	Cluster_07890	-0.279486	0.0259333
m3	Cluster_07982	-0.279229	-0.338864
m5	Cluster_15353	-0.279067	-0.178842
m1	Cluster_02652	-0.278155	-1.18301
m3	Cluster_00681	-0.27773	-0.252618
m9	Cluster_01523	-0.277695	0.737892
m7	Cluster_13022	-0.277518	0.0556644
m9	Cluster_01849	-0.277408	0.0684799
m3	Cluster_01999	-0.276939	-0.471073
m5	Cluster_15440	-0.276619	-0.059617
m5	Cluster_02196	-0.275638	-0.0716122
m5	Cluster_00148	-0.274895	-0.0794549
m1	Cluster_08259	-0.274635	-2.16749
m7	Cluster_07618	-0.273908	0.166884
m3	Cluster_13023	-0.27369	-0.943209
m5	Cluster_05389	-0.272261	0.126699
m3	Cluster_05076	-0.271672	1.65219
m1	Cluster_00768	-0.271655	-2.22565
m1	Cluster_06507	-0.27108	-1.5785
m3	Cluster_06216	-0.270183	-0.400884
m3	Cluster_05089	-0.269057	-0.0566399
m3	Cluster_07593	-0.268882	-1.32484
m1	Cluster_07255	-0.267607	0.104104
m9	Cluster_13773	-0.265653	0.144741
m3	Cluster_06174	-0.265447	-0.116346
m5	Cluster_08912	-0.265264	0.0549693
m3	Cluster_13408	-0.265246	-1.74306
m5	Cluster_18417	-0.263189	-0.0623929
m9	Cluster_02612	-0.26303	0.160446
m3	Cluster_16713	-0.262535	-0.283061
m3	Cluster_00214	-0.26221	-1.8095
m1	Cluster_00012	-0.262015	-1.54907
m3	Cluster_06177	-0.261778	0.0525908
m5	Cluster_02483	-0.261733	-0.0998392
m5	Cluster_02679	-0.261378	-0.112532
m7	Cluster_00113	-0.260284	0.109404
m7	Cluster_02361	-0.259985	-0.00582332
m5	Cluster_03252	-0.259903	0.551822
m9	Cluster_07665	-0.256528	0.0793843
m9	Cluster_07669	-0.256236	0.0833736
m9	Cluster_09746	-0.255944	-0.0433186
m1	Cluster_02185	-0.255288	-0.368711
m9	Cluster_00256	-0.25465	0.0761556
m3	Cluster_02935	-0.254104	-0.00409853
m5	Cluster_00681	-0.253868	-0.0641625
m9	Cluster_15374	-0.253385	0.0583716
m1	Cluster_09656	-0.25331	0.187131
m9	Cluster_00212	-0.252762	-0.870349
m7	Cluster_00567	-0.252724	-0.00739589
m5	Cluster_02602	-0.252338	0.0243013
m3	Cluster_09218	-0.250982	0.00813776
m7	Cluster_06583	-0.250646	-0.00219025
m1	Cluster_00613	-0.249717	-0.79552
m3	Cluster_02679	-0.249194	0.0511059
m1	Cluster_02132	-0.249036	-0.981296
m5	Cluster_15411	-0.248866	-0.101641
m3	Cluster_15341	-0.248526	-0.0191594
m1	Cluster_07122	-0.248504	-1.87982
m3	Cluster_03176	-0.248345	-0.671044
m5	Cluster_15648	-0.248284	-0.0899178
m3	Cluster_15689	-0.247702	-0.0265136
m9	Cluster_03776	-0.247371	-0.147269
m1	Cluster_02002	-0.247022	-2.80262
m1	Cluster_00533	-0.24675	-0.938856
m9	Cluster_02089	-0.244414	-0.937991
m9	Cluster_04330	-0.244387	-1.42497
m1	Cluster_06553	-0.244353	-0.624695
m5	Cluster_15687	-0.243353	-0.107309
m5	Cluster_01126	-0.242144	-0.108646
m7	Cluster_01559	-0.241593	0.0446592
m3	Cluster_16629	-0.241147	-0.284899
m5	Cluster_01557	-0.240609	-0.105057
m5	Cluster_17750	-0.239961	-0.109683
m5	Cluster_07982	-0.239953	-0.0794457
m9	Cluster_04867	-0.239829	0.0140772
m5	Cluster_13634	-0.239782	-0.105175
m9	Cluster_07122	-0.239434	0.250834
m5	Cluster_05388	-0.238382	0.0615481
m3	Cluster_10581	-0.238292	0.0220716
m1	Cluster_01055	-0.237934	-1.02827
m5	Cluster_02810	-0.237836	-0.0556346
m3	Cluster_03233	-0.237437	-0.993415
m5	Cluster_06184	-0.23705	-0.0903791
m3	Cluster_05828	-0.236503	-0.560644
m5	Cluster_02834	-0.236393	-0.106879
m5	Cluster_14531	-0.236116	-0.11314
m7	Cluster_02372	-0.235488	0.0475088
m1	Cluster_08633	-0.233252	-0.371653
m5	Cluster_08875	-0.232104	-0.116907
m7	Cluster_15724	-0.231977	0.0689314
m5	Cluster_00314	-0.23174	-0.295177
m3	Cluster_00851	-0.231625	-2.06361
m3	Cluster_01959	-0.231518	0.041886
m3	Cluster_00809	-0.23141	-0.178895
m1	Cluster_12551	-0.231357	-0.795778
m5	Cluster_09661	-0.230469	-0.0859173
m9	Cluster_12757	-0.230063	0.0661743
m7	Cluster_00811	-0.229847	-0.0173255
m3	Cluster_01653	-0.229623	-0.327878
m7	Cluster_00847	-0.229355	0.0447093
m3	Cluster_18932	-0.228539	0.0460702
m3	Cluster_00021	-0.22853	-0.343781
m3	Cluster_06555	-0.228444	0.269885
m7	Cluster_06431	-0.228296	0.072557
m5	Cluster_02578	-0.227611	-0.0697245
m1	Cluster_04329	-0.227359	-0.493951
m3	Cluster_00811	-0.227018	-0.170949
m9	Cluster_06987	-0.226571	0.374339
m9	Cluster_03016	-0.226376	0.027305
m7	Cluster_06174	-0.226277	-0.0924388
m3	Cluster_07526	-0.225565	-0.520232
m9	Cluster_02950	-0.22549	0.127512
m3	Cluster_07046	-0.225143	0.366408
m1	Cluster_02333	-0.224977	-0.567415
m3	Cluster_16302	-0.224724	-0.678503
m9	Cluster_02602	-0.224235	0.138831
m5	Cluster_08877	-0.223544	-0.0461965
m9	Cluster_04610	-0.223117	-0.356061
m5	Cluster_00520	-0.222861	-0.0824121
m5	Cluster_00429	-0.222395	-0.119692
m3	Cluster_06018	-0.22137	-0.0234233
m1	Cluster_02793	-0.220952	-0.426283
m9	Cluster_03347	-0.220797	0.0164747
m5	Cluster_02690	-0.220738	-0.107634
m3	Cluster_00557	-0.219634	-0.0615845
m3	Cluster_00707	-0.219435	-0.120094
m3	Cluster_05796	-0.218787	-0.284183
m1	Cluster_02816	-0.218641	-0.556476
m3	Cluster_09184	-0.218497	-0.00289567
m1	Cluster_01873	-0.218312	-2.13997
m1	Cluster_06546	-0.218113	-0.681377
m3	Cluster_00607	-0.217941	-0.505323
m3	Cluster_00154	-0.217835	0.150247
m1	Cluster_01553	-0.217758	0.141466
m3	Cluster_02834	-0.217481	-0.186863
m5	Cluster_17207	-0.217108	0.0886021
m3	Cluster_13938	-0.216843	-0.306559
m3	Cluster_17708	-0.216842	-0.0131009
m3	Cluster_06634	-0.21588	-0.0112265
m3	Cluster_05612	-0.215879	-0.307741
m7	Cluster_08634	-0.215556	-0.026923
m3	Cluster_00859	-0.214368	-0.229421
m5	Cluster_00207	-0.214152	-0.17024
m5	Cluster_02972	-0.213527	-0.403223
m7	Cluster_01812	-0.213379	0.377733
m1	Cluster_02186	-0.213232	-0.145956
m3	Cluster_04166	-0.213208	-0.805292
m3	Cluster_14925	-0.213152	-0.0274016
m5	Cluster_14223	-0.213112	-0.139727
m1	Cluster_05860	-0.21298	-1.05155
m3	Cluster_07210	-0.212728	-0.132403
m1	Cluster_04427	-0.212508	-0.314325
m3	Cluster_14920	-0.21216	-0.0280193
m5	Cluster_15959	-0.211984	-0.134631
m3	Cluster_15440	-0.211652	-0.00851042
m1	Cluster_10811	-0.211104	-0.10025
m3	Cluster_17750	-0.210966	0.0431772
m5	Cluster_05047	-0.210896	-0.298045
m3	Cluster_00105	-0.210407	-0.0263865
m5	Cluster_05781	-0.210387	-0.137657
m5	Cluster_16667	-0.210166	-0.116844
m3	Cluster_00516	-0.210153	-0.258749
m3	Cluster_13212	-0.210137	0.0764328
m7	Cluster_06117	-0.209889	-0.0323549
m3	Cluster_06117	-0.209788	-0.0424442
m9	Cluster_01514	-0.208936	0.0871732
m3	Cluster_00762	-0.208817	-0.0218447
m1	Cluster_10455	-0.208373	-0.528436
m3	Cluster_07301	-0.208078	-0.184029
m5	Cluster_04835	-0.207799	-0.0963384
m7	Cluster_02252	-0.207663	1.07989
m1	Cluster_00274	-0.207647	-0.645969
m3	Cluster_02322	-0.207602	-0.0294825
m3	Cluster_00121	-0.207416	-0.246545
m7	Cluster_02810	-0.207373	-0.0295286
m1	Cluster_00213	-0.207207	-1.46672
m3	Cluster_02130	-0.207051	-0.341621
m3	Cluster_06476	-0.205826	-0.311021
m3	Cluster_04835	-0.205193	0.0544017
m3	Cluster_01023	-0.204638	-0.409083
m5	Cluster_02582	-0.204589	-0.143741
m9	Cluster_05860	-0.204327	-0.839181
m3	Cluster_00061	-0.203544	-0.132408
m1	Cluster_04610	-0.203011	-0.593394
m1	Cluster_05622	-0.202504	-0.824813
m3	Cluster_05088	-0.202449	-0.0879334
m5	Cluster_06174	-0.202337	-0.0952231
m3	Cluster_12665	-0.202233	-0.235029
m5	Cluster_15842	-0.202208	-0.0737328
m3	Cluster_00498	-0.201979	-0.675924
m7	Cluster_01055	-0.201371	0.262817
m7	Cluster_06887	-0.201262	-0.0081332
m3	Cluster_14509	-0.201189	-0.279423
m5	Cluster_15341	-0.201175	-0.206971
m5	Cluster_02498	-0.200848	-0.147412
m9	Cluster_00138	-0.200464	-0.300839
m7	Cluster_00341	-0.200419	0.372058
m3	Cluster_02171	-0.20029	0.282837
m1	Cluster_02820	-0.20026	-0.221353
m3	Cluster_09657	-0.199743	-0.0354865
m1	Cluster_19862	-0.199722	-0.551094
m5	Cluster_02869	-0.199036	-0.147808
m1	Cluster_05389	-0.198925	-0.428616
m9	Cluster_01959	-0.198606	0.136104
m9	Cluster_02132	-0.198288	-0.393951
m3	Cluster_02972	-0.198057	-0.207687
m1	Cluster_05388	-0.197929	-0.421712
m7	Cluster_14223	-0.19743	0.0399512
m5	Cluster_14509	-0.197351	-0.262352
m1	Cluster_06987	-0.197267	-0.561178
m3	Cluster_04876	-0.19723	-0.353128
m9	Cluster_01539	-0.197219	-0.153677
m1	Cluster_05738	-0.19706	-0.480609
m1	Cluster_00221	-0.196974	-0.810261
m3	Cluster_00760	-0.196444	-0.103714
m3	Cluster_01127	-0.196304	-0.0381861
m3	Cluster_05598	-0.196038	-0.183455
m5	Cluster_15484	-0.195979	-0.148096
m3	Cluster_09208	-0.195887	-0.0349594
m7	Cluster_04167	-0.195612	-0.0777514
m5	Cluster_00323	-0.19554	-0.147352
m3	Cluster_15959	-0.194951	-0.0441979
m3	Cluster_07499	-0.194399	-0.125655
m3	Cluster_01715	-0.194108	-0.407314
m5	Cluster_14925	-0.194058	-0.15103
m3	Cluster_03139	-0.19367	-0.128328
m5	Cluster_14920	-0.193548	-0.151467
m9	Cluster_05292	-0.19271	-0.0337514
m9	Cluster_05042	-0.192446	-0.11918
m3	Cluster_07306	-0.192204	-0.233314
m5	Cluster_06117	-0.192201	-0.182494
m3	Cluster_16402	-0.192059	-0.0402803
m3	Cluster_02983	-0.191747	-0.0200585
m3	Cluster_06552	-0.191496	-0.149677
m5	Cluster_07335	-0.191371	-0.15211
m3	Cluster_00235	-0.191006	-0.0435526
m5	Cluster_11744	-0.190505	-0.117203
m7	Cluster_04834	-0.19027	0.00362372
m7	Cluster_00054	-0.189844	-0.0574579
m5	Cluster_09427	-0.189038	-0.156593
m5	Cluster_00557	-0.188495	-0.173424
m3	Cluster_05391	-0.188412	0.319051
m3	Cluster_08912	-0.188247	-0.102578
m9	Cluster_11561	-0.188102	0.0980596
m7	Cluster_09832	-0.18797	0.00675104
m3	Cluster_14299	-0.18772	-0.186414
m3	Cluster_09209	-0.187699	-0.0344128
m3	Cluster_02769	-0.187568	-0.0653657
m7	Cluster_07122	-0.187424	-0.132563
m3	Cluster_00810	-0.18733	-0.0850692
m3	Cluster_06179	-0.18691	-0.330497
m7	Cluster_14902	-0.186809	0.0231286
m3	Cluster_10211	-0.186668	0.0438343
m7	Cluster_00760	-0.186667	-0.0376978
m7	Cluster_14545	-0.186203	0.0137958
m7	Cluster_06552	-0.185965	-0.0784015
m5	Cluster_04851	-0.185812	-0.665417
m5	Cluster_02809	-0.185756	-0.0835236
m3	Cluster_00206	-0.185666	-0.0382105
m3	Cluster_00320	-0.185309	-0.225883
m5	Cluster_04421	-0.185279	0.398592
m3	Cluster_01409	-0.185237	-1.10929
m3	Cluster_01678	-0.185167	-0.247606
m3	Cluster_01954	-0.185096	-0.390089
m1	Cluster_01558	-0.185021	-0.177047
m3	Cluster_12812	-0.184968	-0.593362
m3	Cluster_07350	-0.184729	-0.125662
m3	Cluster_02815	-0.184574	-0.169634
m3	Cluster_00323	-0.184568	0.00581759
m5	Cluster_08256	-0.183868	-0.132414
m3	Cluster_06804	-0.18384	-0.288499
m5	Cluster_05291	-0.183748	-0.16589
m5	Cluster_02508	-0.183693	-0.159271
m7	Cluster_10711	-0.183648	-0.151253
m3	Cluster_07055	-0.183419	-0.278126
m3	Cluster_00246	-0.183352	-0.206805
m9	Cluster_02209	-0.183319	0.0879496
m3	Cluster_06172	-0.183024	-0.0370115
m3	Cluster_14924	-0.182894	-0.0426109
m7	Cluster_00050	-0.182882	2.04862
m3	Cluster_05304	-0.182724	-0.105733
m3	Cluster_07945	-0.182512	-0.180122
m7	Cluster_05595	-0.182466	0.0528149
m5	Cluster_04938	-0.182294	-0.078217
m3	Cluster_15123	-0.182271	-0.0338978
m5	Cluster_02802	-0.182256	-0.161792
m5	Cluster_01334	-0.1821	-0.310289
m5	Cluster_02467	-0.181903	-0.726426
m7	Cluster_05949	-0.181825	-0.0351453
m3	Cluster_19472	-0.181721	-0.250896
m7	Cluster_07669	-0.181613	-0.0442716
m7	Cluster_07665	-0.181612	-0.0442702
m3	Cluster_02498	-0.181604	-0.0437565
m3	Cluster_08796	-0.181566	-0.134299
m3	Cluster_14455	-0.181149	-0.192133
m9	Cluster_03252	-0.181075	0.0731823
m5	Cluster_15435	-0.181065	-0.143743
m3	Cluster_05291	-0.180994	-0.0474979
m5	Cluster_02922	-0.18099	-0.179675
m3	Cluster_05953	-0.180611	-0.28421
m1	Cluster_07350	-0.180609	0.0297754
m1	Cluster_01679	-0.180553	-0.865384
m3	Cluster_17402	-0.1803	-0.390032
m3	Cluster_06215	-0.180166	-0.115394
m3	Cluster_02299	-0.179749	0.0385052
m3	Cluster_06620	-0.179517	-0.845298
m9	Cluster_07706	-0.179332	0.0340882
m5	Cluster_06829	-0.179279	-0.248867
m5	Cluster_00249	-0.179275	-0.248865
m3	Cluster_00160	-0.179273	-0.148668
m5	Cluster_10759	-0.179027	-0.243773
m5	Cluster_08103	-0.178939	-0.165648
m3	Cluster_05863	-0.178932	-0.181924
m5	Cluster_04926	-0.178784	-0.100258
m9	Cluster_02253	-0.178617	-0.650881
m5	Cluster_00192	-0.178546	-0.16499
m3	Cluster_07152	-0.178306	-0.0495071
m5	Cluster_06552	-0.178243	-0.35182
m9	Cluster_06546	-0.178071	0.0879469
m3	Cluster_00922	-0.178032	-0.553835
m9	Cluster_00744	-0.177925	0.113973
m9	Cluster_06553	-0.177754	0.0917769
m7	Cluster_07706	-0.177631	0.44282
m3	Cluster_01820	-0.177388	-0.173196
m5	Cluster_00255	-0.177084	-0.549942
m3	Cluster_02670	-0.176805	-0.251413
m1	Cluster_05400	-0.176483	-0.34236
m3	Cluster_05738	-0.176346	-0.347438
m1	Cluster_00030	-0.176256	-0.445363
m5	Cluster_00180	-0.17611	-0.127581
m5	Cluster_01125	-0.176027	-0.254709
m5	Cluster_00019	-0.175992	-0.158327
m3	Cluster_01313	-0.175605	0.149882
m3	Cluster_13884	-0.175298	-0.176664
m3	Cluster_00029	-0.175296	-0.094843
m3	Cluster_08611	-0.174664	-0.416501
m3	Cluster_00111	-0.174593	-0.322866
m1	Cluster_06101	-0.174382	-0.385079
m3	Cluster_00065	-0.173856	-0.422028
m5	Cluster_11184	-0.173712	-0.171412
m3	Cluster_00764	-0.173668	-0.12485
m3	Cluster_14854	-0.173621	-0.376576
m1	Cluster_00762	-0.173536	0.0720467
m5	Cluster_07890	-0.173444	-0.158051
m3	Cluster_02639	-0.173235	-0.0455342
m3	Cluster_13885	-0.173101	-0.1646
m1	Cluster_06554	-0.17302	-0.405411
m1	Cluster_06547	-0.173015	-0.405406
m5	Cluster_02497	-0.172886	-0.151727
m5	Cluster_15650	-0.172669	-0.271001
m1	Cluster_13330	-0.172608	-0.226247
m3	Cluster_05550	-0.17244	-0.208154
m3	Cluster_01126	-0.172269	-0.0500693
m9	Cluster_06555	-0.172116	0.0990317
m3	Cluster_04924	-0.171805	-0.11899
m3	Cluster_05613	-0.171447	-0.155621
m3	Cluster_06217	-0.171347	-0.291898
m5	Cluster_02322	-0.171331	-0.180879
m3	Cluster_01582	-0.171303	-0.0717841
m3	Cluster_00509	-0.171083	-0.0459819
m9	Cluster_13772	-0.170879	0.107367
m1	Cluster_02130	-0.170846	-0.412935
m3	Cluster_14152	-0.170192	0.011402
m3	Cluster_15435	-0.170162	-0.0148219
m3	Cluster_00054	-0.170157	-0.0262624
m3	Cluster_08104	-0.170008	-0.0546689
m3	Cluster_18801	-0.169872	-0.1998
m3	Cluster_02210	-0.169725	0.0517138
m3	Cluster_00063	-0.169573	-0.0833797
m1	Cluster_00326	-0.169463	-0.227138
m3	Cluster_01134	-0.1693	-0.360254
m3	Cluster_00315	-0.169294	-0.0243051
m5	Cluster_06172	-0.169016	0.0161631
m3	Cluster_05330	-0.168905	-0.101063
m3	Cluster_04508	-0.168796	-0.185462
m5	Cluster_15724	-0.168746	-0.0549568
m7	Cluster_01126	-0.168649	-0.0401828
m3	Cluster_08633	-0.168648	-0.131705
m1	Cluster_06620	-0.168507	-0.139647
m5	Cluster_04927	-0.168321	-0.138539
m5	Cluster_09208	-0.168204	-0.172934
m3	Cluster_07299	-0.168187	-0.0585993
m3	Cluster_03243	-0.168096	-0.343581
m3	Cluster_03276	-0.16782	-0.140139
m1	Cluster_05542	-0.167729	-0.136661
m3	Cluster_15842	-0.167719	0.139669
m1	Cluster_01382	-0.167632	-0.958087
m5	Cluster_11967	-0.16763	-0.175505
m5	Cluster_00659	-0.167595	-0.132285
m3	Cluster_01917	-0.16758	-0.139332
m5	Cluster_00867	-0.167359	-0.220828
m3	Cluster_15736	-0.167025	-0.102605
m3	Cluster_00668	-0.166925	-0.0558185
m7	Cluster_08079	-0.166869	0.298068
m3	Cluster_15222	-0.16682	-0.161517
m5	Cluster_14163	-0.166768	-0.173552
m1	Cluster_01883	-0.166585	-0.305158
m1	Cluster_00263	-0.166574	-0.133255
m3	Cluster_09479	-0.166544	-0.0652557
m5	Cluster_05304	-0.166415	-0.169388
m3	Cluster_02869	-0.166398	-0.0560919
m3	Cluster_16878	-0.166314	-0.112206
m3	Cluster_17895	-0.166073	-0.0562524
m3	Cluster_05781	-0.166072	-0.053063
m5	Cluster_00054	-0.166055	-0.152563
m3	Cluster_07549	-0.166048	-0.0272878
m1	Cluster_06558	-0.166048	-0.501738
m3	Cluster_07292	-0.166027	-0.12454
m3	Cluster_02500	-0.165849	-0.13697
m1	Cluster_02192	-0.165827	-0.0440337
m3	Cluster_15648	-0.165561	-0.0495043
m3	Cluster_00231	-0.165455	-0.151582
m3	Cluster_07148	-0.164974	-0.146636
m1	Cluster_06555	-0.164792	-0.261988
m3	Cluster_13989	-0.164551	-0.139069
m5	Cluster_01652	-0.164311	-0.177367
m3	Cluster_00162	-0.164027	-0.193099
m5	Cluster_07152	-0.163897	-0.173884
m3	Cluster_05314	-0.163897	-0.166131
m3	Cluster_00492	-0.163768	-0.168038
m3	Cluster_00005	-0.163716	-0.1494
m3	Cluster_07322	-0.16368	-0.057724
m5	Cluster_15692	-0.163176	-0.176806
m3	Cluster_20406	-0.163121	-0.121413
m3	Cluster_07194	-0.16312	-0.10765
m5	Cluster_01284	-0.163051	-0.236308
m1	Cluster_05378	-0.162935	-0.250568
m3	Cluster_13911	-0.162901	-0.144951
m3	Cluster_02578	-0.162897	-0.573334
m3	Cluster_00493	-0.162787	-0.222551
m3	Cluster_10711	-0.162786	-0.0574291
m3	Cluster_08540	-0.162727	-0.0542618
m3	Cluster_04944	-0.16259	-0.115243
m9	Cluster_08290	-0.16258	0.0340116
m3	Cluster_02598	-0.162577	-0.1802
m3	Cluster_06719	-0.162492	-0.0856341
m1	Cluster_04425	-0.162489	-0.35146
m5	Cluster_02361	-0.162475	-0.178237
m3	Cluster_01346	-0.162326	-0.161532
m3	Cluster_00096	-0.162204	-0.109222
m5	Cluster_02769	-0.162192	-0.15516
m3	Cluster_09934	-0.162118	-0.108472
m5	Cluster_00185	-0.161989	-0.166555
m3	Cluster_03240	-0.161969	-0.124246
m3	Cluster_09481	-0.16187	-0.0837746
m3	Cluster_05390	-0.161836	-0.189476
m3	Cluster_02496	-0.161773	-0.207207
m3	Cluster_13376	-0.161746	-0.123852
m3	Cluster_00117	-0.161711	-0.0623387
m5	Cluster_13480	-0.161692	-0.180459
m5	Cluster_01928	-0.161691	-0.180458
m3	Cluster_02688	-0.16169	-0.119833
m5	Cluster_06045	-0.161626	-0.430736
m3	Cluster_00941	-0.161625	-0.0580928
m1	Cluster_19857	-0.161528	-0.273606
m3	Cluster_03268	-0.161513	-0.100444
m3	Cluster_14594	-0.161412	-0.157261
m1	Cluster_05795	-0.161325	0.113688
m9	Cluster_08779	-0.161196	-0.309859
m5	Cluster_06273	-0.161162	-0.13609
m3	Cluster_11996	-0.16115	-0.0967329
m3	Cluster_00713	-0.161074	-0.1011
m1	Cluster_02670	-0.160695	-0.239799
m3	Cluster_15687	-0.160661	-0.0553792
m3	Cluster_09662	-0.160476	-0.0933145
m3	Cluster_04572	-0.160463	-0.125852
m5	Cluster_06914	-0.160263	-0.185976
m3	Cluster_11406	-0.160201	-0.108985
m7	Cluster_00282	-0.160196	-0.0343508
m9	Cluster_02119	-0.160136	0.101681
m3	Cluster_14531	-0.160093	-0.0600202
m1	Cluster_05744	-0.160062	-0.284099
m3	Cluster_07338	-0.160037	-0.10311
m5	Cluster_06860	-0.160003	-0.17734
m5	Cluster_02098	-0.159669	-0.21977
m7	Cluster_00659	-0.159621	-0.0514258
m3	Cluster_01290	-0.159572	-0.124022
m5	Cluster_00532	-0.159562	-0.16177
m3	Cluster_01250	-0.159481	-0.939386
m3	Cluster_02813	-0.159448	-0.0722035
m3	Cluster_03221	-0.159334	-0.171126
m5	Cluster_14299	-0.159166	-0.193384
m3	Cluster_13602	-0.159037	-0.175928
m3	Cluster_06266	-0.15899	-0.0796338
m3	Cluster_06604	-0.15893	-0.104056
m1	Cluster_01127	-0.158904	0.37896
m9	Cluster_05707	-0.158855	0.121549
m3	Cluster_03292	-0.158854	-0.090981
m5	Cluster_10165	-0.158821	-0.204965
m5	Cluster_06859	-0.158684	-0.1803
m3	Cluster_06546	-0.158653	0.361679
m3	Cluster_05410	-0.158525	-0.0625977
m3	Cluster_13634	-0.158497	-0.0590911
m1	Cluster_02822	-0.158467	-0.178366
m3	Cluster_20394	-0.158425	-0.120837
m3	Cluster_06553	-0.158394	0.363909
m3	Cluster_07707	-0.158368	-0.131579
m3	Cluster_13934	-0.158288	-0.11361
m7	Cluster_04610	-0.158276	0.994959
m3	Cluster_02616	-0.158222	-0.107802
m3	Cluster_01913	-0.158209	-0.0944394
m3	Cluster_11146	-0.158165	-0.126238
m3	Cluster_03959	-0.158141	-0.169274
m3	Cluster_10120	-0.158111	-0.0429204
m3	Cluster_03616	-0.158064	-0.117577
m5	Cluster_09380	-0.157925	-0.152985
m3	Cluster_02466	-0.157796	-0.0918791
m3	Cluster_13988	-0.15777	-0.124249
m3	Cluster_02916	-0.157756	-0.0619574
m3	Cluster_01142	-0.157744	-0.0629788
m5	Cluster_15111	-0.157718	-0.232756
m3	Cluster_08866	-0.157644	-0.0849067
m3	Cluster_06433	-0.157642	-0.142178
m3	Cluster_01704	-0.157626	-0.101453
m5	Cluster_05854	-0.157539	0.277253
m5	Cluster_02639	-0.157493	-0.167305
m3	Cluster_09480	-0.157433	-0.0837581
m3	Cluster_12624	-0.157331	-0.103179
m3	Cluster_08103	-0.157308	-0.0629575
m1	Cluster_00199	-0.157266	-0.522746
m3	Cluster_12914	-0.157254	-0.0599245
m3	Cluster_05354	-0.157248	-0.177371
m3	Cluster_01008	-0.157184	-0.0662386
m3	Cluster_14680	-0.157137	-0.187595
m3	Cluster_06286	-0.157043	-0.0577706
m3	Cluster_02331	-0.157025	-0.152793
m3	Cluster_12391	-0.15701	-0.103925
m1	Cluster_02765	-0.156939	-0.133691
m3	Cluster_02095	-0.156885	-0.125775
m3	Cluster_01819	-0.156852	-0.111117
m3	Cluster_05622	-0.15681	-0.154126
m3	Cluster_06559	-0.156795	-0.179027
m3	Cluster_16395	-0.156781	-0.0983544
m3	Cluster_05844	-0.1566	-0.0723373
m3	Cluster_06649	-0.156494	-0.0853282
m5	Cluster_01532	-0.15648	-0.229979
m3	Cluster_07928	-0.156352	-0.0623269
m3	Cluster_01837	-0.156238	-0.0961406
m3	Cluster_01601	-0.156169	-0.0882193
m5	Cluster_01008	-0.15615	-0.194704
m5	Cluster_03601	-0.156053	-0.182721
m3	Cluster_13483	-0.156024	-0.140155
m3	Cluster_02642	-0.155983	-0.0603173
m3	Cluster_11744	-0.155933	-0.0597518
m5	Cluster_00130	-0.155799	-0.654463
m3	Cluster_06977	-0.155635	-0.0898069
m3	Cluster_17207	-0.155608	-0.0708183
m1	Cluster_00003	-0.155517	-0.324473
m1	Cluster_07502	-0.155422	-0.0282103
m1	Cluster_04321	-0.155406	-0.115938
m3	Cluster_14116	-0.155378	0.0048315
m3	Cluster_03644	-0.15532	-0.1297
m3	Cluster_06642	-0.155305	-0.0844108
m3	Cluster_00892	-0.155235	-0.0917527
m1	Cluster_00316	-0.155049	0.0718773
m3	Cluster_13576	-0.154926	-0.059708
m3	Cluster_11967	-0.154854	-0.0635178
m3	Cluster_14452	-0.154808	-0.060706
m3	Cluster_02582	-0.154802	-0.179741
m3	Cluster_00373	-0.154793	-0.131049
m3	Cluster_09484	-0.154787	-0.0787532
m3	Cluster_01979	-0.154591	-0.103063
m3	Cluster_08243	-0.15449	-0.16594
m3	Cluster_00314	-0.154476	-0.100695
m3	Cluster_09380	-0.154437	-0.0634827
m3	Cluster_20390	-0.154433	-0.0941722
m5	Cluster_16402	-0.154347	-0.184389
m1	Cluster_15353	-0.154291	-0.242279
m3	Cluster_14928	-0.154278	-0.0928175
m3	Cluster_12880	-0.154256	-0.0786401
m3	Cluster_02662	-0.154204	-0.116373
m5	Cluster_02642	-0.154136	-0.185326
m3	Cluster_00078	-0.1541	-0.0820844
m3	Cluster_06910	-0.1541	-0.0645506
m3	Cluster_14679	-0.154094	-0.0870215
m3	Cluster_06821	-0.15402	-0.107427
m3	Cluster_07365	-0.154016	-0.0840927
m5	Cluster_04834	-0.153999	-0.0472385
m3	Cluster_00796	-0.153955	-0.189527
m3	Cluster_00030	-0.153949	-0.149625
m9	Cluster_04427	-0.153884	-0.0364517
m3	Cluster_00349	-0.153841	-0.0905676
m3	Cluster_03995	-0.15373	-0.0652898
m3	Cluster_00946	-0.153727	-0.0830436
m3	Cluster_20171	-0.153673	-0.122445
m5	Cluster_01104	-0.153672	-0.219377
m5	Cluster_02088	-0.153667	-0.185299
m9	Cluster_05931	-0.153653	-0.742165
m3	Cluster_03722	-0.153649	-0.146952
m3	Cluster_06171	-0.15363	-0.0653817
m3	Cluster_06691	-0.15355	-0.171768
m3	Cluster_17607	-0.153544	-0.103137
m3	Cluster_06201	-0.153534	-0.111895
m1	Cluster_05598	-0.153528	-0.258789
m3	Cluster_00459	-0.153524	-0.0583002
m5	Cluster_20403	-0.153518	-0.185157
m3	Cluster_14790	-0.153477	-0.0896964
m3	Cluster_05264	-0.153456	-0.0819524
m1	Cluster_15440	-0.153414	0.053276
m9	Cluster_04850	-0.153394	0.0620223
m3	Cluster_02088	-0.153393	-0.0520089
m5	Cluster_00601	-0.153361	-0.180067
m3	Cluster_05955	-0.153331	-0.218259
m3	Cluster_10164	-0.153304	-0.0668204
m3	Cluster_07080	-0.153199	-0.084608
m3	Cluster_00571	-0.153158	-0.0660708
m3	Cluster_11954	-0.153146	-0.0430748
m3	Cluster_06605	-0.153138	-0.0877527
m3	Cluster_06187	-0.153134	-0.134761
m3	Cluster_11336	-0.153065	-0.108182
m3	Cluster_19240	-0.153045	-0.119445
m3	Cluster_13375	-0.153012	-0.082301
m3	Cluster_06861	-0.152995	-0.0888374
m3	Cluster_17800	-0.152992	-0.0994571
m3	Cluster_02483	-0.152984	-0.0778843
m3	Cluster_08777	-0.152969	-0.0959955
m3	Cluster_09621	-0.152937	-0.0783693
m3	Cluster_05224	-0.1529	-0.0628369
m3	Cluster_06908	-0.152899	-0.0913599
m3	Cluster_16398	-0.152863	-0.0373524
m3	Cluster_02574	-0.152835	-0.0812529
m7	Cluster_00323	-0.152785	0.00161717
m3	Cluster_01755	-0.152739	-0.104515
m3	Cluster_00039	-0.152711	-0.0829494
m3	Cluster_08132	-0.152705	-0.0816621
m5	Cluster_07849	-0.152684	-0.192159
m3	Cluster_02321	-0.152652	-0.0646046
m3	Cluster_09663	-0.152641	-0.0822538
m3	Cluster_00532	-0.152589	-0.105791
m3	Cluster_00064	-0.152546	-0.297646
m5	Cluster_05498	-0.152533	-0.167385
m3	Cluster_00819	-0.152485	-0.072035
m3	Cluster_06045	-0.152484	-0.177897
m3	Cluster_20398	-0.152468	-0.0842534
m3	Cluster_15100	-0.152413	-0.0741972
m3	Cluster_15685	-0.15236	-0.0919372
m3	Cluster_08613	-0.152337	-0.0620946
m3	Cluster_13935	-0.152283	-0.0952584
m3	Cluster_01628	-0.15226	-0.0610656
m9	Cluster_05854	-0.152259	0.17286
m3	Cluster_10157	-0.15222	-0.109558
m3	Cluster_01417	-0.152219	-0.0830154
m3	Cluster_03593	-0.152217	-0.104669
m5	Cluster_07299	-0.152211	-0.177645
m3	Cluster_15790	-0.152208	-0.0679807
m3	Cluster_06627	-0.152187	-0.247959
m3	Cluster_05343	-0.152153	-0.0923148
m3	Cluster_04871	-0.152143	-0.0695916
m3	Cluster_09664	-0.152102	-0.0776758
m3	Cluster_01086	-0.152095	-0.0648958
m3	Cluster_10754	-0.152009	-0.100813
m7	Cluster_10811	-0.151969	-2.76249
m9	Cluster_06234	-0.151955	0.0241977
m3	Cluster_17796	-0.151954	-0.094502
m3	Cluster_07664	-0.151934	-0.0922204
m1	Cluster_03245	-0.151903	-0.216066
m3	Cluster_03994	-0.151884	-0.0752637
m3	Cluster_14148	-0.151841	-0.0733821
m3	Cluster_13776	-0.151725	-0.0423325
m3	Cluster_00867	-0.151685	-0.145545
m3	Cluster_13008	-0.151682	-0.127614
m3	Cluster_15193	-0.151658	-0.143983
m3	Cluster_10832	-0.151588	-0.107542
m3	Cluster_04307	-0.151463	-0.129737
m3	Cluster_05908	-0.151461	-0.104966
m3	Cluster_00523	-0.151403	-0.0781391
m3	Cluster_14096	-0.15136	-0.0604214
m3	Cluster_03068	-0.151324	-0.0912347
m3	Cluster_15484	-0.151302	-0.065253
m3	Cluster_01085	-0.151275	-0.0654862
m3	Cluster_09215	-0.151106	-0.0779444
m3	Cluster_03662	-0.151082	-0.197823
m3	Cluster_06660	-0.151049	-0.0780919
m3	Cluster_07916	-0.151021	-0.0968827
m3	Cluster_14223	-0.151014	-0.0661103
m3	Cluster_02063	-0.150992	-0.0495006
m3	Cluster_13407	-0.150988	-0.0824372
m3	Cluster_03310	-0.150986	-0.0980823
m3	Cluster_01908	-0.150985	-0.0823143
m3	Cluster_02116	-0.150945	-0.09322
m3	Cluster_00045	-0.150943	-0.0900181
m1	Cluster_00906	-0.150902	-0.194023
m3	Cluster_05015	-0.15081	-0.0623659
m3	Cluster_05810	-0.150787	-0.0910857
m1	Cluster_04835	-0.15074	-0.1735
m3	Cluster_00873	-0.150722	-0.0801737
m3	Cluster_05954	-0.150694	-0.0677103
m1	Cluster_06508	-0.150683	-0.849054
m3	Cluster_10236	-0.150681	-0.0928229
m3	Cluster_06568	-0.150673	-0.09403
m3	Cluster_08055	-0.150654	-0.0869168
m3	Cluster_01922	-0.150628	-0.0683912
m3	Cluster_15427	-0.150585	-0.0944708
m3	Cluster_16096	-0.150498	-0.0658703
m5	Cluster_04939	-0.150481	-0.150518
m5	Cluster_08453	-0.150479	-0.157415
m3	Cluster_10095	-0.150465	-0.0972215
m3	Cluster_07637	-0.150417	-0.133724
m3	Cluster_00390	-0.150412	-0.0938388
m3	Cluster_19560	-0.150395	-0.0779892
m5	Cluster_02689	-0.150378	-0.188071
m3	Cluster_07630	-0.150325	-0.0751399
m3	Cluster_11698	-0.150316	-0.0899421
m3	Cluster_06914	-0.15029	-0.0650862
m3	Cluster_00601	-0.150186	-0.0705747
m3	Cluster_16879	-0.150168	-0.0892061
m3	Cluster_07915	-0.15014	-0.0767885
m3	Cluster_16289	-0.150126	-0.0871826
m3	Cluster_19982	-0.15011	-0.0715464
m3	Cluster_15342	-0.150083	-0.0669849
m3	Cluster_05093	-0.150082	-0.0767582
m3	Cluster_00448	-0.150078	-0.0639053
m3	Cluster_13933	-0.150045	-0.08029
m3	Cluster_05401	-0.150034	-0.0790478
m3	Cluster_06606	-0.150027	-0.0744719
m3	Cluster_02425	-0.150026	-0.0923143
m3	Cluster_06205	-0.150017	-0.0838426
m3	Cluster_00171	-0.150014	-0.0744459
m3	Cluster_08750	-0.150008	-0.073473
m3	Cluster_03601	-0.150001	-0.0693282
m3	Cluster_07689	-0.149997	-0.0727066
m5	Cluster_02083	-0.149977	0.35988
m3	Cluster_05412	-0.149924	-0.0662294
m3	Cluster_05951	-0.14991	-0.0858747
m3	Cluster_00648	-0.149885	-0.0772434
m3	Cluster_05192	-0.149876	-0.0784674
m3	Cluster_06118	-0.149875	-0.0761061
m3	Cluster_01661	-0.149858	-0.0799513
m3	Cluster_15684	-0.149821	-0.0839135
m3	Cluster_06206	-0.149808	-0.0843404
m3	Cluster_00185	-0.149803	-0.0763313
m3	Cluster_12302	-0.149774	-0.08261
m3	Cluster_02196	-0.149773	-0.0707358
m3	Cluster_11968	-0.149758	-0.0819222
m3	Cluster_12170	-0.149704	-0.101772
m3	Cluster_01896	-0.149699	-0.0821201
m5	Cluster_01767	-0.149686	-0.189736
m3	Cluster_00430	-0.149664	-0.0838658
m3	Cluster_01956	-0.149615	-0.0835273
m3	Cluster_03291	-0.149603	-0.0081159
m3	Cluster_02786	-0.149588	-0.0795158
m3	Cluster_12886	-0.149562	-0.0790997
m3	Cluster_01662	-0.149559	-0.0759654
m3	Cluster_06505	-0.149495	-0.0773576
m3	Cluster_02450	-0.149476	-0.0781841
m3	Cluster_15737	-0.149457	-0.0876881
m3	Cluster_14813	-0.149446	-0.0779606
m3	Cluster_02361	-0.149435	-0.0667527
m3	Cluster_09528	-0.14939	-0.0792146
m3	Cluster_19412	-0.149343	-0.171637
m5	Cluster_04838	-0.149338	-0.188137
m3	Cluster_17773	-0.149328	-0.0760908
m3	Cluster_05637	-0.149326	-0.0664
m3	Cluster_06214	-0.149296	-0.0955985
m3	Cluster_00874	-0.149294	-0.0738136
m3	Cluster_05393	-0.14928	-0.0700878
m3	Cluster_06246	-0.14928	-0.0915274
m9	Cluster_00116	-0.149249	-1.2281
m3	Cluster_03175	-0.149233	-0.18059
m3	Cluster_00850	-0.149226	-0.078392
m3	Cluster_09104	-0.149219	-0.0791466
m3	Cluster_12452	-0.149217	-0.0912247
m3	Cluster_00505	-0.149162	-0.0849183
m1	Cluster_19874	-0.149109	-0.229005
m3	Cluster_00803	-0.149095	-0.0816996
m3	Cluster_04165	-0.149085	-0.0721256
m3	Cluster_14460	-0.149059	-0.0782775
m1	Cluster_02458	-0.149059	-0.174378
m3	Cluster_03347	-0.149022	-0.032009
m3	Cluster_05734	-0.148999	-0.0727839
m3	Cluster_06449	-0.148967	-0.0777542
m3	Cluster_13688	-0.148944	-0.074729
m3	Cluster_16435	-0.14894	-0.0775428
m3	Cluster_00985	-0.148915	-0.0954972
m3	Cluster_08732	-0.148897	-0.0765506
m3	Cluster_00437	-0.148895	-0.078342
m3	Cluster_11809	-0.148891	-0.0777687
m3	Cluster_07282	-0.148861	-0.0668978
m3	Cluster_01928	-0.148825	-0.0836641
m3	Cluster_13641	-0.148824	-0.0926006
m3	Cluster_14146	-0.148821	-0.0781825
m3	Cluster_13480	-0.148813	-0.0836497
m3	Cluster_01316	-0.148807	-0.0669446
m3	Cluster_04894	-0.148781	-0.113076
m5	Cluster_06119	-0.148779	-0.395277
m3	Cluster_08429	-0.148777	-0.0717275
m3	Cluster_06236	-0.148771	-0.0881495
m3	Cluster_12776	-0.148768	-0.0870041
m3	Cluster_05801	-0.148767	-0.121321
m5	Cluster_01388	-0.148767	-0.222484
m3	Cluster_13060	-0.148743	-0.0734046
m3	Cluster_17497	-0.148727	-0.0783515
m1	Cluster_00397	-0.148726	-0.329583
m3	Cluster_10246	-0.148699	-0.0665227
m3	Cluster_04309	-0.148692	-0.0622278
m3	Cluster_14545	-0.148678	-0.230426
m3	Cluster_02971	-0.148647	-0.0743036
m3	Cluster_01880	-0.148642	-0.0806772
m3	Cluster_08901	-0.148637	-0.0655525
m3	Cluster_15151	-0.148614	-0.0743746
m3	Cluster_02936	-0.148561	-0.0320038
m3	Cluster_13639	-0.14855	-0.0720753
m3	Cluster_06755	-0.148536	-0.0780605
m3	Cluster_13817	-0.148518	-0.07225
m3	Cluster_07836	-0.148517	-0.0682676
m3	Cluster_02667	-0.148507	-0.0710422
m3	Cluster_13582	-0.148495	-0.117396
m3	Cluster_05807	-0.148483	-0.0744247
m3	Cluster_01557	-0.148476	-0.07655
m1	Cluster_01036	-0.148465	-0.748057
m3	Cluster_00469	-0.14846	-0.0825931
m3	Cluster_12561	-0.148455	-0.0719474
m3	Cluster_06860	-0.148426	-0.0786825
m3	Cluster_08466	-0.148417	-0.0711139
m3	Cluster_02193	-0.148384	-0.0674025
m3	Cluster_15586	-0.148384	-0.0781097
m3	Cluster_00813	-0.148377	-0.0496964
m3	Cluster_16962	-0.148375	-0.0774693
m3	Cluster_04838	-0.148356	-0.0665309
m3	Cluster_01821	-0.148353	-0.100828
m3	Cluster_06791	-0.148341	-0.0707696
m3	Cluster_03224	-0.148324	-0.0826041
m3	Cluster_02129	-0.14832	-0.0745008
m3	Cluster_04304	-0.148317	-0.0689501
m3	Cluster_02131	-0.148313	-0.0704249
m3	Cluster_08771	-0.148313	-0.0701002
m3	Cluster_00024	-0.148305	-0.0719822
m3	Cluster_02416	-0.148302	-0.070646
m3	Cluster_14721	-0.148293	-0.0879093
m3	Cluster_06421	-0.148269	-0.0650795
m3	Cluster_14147	-0.148244	-0.0748153
m3	Cluster_04726	-0.148227	-0.0766724
m3	Cluster_05927	-0.148224	-0.06594
m3	Cluster_06475	-0.148217	-0.0844652
m3	Cluster_00965	-0.148217	-0.0763535
m3	Cluster_07335	-0.148217	-0.0674161
m3	Cluster_04808	-0.148214	-0.0687221
m3	Cluster_05474	-0.148191	-0.0785297
m3	Cluster_00179	-0.148191	-0.0761178
m3	Cluster_12060	-0.148181	-0.0766025
m3	Cluster_09546	-0.148179	-0.0668706
m3	Cluster_05565	-0.148156	-0.0791265
m3	Cluster_06887	-0.14814	-0.0602799
m9	Cluster_05485	-0.148133	0.0942203
m3	Cluster_06859	-0.148132	-0.0753971
m3	Cluster_07603	-0.14813	-0.0752128
m3	Cluster_01532	-0.14812	-0.0673183
m3	Cluster_00321	-0.148117	-0.0673333
m3	Cluster_13263	-0.148097	-0.072946
m3	Cluster_13585	-0.148095	-0.0594606
m3	Cluster_01084	-0.148081	-0.086431
m3	Cluster_06432	-0.148076	-0.0719493
m3	Cluster_00253	-0.148075	-0.0686333
m3	Cluster_15092	-0.148074	-0.0668151
m3	Cluster_00627	-0.148054	-0.0743153
m3	Cluster_18906	-0.14805	-0.118874
m3	Cluster_00120	-0.148048	-0.0760692
m3	Cluster_07052	-0.148046	-0.0710056
m3	Cluster_06173	-0.148028	-0.0678381
m3	Cluster_01492	-0.148024	-0.0750188
m3	Cluster_07849	-0.14802	-0.0814266
m3	Cluster_15345	-0.14802	-0.0734775
m3	Cluster_07731	-0.147993	-0.0735385
m3	Cluster_05624	-0.147991	-0.078132
m3	Cluster_00857	-0.147988	-0.0706731
m3	Cluster_08188	-0.147983	-0.0748473
m3	Cluster_05377	-0.147973	-0.0718352
m3	Cluster_07602	-0.14797	-0.0709247
m3	Cluster_13287	-0.147947	-0.0674977
m3	Cluster_15224	-0.14794	-0.0696879
m5	Cluster_15608	-0.147935	-0.188107
m3	Cluster_09709	-0.147931	-0.0726129
m3	Cluster_15202	-0.147921	-0.0696551
m3	Cluster_01692	-0.14792	-0.0696606
m3	Cluster_13981	-0.147915	-0.0712873
m3	Cluster_14825	-0.147907	-0.0722061
m3	Cluster_02659	-0.147905	-0.0724314
m3	Cluster_02689	-0.147902	-0.0718675
m3	Cluster_14294	-0.1479	-0.0676854
m3	Cluster_00351	-0.147896	-0.0703229
m3	Cluster_06846	-0.147875	-0.074129
m3	Cluster_06249	-0.147847	-0.0696322
m3	Cluster_00575	-0.147844	-0.0691617
m3	Cluster_09386	-0.147839	-0.0744201
m3	Cluster_13080	-0.147824	-0.0746452
m3	Cluster_18677	-0.147802	-0.0691069
m3	Cluster_05870	-0.147801	-0.0731965
m3	Cluster_08961	-0.147799	-0.0716396
m3	Cluster_01396	-0.147788	-0.0691455
m3	Cluster_14461	-0.14778	-0.0696448
m3	Cluster_16744	-0.14778	-0.0698069
m3	Cluster_01916	-0.147762	-0.0706811
m3	Cluster_15650	-0.147761	-0.0687237
m3	Cluster_07800	-0.147759	-0.076845
m3	Cluster_04727	-0.147745	-0.0736401
m3	Cluster_07882	-0.147738	-0.073688
m3	Cluster_15296	-0.147727	-0.0639566
m3	Cluster_19040	-0.147726	-0.0745689
m3	Cluster_02502	-0.147722	-0.0675657
m3	Cluster_03087	-0.147721	-0.0711823
m5	Cluster_12643	-0.147711	-0.124968
m3	Cluster_00102	-0.147704	-0.073998
m3	Cluster_13565	-0.147699	-0.0691902
m3	Cluster_05914	-0.147694	-0.0687781
m3	Cluster_06705	-0.147686	-0.0730239
m3	Cluster_06184	-0.14767	-0.0777178
m5	Cluster_02800	-0.147666	-0.162821
m3	Cluster_09665	-0.147657	-0.0827546
m3	Cluster_14593	-0.147656	-0.0722415
m3	Cluster_05496	-0.147626	-0.107569
m3	Cluster_10250	-0.147624	-0.0714237
m3	Cluster_13147	-0.147617	-0.071765
m3	Cluster_13800	-0.147611	-0.0680875
m3	Cluster_02430	-0.147603	-0.0681425
m3	Cluster_01767	-0.147598	-0.0702154
m3	Cluster_01983	-0.147598	-0.0701735
m3	Cluster_20422	-0.147591	-0.0688705
m3	Cluster_00403	-0.147584	-0.0681223
m3	Cluster_05257	-0.147581	-0.0688993
m3	Cluster_01830	-0.14758	-0.0703211
m3	Cluster_05476	-0.14758	-0.0701662
m3	Cluster_09797	-0.147574	-0.0756244
m3	Cluster_02449	-0.147572	-0.0731193
m3	Cluster_04578	-0.147567	-0.0703369
m3	Cluster_06183	-0.147563	-0.0703446
m3	Cluster_07331	-0.147561	-0.0694517
m3	Cluster_01041	-0.14756	-0.0723691
m3	Cluster_14860	-0.147555	-0.0702617
m3	Cluster_00090	-0.147555	-0.0673797
m3	Cluster_00267	-0.147551	-0.0821393
m3	Cluster_00741	-0.147547	-0.0710583
m3	Cluster_12551	-0.147545	-0.0793104
m3	Cluster_01035	-0.14754	-0.0724595
m3	Cluster_00270	-0.147539	-0.0689943
m3	Cluster_16530	-0.147538	-0.0681247
m3	Cluster_00247	-0.147496	-0.070661
m3	Cluster_00654	-0.147494	-0.0708531
m3	Cluster_03069	-0.147494	-0.0692298
m3	Cluster_18948	-0.147492	-0.068722
m3	Cluster_19028	-0.147488	-0.0690746
m3	Cluster_05014	-0.147484	-0.0681514
m3	Cluster_14398	-0.147481	-0.0760464
m3	Cluster_15441	-0.147481	-0.0685456
m3	Cluster_00060	-0.147481	-0.0742264
m3	Cluster_05387	-0.14748	-0.069321
m3	Cluster_09826	-0.147476	-0.0695637
m3	Cluster_14806	-0.147473	-0.0683582
m3	Cluster_01228	-0.147471	-0.0689797
m3	Cluster_14816	-0.147469	-0.0683494
m3	Cluster_00298	-0.147459	-0.0734746
m3	Cluster_06100	-0.147457	-0.0688573
m3	Cluster_11049	-0.147451	-0.0665499
m3	Cluster_00812	-0.14745	-0.0700042
m3	Cluster_06862	-0.147444	-0.0693296
m3	Cluster_16696	-0.147442	-0.0746142
m3	Cluster_07372	-0.147442	-0.068835
m3	Cluster_00091	-0.14744	-0.0703317
m3	Cluster_07917	-0.147438	-0.0687211
m3	Cluster_02676	-0.147437	-0.0922525
m3	Cluster_13992	-0.147428	-0.0684232
m3	Cluster_04869	-0.147427	-0.0685201
m3	Cluster_09226	-0.147426	-0.0683935
m3	Cluster_01542	-0.147423	-0.0741329
m3	Cluster_05594	-0.147422	-0.0719243
m3	Cluster_19757	-0.147421	-0.0684682
m3	Cluster_05348	-0.14742	-0.069079
m3	Cluster_02414	-0.147406	-0.0709235
m3	Cluster_03114	-0.147405	-0.0683551
m3	Cluster_04146	-0.147401	-0.0630587
m3	Cluster_11917	-0.147392	-0.0682069
m3	Cluster_08878	-0.147386	0.0196113
m3	Cluster_00662	-0.147386	-0.0697918
m3	Cluster_05402	-0.147382	-0.0691391
m3	Cluster_06119	-0.147382	-0.0701248
m3	Cluster_06819	-0.147379	-0.0699071
m3	Cluster_09455	-0.147375	-0.0685412
m3	Cluster_02697	-0.147373	-0.071355
m3	Cluster_15411	-0.147369	-0.0685651
m3	Cluster_10783	-0.147367	-0.0684436
m3	Cluster_13668	-0.147362	-0.089495
m3	Cluster_05349	-0.147361	-0.0684402
m3	Cluster_07006	-0.147361	-0.0681882
m3	Cluster_04085	-0.14736	-0.070013
m3	Cluster_06451	-0.147359	-0.0682687
m3	Cluster_11087	-0.147358	-0.0682165
m3	Cluster_11766	-0.147355	-0.0682151
m3	Cluster_08440	-0.147354	-0.0681584
m3	Cluster_15803	-0.147354	-0.0681828
m3	Cluster_02030	-0.147353	-0.0681584
m3	Cluster_02113	-0.147353	-0.068157
m3	Cluster_17229	-0.147351	-0.0681555
m3	Cluster_00774	-0.147351	-0.0681529
m3	Cluster_18703	-0.14735	-0.0681545
m3	Cluster_06609	-0.147348	-0.0681579
m3	Cluster_10290	-0.147348	-0.069452
m3	Cluster_19989	-0.147347	-0.0678553
m3	Cluster_04003	-0.147345	-0.0682856
m3	Cluster_06744	-0.147344	-0.0681768
m3	Cluster_02708	-0.147344	-0.068348
m3	Cluster_05676	-0.147341	-0.0682022
m3	Cluster_12824	-0.147341	-0.0681804
m3	Cluster_04005	-0.147339	-0.0681384
m3	Cluster_12207	-0.147339	-0.068372
m3	Cluster_00002	-0.147337	-0.0681939
m3	Cluster_15102	-0.147336	-0.0684443
m3	Cluster_02241	-0.147334	-0.0681278
m3	Cluster_05693	-0.147334	-0.0681349
m3	Cluster_01052	-0.147333	-0.0681303
m3	Cluster_01128	-0.147333	-0.0681304
m3	Cluster_15363	-0.147333	-0.0681358
m3	Cluster_00999	-0.147332	-0.0681289
m3	Cluster_10844	-0.147332	-0.0681281
m3	Cluster_10468	-0.147332	-0.0681265
m3	Cluster_10785	-0.147332	-0.06813
m3	Cluster_15432	-0.147331	-0.0696739
m3	Cluster_03649	-0.147331	-0.0681321
m3	Cluster_14296	-0.14733	-0.068122
m3	Cluster_02739	-0.147329	-0.0681233
m3	Cluster_15477	-0.147329	-0.0681271
m3	Cluster_02240	-0.147328	-0.0681178
m3	Cluster_01294	-0.147328	-0.0681271
m3	Cluster_14297	-0.147327	-0.0681276
m3	Cluster_04970	-0.147327	-0.0681329
m3	Cluster_18248	-0.147326	-0.0679059
m3	Cluster_10843	-0.147326	-0.0681199
m3	Cluster_13010	-0.147325	-0.0681249
m3	Cluster_04072	-0.147324	-0.0681017
m3	Cluster_02444	-0.147323	-0.0695628
m3	Cluster_06863	-0.147321	-0.0682659
m3	Cluster_04658	-0.147321	-0.0679162
m3	Cluster_12587	-0.14732	-0.0681473
m3	Cluster_10629	-0.14732	-0.0681207
m3	Cluster_11724	-0.147318	-0.0680879
m3	Cluster_08551	-0.147318	-0.0682275
m3	Cluster_05308	-0.147317	-0.0681968
m3	Cluster_00555	-0.147317	-0.0680904
m3	Cluster_07235	-0.147317	-0.0680628
m3	Cluster_00177	-0.147317	-0.0680589
m3	Cluster_00710	-0.147317	-0.0680652
m3	Cluster_04976	-0.147315	-0.0680936
m3	Cluster_07362	-0.147314	-0.0681177
m3	Cluster_07856	-0.147314	-0.0681648
m3	Cluster_04977	-0.147311	-0.0680668
m3	Cluster_00009	-0.147311	-0.0680971
m3	Cluster_07009	-0.147311	-0.0681691
m3	Cluster_05683	-0.147308	-0.0680662
m3	Cluster_07908	-0.147306	-0.0681218
m3	Cluster_02096	-0.147305	-0.0680821
m3	Cluster_00428	-0.147303	-0.0680859
m3	Cluster_05307	-0.147302	-0.0681008
m3	Cluster_08225	-0.1473	-0.0680948
m3	Cluster_04902	-0.1473	-0.0693203
m3	Cluster_17856	-0.147299	-0.0680983
m3	Cluster_03599	-0.147298	-0.0692732
m3	Cluster_00035	-0.147298	-0.0680587
m3	Cluster_00036	-0.147297	-0.0680779
m3	Cluster_11072	-0.147296	-0.0681867
m3	Cluster_09796	-0.147295	-0.0680621
m3	Cluster_01317	-0.147293	-0.0680662
m3	Cluster_03470	-0.147292	-0.0727434
m3	Cluster_05016	-0.147291	-0.0680786
m3	Cluster_07795	-0.147291	-0.0680791
m3	Cluster_03372	-0.14729	-0.0680255
m3	Cluster_19176	-0.147288	-0.0681755
m3	Cluster_05948	-0.147288	-0.0703757
m3	Cluster_06095	-0.147287	-0.0680664
m3	Cluster_02921	-0.147287	-0.068022
m3	Cluster_07370	-0.147287	-0.0692399
m3	Cluster_06237	-0.147285	-0.0696223
m3	Cluster_16718	-0.147284	-0.0680259
m3	Cluster_05625	-0.147283	-0.0680322
m3	Cluster_18254	-0.147282	-0.0681016
m3	Cluster_08638	-0.147282	-0.0681314
m3	Cluster_10162	-0.147281	-0.0690826
m3	Cluster_03668	-0.147281	-0.0690369
m3	Cluster_05384	-0.14728	-0.0688121
m3	Cluster_08486	-0.147279	-0.0680193
m3	Cluster_03373	-0.147279	-0.0680262
m3	Cluster_07451	-0.147278	-0.0680854
m3	Cluster_16122	-0.147278	-0.0680866
m3	Cluster_12298	-0.147276	-0.0678891
m3	Cluster_13883	-0.147276	-0.0687817
m3	Cluster_07923	-0.147272	-0.0680187
m3	Cluster_02163	-0.147272	-0.0680568
m3	Cluster_06607	-0.14727	-0.0680907
m3	Cluster_00081	-0.147269	-0.0691108
m3	Cluster_03486	-0.147267	-0.0696097
m3	Cluster_04974	-0.147267	-0.0679632
m3	Cluster_10427	-0.147267	-0.0678218
m3	Cluster_00686	-0.147266	-0.068055
m3	Cluster_02957	-0.147265	-0.0680368
m3	Cluster_05715	-0.147261	-0.0680316
m3	Cluster_13690	-0.14726	-0.0680753
m3	Cluster_02486	-0.147258	-0.068525
m3	Cluster_17223	-0.147256	-0.0692962
m3	Cluster_01195	-0.147254	-0.068047
m3	Cluster_11821	-0.147253	-0.0680485
m3	Cluster_18225	-0.147251	-0.0680184
m3	Cluster_03786	-0.14725	-0.0680563
m3	Cluster_07590	-0.14725	-0.0688922
m3	Cluster_00207	-0.147248	-0.0686904
m3	Cluster_12180	-0.147243	-0.0681546
m3	Cluster_00462	-0.14724	-0.0680318
m3	Cluster_08347	-0.14724	-0.0680739
m3	Cluster_09654	-0.14724	-0.0688826
m3	Cluster_14098	-0.147239	-0.0690765
m3	Cluster_00304	-0.147238	-0.0685031
m3	Cluster_00609	-0.147238	-0.0680814
m3	Cluster_11231	-0.147233	-0.068055
m3	Cluster_05859	-0.147229	-0.068037
m3	Cluster_16014	-0.147224	-0.0679928
m3	Cluster_14089	-0.147224	-0.069329
m3	Cluster_09882	-0.147222	-0.0684536
m3	Cluster_19987	-0.147222	-0.0680575
m3	Cluster_11472	-0.14722	-0.0686615
m3	Cluster_06450	-0.147208	-0.0680887
m3	Cluster_10628	-0.147206	-0.0680265
m3	Cluster_10285	-0.147206	-0.0685657
m3	Cluster_09227	-0.147201	-0.0681576
m3	Cluster_08106	-0.147201	-0.0684251
m3	Cluster_07755	-0.147197	-0.0686491
m3	Cluster_15459	-0.147197	-0.0680465
m3	Cluster_06907	-0.147197	-0.0683262
m3	Cluster_10745	-0.147194	-0.0678054
m3	Cluster_16454	-0.147191	-0.0683281
m3	Cluster_11994	-0.147191	-0.0678565
m3	Cluster_00429	-0.14719	-0.0684153
m5	Cluster_07502	-0.14719	-0.185023
m3	Cluster_04679	-0.147189	-0.068012
m3	Cluster_07363	-0.147188	-0.0682523
m3	Cluster_01102	-0.147188	-0.0680662
m3	Cluster_16313	-0.147187	-0.0680786
m3	Cluster_10330	-0.147187	-0.0680203
m3	Cluster_10996	-0.147187	-0.0680743
m3	Cluster_04678	-0.147183	-0.0680122
m3	Cluster_08580	-0.147182	-0.0682994
m3	Cluster_06438	-0.14718	-0.0680922
m3	Cluster_00364	-0.14718	-0.068015
m3	Cluster_06648	-0.147177	-0.0680313
m3	Cluster_08488	-0.147175	-0.0680592
m3	Cluster_20078	-0.147175	-0.0680018
m3	Cluster_06944	-0.147174	-0.0683611
m3	Cluster_18242	-0.147172	-0.0679854
m3	Cluster_10038	-0.147171	-0.0680027
m3	Cluster_11178	-0.14717	-0.0679721
m3	Cluster_07566	-0.14717	-0.068483
m3	Cluster_06623	-0.147169	-0.0680967
m3	Cluster_14563	-0.147168	-0.0682345
m3	Cluster_13099	-0.147168	-0.0681205
m3	Cluster_06838	-0.147167	-0.0680609
m3	Cluster_02702	-0.147166	-0.0680009
m3	Cluster_04932	-0.147165	-0.0682995
m3	Cluster_08126	-0.147163	-0.0680846
m3	Cluster_00917	-0.14716	-0.0683507
m3	Cluster_18593	-0.14716	-0.0680675
m3	Cluster_00484	-0.14716	-0.0680453
m3	Cluster_15731	-0.147159	-0.0680798
m3	Cluster_11717	-0.147158	-0.0680359
m3	Cluster_02956	-0.147157	-0.068166
m3	Cluster_00161	-0.147157	-0.0681715
m3	Cluster_02097	-0.147155	-0.0682986
m3	Cluster_14823	-0.147155	-0.0679769
m3	Cluster_13081	-0.147152	-0.0681746
m3	Cluster_18959	-0.147152	-0.0683448
m3	Cluster_04609	-0.147151	-0.0680109
m3	Cluster_19861	-0.147151	-0.0679903
m3	Cluster_00618	-0.14715	-0.0681939
m3	Cluster_02441	-0.14715	-0.0680107
m3	Cluster_05323	-0.14715	-0.0681612
m3	Cluster_03642	-0.14715	-0.0683243
m3	Cluster_07369	-0.14715	-0.0681723
m3	Cluster_13987	-0.147148	-0.0680388
m3	Cluster_19873	-0.147148	-0.0680017
m3	Cluster_19856	-0.147148	-0.0679959
m3	Cluster_00205	-0.147147	-0.0680111
m3	Cluster_05075	-0.147147	-0.0683254
m3	Cluster_05306	-0.147145	-0.0680803
m3	Cluster_07024	-0.147145	-0.0680283
m3	Cluster_04806	-0.147144	-0.0680404
m3	Cluster_10875	-0.147144	-0.0681732
m3	Cluster_10276	-0.147144	-0.0680245
m3	Cluster_00197	-0.147143	-0.0679861
m3	Cluster_07005	-0.147143	-0.0679995
m3	Cluster_06150	-0.147143	-0.0679928
m3	Cluster_14805	-0.147142	-0.068201
m3	Cluster_13011	-0.147142	-0.0682059
m3	Cluster_15139	-0.147141	-0.0681358
m3	Cluster_04739	-0.147141	-0.0681487
m3	Cluster_13706	-0.147141	-0.0681376
m3	Cluster_19875	-0.147141	-0.0680274
m3	Cluster_06745	-0.147141	-0.0680171
m3	Cluster_02182	-0.147141	-0.068159
m3	Cluster_16009	-0.14714	-0.0680975
m3	Cluster_18947	-0.14714	-0.0683361
m3	Cluster_06017	-0.14714	-0.0679605
m3	Cluster_00232	-0.14714	-0.0681377
m3	Cluster_08127	-0.14714	-0.0680214
m3	Cluster_17769	-0.147139	-0.0680026
m3	Cluster_20391	-0.147139	-0.0680138
m3	Cluster_08465	-0.147139	-0.0680052
m3	Cluster_13406	-0.147139	-0.0681236
m3	Cluster_07440	-0.147139	-0.0679489
m3	Cluster_00502	-0.147139	-0.0679942
m3	Cluster_11771	-0.147139	-0.0679929
m3	Cluster_14163	-0.147138	-0.0681132
m3	Cluster_17334	-0.147138	-0.0679873
m3	Cluster_07361	-0.147138	-0.0679561
m3	Cluster_04133	-0.147138	-0.0679581
m3	Cluster_14377	-0.147138	-0.0680209
m3	Cluster_07096	-0.147138	-0.0680674
m3	Cluster_09971	-0.147138	-0.068005
m3	Cluster_14815	-0.147138	-0.0682534
m3	Cluster_10596	-0.147137	-0.0680095
m3	Cluster_00147	-0.147137	-0.0679975
m3	Cluster_09745	-0.147137	-0.0681267
m3	Cluster_03983	-0.147137	-0.0681088
m3	Cluster_00525	-0.147136	-0.0680298
m3	Cluster_04607	-0.147136	-0.0679973
m3	Cluster_16577	-0.147135	-0.0679915
m3	Cluster_00362	-0.147135	-0.0680181
m3	Cluster_00996	-0.147135	-0.0680181
m3	Cluster_01330	-0.147134	-0.0680157
m3	Cluster_01368	-0.147134	-0.0679891
m3	Cluster_10470	-0.147134	-0.0679781
m3	Cluster_03976	-0.147133	-0.0679611
m3	Cluster_03817	-0.147133	-0.0683233
m3	Cluster_00888	-0.147133	-0.0680213
m3	Cluster_00646	-0.147133	-0.0679837
m3	Cluster_01531	-0.147133	-0.0680166
m3	Cluster_01624	-0.147132	-0.068025
m3	Cluster_13606	-0.147132	-0.0679786
m3	Cluster_00904	-0.147132	-0.0679849
m3	Cluster_04130	-0.147131	-0.0679806
m3	Cluster_04479	-0.147131	-0.0680034
m3	Cluster_07103	-0.147131	-0.0679363
m3	Cluster_04766	-0.147131	-0.0681514
m3	Cluster_00840	-0.147131	-0.067985
m3	Cluster_01623	-0.14713	-0.0680187
m3	Cluster_01162	-0.14713	-0.0680182
m3	Cluster_13701	-0.14713	-0.0680782
m3	Cluster_12249	-0.14713	-0.0679924
m3	Cluster_00169	-0.14713	-0.0680719
m3	Cluster_05745	-0.14713	-0.0679846
m3	Cluster_10758	-0.14713	-0.0679951
m3	Cluster_02559	-0.14713	-0.0681146
m3	Cluster_12077	-0.147129	-0.067985
m3	Cluster_00461	-0.147129	-0.0680174
m3	Cluster_11417	-0.147129	-0.0679659
m3	Cluster_00153	-0.147129	-0.0679564
m3	Cluster_12931	-0.147129	-0.0679744
m3	Cluster_05215	-0.147129	-0.0679568
m3	Cluster_06158	-0.147129	-0.0679869
m3	Cluster_01263	-0.147129	-0.0682969
m3	Cluster_19410	-0.147128	-0.0679853
m3	Cluster_12339	-0.147128	-0.0680029
m3	Cluster_01161	-0.147128	-0.0679877
m3	Cluster_00297	-0.147128	-0.0679873
m3	Cluster_04420	-0.147128	-0.068131
m3	Cluster_05692	-0.147128	-0.0679824
m3	Cluster_05383	-0.147128	-0.0679861
m3	Cluster_04742	-0.147128	-0.0681415
m3	Cluster_05675	-0.147127	-0.0679942
m3	Cluster_04872	-0.147127	-0.0680027
m3	Cluster_19781	-0.147127	-0.0680446
m3	Cluster_05305	-0.147127	-0.0679786
m3	Cluster_01474	-0.147127	-0.0679719
m3	Cluster_00034	-0.147127	-0.068015
m3	Cluster_07041	-0.147127	-0.0681856
m3	Cluster_02566	-0.147127	-0.0679829
m3	Cluster_14953	-0.147127	-0.067983
m3	Cluster_03251	-0.147127	-0.0680758
m3	Cluster_08631	-0.147126	-0.0679553
m3	Cluster_01541	-0.147125	-0.0697693
m3	Cluster_01362	-0.147125	-0.0679495
m3	Cluster_00271	-0.147125	-0.06797
m3	Cluster_00647	-0.147125	-0.0679821
m3	Cluster_07758	-0.147125	-0.0679821
m3	Cluster_08579	-0.147125	-0.0679673
m3	Cluster_05227	-0.147124	-0.0679779
m3	Cluster_18852	-0.147124	-0.0679446
m3	Cluster_14469	-0.147124	-0.067993
m3	Cluster_06109	-0.147124	-0.0679673
m3	Cluster_05584	-0.147124	-0.0679804
m3	Cluster_08795	-0.147123	-0.0679476
m3	Cluster_06272	-0.147123	-0.0679937
m3	Cluster_00281	-0.147123	-0.0679865
m3	Cluster_02032	-0.147123	-0.0679822
m3	Cluster_15226	-0.147123	-0.0679774
m3	Cluster_06006	-0.147123	-0.0679887
m3	Cluster_00450	-0.147122	-0.0679661
m3	Cluster_08058	-0.147122	-0.0679652
m3	Cluster_05210	-0.147122	-0.0679693
m3	Cluster_02366	-0.147122	-0.0679502
m3	Cluster_04391	-0.147121	-0.0679741
m3	Cluster_00656	-0.147121	-0.0680589
m3	Cluster_03544	-0.147121	-0.0679599
m3	Cluster_00163	-0.147121	-0.0679849
m3	Cluster_06984	-0.14712	-0.0679714
m3	Cluster_04571	-0.14712	-0.0680139
m3	Cluster_12979	-0.14712	-0.0679699
m3	Cluster_19081	-0.14712	-0.0679642
m3	Cluster_07952	-0.14712	-0.0679774
m3	Cluster_00586	-0.14712	-0.0679738
m3	Cluster_19369	-0.14712	-0.0679974
m3	Cluster_03198	-0.14712	-0.0679802
m3	Cluster_11897	-0.147119	-0.0682402
m3	Cluster_14392	-0.147118	-0.0679713
m3	Cluster_08882	-0.147118	-0.0679637
m3	Cluster_06948	-0.147118	-0.0679659
m3	Cluster_00421	-0.147118	-0.0679686
m3	Cluster_05212	-0.147118	-0.0679587
m3	Cluster_01648	-0.147118	-0.0679609
m3	Cluster_15091	-0.147118	-0.0683572
m3	Cluster_04805	-0.147117	-0.0696256
m3	Cluster_11154	-0.147117	-0.0679892
m3	Cluster_03739	-0.147117	-0.0679643
m3	Cluster_00112	-0.147117	-0.0681027
m3	Cluster_08128	-0.147117	-0.0679657
m3	Cluster_03305	-0.147117	-0.0679645
m3	Cluster_09590	-0.147117	-0.0679652
m3	Cluster_00918	-0.147116	-0.0679987
m3	Cluster_00597	-0.147116	-0.0679623
m3	Cluster_03210	-0.147116	-0.0679759
m3	Cluster_09612	-0.147116	-0.0679572
m3	Cluster_12122	-0.147116	-0.0681334
m3	Cluster_08101	-0.147116	-0.0680431
m3	Cluster_12954	-0.147116	-0.0679364
m3	Cluster_00140	-0.147116	-0.0679781
m3	Cluster_08430	-0.147116	-0.0679623
m3	Cluster_00642	-0.147116	-0.067962
m3	Cluster_02770	-0.147116	-0.0679741
m3	Cluster_06094	-0.147115	-0.0680272
m3	Cluster_19867	-0.147115	-0.0679764
m3	Cluster_05382	-0.147115	-0.0679723
m3	Cluster_00285	-0.147115	-0.0679364
m3	Cluster_06001	-0.147115	-0.0679603
m3	Cluster_01388	-0.147115	-0.0679296
m3	Cluster_08707	-0.147115	-0.0679609
m3	Cluster_04907	-0.147115	-0.0679643
m3	Cluster_04908	-0.147115	-0.0679547
m3	Cluster_19775	-0.147115	-0.0681878
m3	Cluster_00794	-0.147115	-0.0679282
m3	Cluster_10620	-0.147114	-0.0679652
m3	Cluster_16381	-0.147114	-0.0679601
m3	Cluster_10494	-0.147114	-0.0679777
m3	Cluster_07366	-0.147114	-0.0679661
m3	Cluster_10836	-0.147114	-0.0679623
m3	Cluster_10922	-0.147114	-0.0679743
m3	Cluster_15419	-0.147114	-0.0679604
m3	Cluster_11197	-0.147114	-0.0679599
m3	Cluster_13055	-0.147114	-0.0679643
m3	Cluster_09472	-0.147114	-0.0679552
m3	Cluster_13104	-0.147114	-0.0679584
m3	Cluster_20387	-0.147114	-0.0679348
m3	Cluster_07068	-0.147114	-0.0743111
m3	Cluster_12078	-0.147113	-0.0679631
m3	Cluster_10325	-0.147113	-0.0679639
m3	Cluster_00210	-0.147113	-0.0679609
m3	Cluster_10855	-0.147113	-0.0679624
m3	Cluster_10088	-0.147113	-0.067963
m3	Cluster_09034	-0.147113	-0.0679586
m3	Cluster_04922	-0.147113	-0.0679783
m3	Cluster_06973	-0.147113	-0.0679653
m3	Cluster_04100	-0.147112	-0.0679481
m3	Cluster_00655	-0.147112	-0.0679573
m3	Cluster_01358	-0.147112	-0.0679571
m3	Cluster_00562	-0.147112	-0.0679378
m3	Cluster_07635	-0.147112	-0.0679602
m3	Cluster_05508	-0.147112	-0.0679367
m3	Cluster_08601	-0.147112	-0.0679909
m3	Cluster_10506	-0.147112	-0.0679625
m3	Cluster_08821	-0.147112	-0.0679668
m3	Cluster_05487	-0.147112	-0.0679596
m3	Cluster_05417	-0.147112	-0.0679648
m3	Cluster_00272	-0.147112	-0.0679573
m3	Cluster_01049	-0.147111	-0.0679586
m3	Cluster_00431	-0.147111	-0.0679614
m3	Cluster_15767	-0.147111	-0.0679667
m3	Cluster_01691	-0.147111	-0.0679625
m3	Cluster_20086	-0.147111	-0.0679283
m3	Cluster_04406	-0.147111	-0.068136
m3	Cluster_10094	-0.147111	-0.0679345
m3	Cluster_05421	-0.147111	-0.067926
m3	Cluster_02738	-0.147111	-0.0679215
m3	Cluster_19388	-0.147111	-0.0681147
m3	Cluster_00439	-0.14711	-0.0679561
m3	Cluster_10868	-0.14711	-0.0679648
m3	Cluster_03031	-0.14711	-0.0679632
m3	Cluster_08059	-0.14711	-0.0679565
m3	Cluster_05419	-0.14711	-0.0679552
m3	Cluster_14741	-0.14711	-0.0679887
m3	Cluster_01608	-0.14711	-0.0679587
m3	Cluster_10775	-0.14711	-0.0679581
m3	Cluster_04137	-0.14711	-0.0679588
m3	Cluster_16071	-0.14711	-0.0679315
m3	Cluster_15742	-0.14711	-0.067962
m3	Cluster_08606	-0.14711	-0.0679565
m3	Cluster_07467	-0.147109	-0.0679541
m3	Cluster_04752	-0.147109	-0.0679566
m3	Cluster_09332	-0.147109	-0.0679306
m3	Cluster_08530	-0.147109	-0.0679614
m3	Cluster_07632	-0.147109	-0.067955
m3	Cluster_03946	-0.147109	-0.0679574
m3	Cluster_03705	-0.147109	-0.0679281
m3	Cluster_16013	-0.147109	-0.067948
m3	Cluster_16726	-0.147109	-0.0679594
m3	Cluster_08639	-0.147109	-0.0679549
m3	Cluster_10406	-0.147109	-0.0679524
[truncated: 9,781 more rows]

## Sheet: F-_loadings_HILIC_neg
Month [C]	Feature ID	Axis1	Axis2
m5	Cluster_06404	5.3586	-0.592752
m3	Cluster_02089	5.23321	-0.92384
m9	Cluster_00917	5.21347	-0.410666
m5	Cluster_05545	4.9857	-0.533343
m9	Cluster_07717	4.60964	-0.720065
m3	Cluster_20167	4.56038	-0.646747
m9	Cluster_03052	4.55193	0.391564
m12	Cluster_11867	4.42429	0.432492
m5	Cluster_05263	4.39339	-0.377348
m3	Cluster_00358	4.37921	0.389116
m1	Cluster_02558	4.37513	-1.12968
m7	Cluster_04075	4.36186	-3.59829
m9	Cluster_07917	4.32366	-0.030195
m9	Cluster_06547	4.30844	-0.257928
m12	Cluster_02643	4.27743	-0.513636
m3	Cluster_06404	4.17384	0.322291
m3	Cluster_20168	4.15158	-0.528186
m9	Cluster_00916	4.05765	-0.92062
m3	Cluster_05545	4.04236	0.309443
m3	Cluster_06399	4.03776	0.610086
m5	Cluster_01284	3.9701	-1.66619
m3	Cluster_15854	3.96185	-0.511323
m5	Cluster_00206	3.95483	-0.579098
m5	Cluster_17036	3.94822	-0.953534
m7	Cluster_15854	3.93017	0.380732
m1	Cluster_01461	3.91505	-2.54403
m9	Cluster_00492	3.86395	0.296009
m9	Cluster_06554	3.86378	-0.845146
m7	Cluster_03391	3.80889	-0.723456
m5	Cluster_00636	3.80317	-1.28806
m7	Cluster_03776	3.8008	-0.780987
m7	Cluster_08107	3.79507	0.399707
m7	Cluster_18966	3.77078	-2.40088
m9	Cluster_01449	3.76607	-0.357538
m5	Cluster_16798	3.76519	-1.53579
m3	Cluster_01628	3.69663	-0.511351
m9	Cluster_00249	3.69472	0.707115
m9	Cluster_06829	3.69186	0.707676
m7	Cluster_02662	3.68377	-1.73221
m1	Cluster_02696	3.68093	-2.50814
m7	Cluster_02872	3.68034	0.621875
m1	Cluster_02089	3.66892	-2.34623
m3	Cluster_02690	3.6633	0.153148
m12	Cluster_00809	3.65916	-0.189045
m3	Cluster_03180	3.63665	0.430807
m9	Cluster_07229	3.62746	-0.88995
m3	Cluster_05263	3.61209	0.338126
m1	Cluster_15099	3.60722	-1.69575
m7	Cluster_00358	3.59303	1.07838
m9	Cluster_04131	3.58696	-3.49507
m12	Cluster_00256	3.5449	-0.372622
m5	Cluster_00298	3.53458	0.0526914
m9	Cluster_08347	3.50001	-0.488328
m9	Cluster_02643	3.49931	0.144894
m9	Cluster_02679	3.46278	-0.403731
m3	Cluster_08138	3.44784	0.248015
m7	Cluster_06404	3.44393	1.36528
m3	Cluster_05953	3.40081	-1.50924
m9	Cluster_01284	3.39953	-1.17983
m5	Cluster_00628	3.38069	-0.0477848
m7	Cluster_08138	3.37738	0.527503
m9	Cluster_06555	3.37174	-0.366024
m1	Cluster_02769	3.35858	-0.863793
m3	Cluster_02676	3.329	-1.09866
m3	Cluster_20171	3.32631	-1.37376
m12	Cluster_18677	3.31818	-0.389363
m1	Cluster_05817	3.27533	-0.61866
m5	Cluster_01388	3.25447	-1.38134
m7	Cluster_02916	3.24562	-1.08138
m9	Cluster_10711	3.23801	0.405048
m7	Cluster_05509	3.22506	-0.380191
m7	Cluster_00660	3.19576	0.92505
m3	Cluster_01718	3.18852	-1.17395
m12	Cluster_03384	3.18125	-0.96378
m7	Cluster_00764	3.18069	0.344132
m1	Cluster_00358	3.1727	-0.872618
m9	Cluster_03051	3.16154	-0.0201851
m1	Cluster_01928	3.14868	0.295207
m1	Cluster_13480	3.14852	0.295455
m5	Cluster_00207	3.13702	-0.0776644
m5	Cluster_07800	3.13412	-0.262595
m3	Cluster_02872	3.12968	-1.2966
m9	Cluster_03252	3.12588	0.514258
m3	Cluster_01417	3.12529	1.35572
m9	Cluster_10173	3.10255	-2.43917
m5	Cluster_08779	3.09991	-1.22414
m3	Cluster_08107	3.08848	0.166791
m5	Cluster_00302	3.07583	-0.274605
m12	Cluster_04134	3.07521	-0.444652
m7	Cluster_00206	3.06775	1.60626
m5	Cluster_12757	3.06404	0.225425
m12	Cluster_08878	3.06047	0.242243
m1	Cluster_04018	3.05738	-0.819942
m12	Cluster_15903	3.0536	0.118282
m9	Cluster_02647	3.02359	1.48037
m3	Cluster_04707	3.01354	-0.829372
m5	Cluster_16816	3.01305	-0.700896
m9	Cluster_12757	2.99914	-0.0738418
m9	Cluster_01970	2.99686	0.999236
m7	Cluster_02935	2.9913	-0.499916
m5	Cluster_01970	2.98398	-1.30832
m12	Cluster_14314	2.98181	0.316844
m9	Cluster_05624	2.97595	0.608756
m1	Cluster_02652	2.97354	-1.91279
m7	Cluster_15959	2.96819	0.19877
m9	Cluster_04130	2.96608	-1.94467
m3	Cluster_03102	2.96068	1.19362
m5	Cluster_02676	2.95906	-1.17164
m1	Cluster_05509	2.95567	-0.29747
m3	Cluster_02647	2.94916	-0.414931
m3	Cluster_03391	2.94685	0.575008
m3	Cluster_04184	2.9345	-1.39215
m3	Cluster_02895	2.92679	-0.0692375
m3	Cluster_20172	2.92098	-0.558252
m9	Cluster_01388	2.91601	0.685192
m1	Cluster_01334	2.91463	-1.66626
m12	Cluster_00631	2.89362	0.600987
m9	Cluster_00208	2.89355	0.586802
m3	Cluster_04170	2.88675	-1.40309
m5	Cluster_08059	2.88188	-0.701708
m5	Cluster_01761	2.87573	0.611885
m3	Cluster_13585	2.87546	0.48823
m9	Cluster_00105	2.86474	-0.335306
m9	Cluster_09919	2.86205	-0.0155021
m3	Cluster_17009	2.86168	0.374886
m9	Cluster_06200	2.8604	-0.143611
m3	Cluster_15296	2.86035	0.549804
m12	Cluster_00660	2.8599	-1.23851
m9	Cluster_00265	2.85671	0.423056
m9	Cluster_11717	2.84601	-0.776574
m3	Cluster_18646	2.84388	1.096
m3	Cluster_02299	2.83647	0.661926
m9	Cluster_01821	2.82607	1.45338
m3	Cluster_02464	2.80638	-1.30709
m7	Cluster_01761	2.80553	1.22004
m3	Cluster_15099	2.80423	0.455613
m9	Cluster_02137	2.80363	0.141041
m3	Cluster_14223	2.80077	-0.862775
m3	Cluster_04270	2.79881	-1.30666
m3	Cluster_04904	2.79577	1.97651
m5	Cluster_00764	2.79387	-0.114053
m1	Cluster_02690	2.78952	-0.516634
m12	Cluster_04139	2.78158	-0.300208
m9	Cluster_14398	2.78041	-1.09898
m3	Cluster_08546	2.77734	-1.08809
m5	Cluster_02810	2.77466	-0.264406
m12	Cluster_04162	2.76403	-1.89585
m5	Cluster_08430	2.74992	-0.279945
m12	Cluster_11312	2.7487	-0.0784398
m1	Cluster_01628	2.74191	-0.395838
m5	Cluster_08453	2.73847	-0.555491
m9	Cluster_18646	2.73781	-1.07263
m12	Cluster_00207	2.73607	0.990252
m5	Cluster_05932	2.73242	-0.83094
m1	Cluster_06404	2.73062	0.590726
m7	Cluster_09217	2.72536	0.906051
m3	Cluster_00054	2.7234	0.230269
m3	Cluster_04014	2.72312	0.571444
m12	Cluster_06399	2.72093	-0.29135
m9	Cluster_00124	2.7165	-0.452333
m7	Cluster_19040	2.71063	-1.24755
m5	Cluster_01523	2.71052	0.209543
m9	Cluster_09746	2.7065	0.967762
m3	Cluster_15400	2.69562	0.700122
m3	Cluster_02602	2.69409	0.882376
m5	Cluster_00707	2.68829	0.162669
m3	Cluster_07651	2.68747	0.27976
m9	Cluster_04133	2.68038	-1.36748
m7	Cluster_01970	2.67232	0.1601
m7	Cluster_08878	2.67135	-0.0772911
m1	Cluster_00385	2.66524	-0.720024
m9	Cluster_00326	2.66463	-0.570073
m12	Cluster_00904	2.6645	-0.641712
m3	Cluster_08547	2.66188	-1.11248
m5	Cluster_00400	2.65533	-0.0820734
m1	Cluster_05545	2.65168	0.504158
m12	Cluster_07917	2.65089	-0.918537
m9	Cluster_02678	2.6504	-0.836109
m1	Cluster_02698	2.64877	-0.940629
m5	Cluster_04293	2.64641	-0.261194
m3	Cluster_02196	2.64114	-1.0024
m5	Cluster_05861	2.632	0.688005
m1	Cluster_00858	2.63099	1.18558
m1	Cluster_03112	2.63018	-2.2367
m3	Cluster_03007	2.62149	-5.12674
m5	Cluster_00659	2.62008	-1.12037
m9	Cluster_02697	2.61926	0.00672124
m7	Cluster_10165	2.61882	-0.0920805
m1	Cluster_18907	2.61473	-0.805959
m3	Cluster_01477	2.61437	-0.93638
m3	Cluster_12732	2.614	0.938783
m1	Cluster_03153	2.60869	-0.96196
m5	Cluster_01040	2.60567	1.3641
m12	Cluster_02666	2.6025	1.48714
m12	Cluster_09380	2.59572	-0.800426
m7	Cluster_02300	2.59513	-1.2118
m3	Cluster_19644	2.59507	-1.98403
m7	Cluster_08779	2.58402	-0.585765
m9	Cluster_00636	2.58291	0.195995
m7	Cluster_06246	2.5799	-0.844996
m5	Cluster_10832	2.57834	-0.228546
m1	Cluster_07339	2.57731	-1.63704
m3	Cluster_15403	2.57657	-3.62448
m12	Cluster_05545	2.57214	-0.83394
m7	Cluster_08540	2.57188	-0.766697
m3	Cluster_01050	2.56041	-1.54066
m7	Cluster_16798	2.5563	0.164615
m7	Cluster_18646	2.55394	-0.669243
m7	Cluster_00207	2.55123	1.50411
m12	Cluster_01938	2.54974	-0.279862
m1	Cluster_02678	2.54742	-1.77873
m7	Cluster_02988	2.54663	-1.18606
m9	Cluster_11398	2.5457	0.3701
m5	Cluster_11417	2.54432	-1.87386
m3	Cluster_08598	2.54336	0.758543
m1	Cluster_04014	2.54227	-1.59129
m7	Cluster_19821	2.53821	-1.20838
m1	Cluster_01693	2.53759	-1.40476
m3	Cluster_03739	2.5375	0.654786
m12	Cluster_02697	2.533	0.26374
m12	Cluster_03243	2.53291	2.01355
m3	Cluster_00544	2.5314	0.0773802
m3	Cluster_01360	2.53007	-1.02871
m1	Cluster_04162	2.52844	-0.85677
m1	Cluster_03107	2.52596	-1.86599
m3	Cluster_15412	2.52408	-0.221282
m7	Cluster_16009	2.51847	-1.49945
m1	Cluster_00302	2.5146	-0.199001
m1	Cluster_15453	2.51395	-0.334086
m1	Cluster_04017	2.51163	-0.200102
m7	Cluster_02696	2.51072	-0.0555539
m1	Cluster_01457	2.50735	-1.21757
m12	Cluster_09746	2.50336	-2.89797
m7	Cluster_04014	2.50291	-0.562501
m1	Cluster_07690	2.5011	-1.47728
m5	Cluster_03089	2.49824	-1.08205
m5	Cluster_04895	2.49317	0.535276
m9	Cluster_04170	2.49233	-0.794376
m5	Cluster_01292	2.48881	-0.547132
m5	Cluster_02815	2.47786	-0.444012
m7	Cluster_02690	2.47251	0.925191
m3	Cluster_04281	2.4718	-1.13634
m12	Cluster_15885	2.47123	-0.856296
m9	Cluster_01570	2.47066	0.683089
m9	Cluster_04184	2.46459	-0.985563
m3	Cluster_13641	2.45954	-0.963565
m12	Cluster_01362	2.45771	-0.736304
m7	Cluster_04307	2.4571	-2.15775
m1	Cluster_04134	2.45467	-0.0247818
m12	Cluster_06093	2.45335	0.90712
m1	Cluster_02253	2.45231	-1.6281
m12	Cluster_04166	2.45155	-1.0557
m9	Cluster_15400	2.45094	0.698429
m12	Cluster_02809	2.45025	0.984856
m12	Cluster_01783	2.4485	-1.28208
m3	Cluster_13772	2.44678	-0.493377
m5	Cluster_07301	2.44486	0.432961
m1	Cluster_01477	2.44459	-1.88174
m5	Cluster_07306	2.44433	0.430886
m12	Cluster_00046	2.44234	1.8158
m1	Cluster_05263	2.44093	0.469019
m3	Cluster_10495	2.43877	-0.923568
m12	Cluster_09656	2.43871	0.110321
m3	Cluster_02652	2.43715	0.482607
m5	Cluster_01383	2.43118	0.816097
m7	Cluster_03983	2.43019	0.269608
m9	Cluster_04867	2.42891	0.0523889
m7	Cluster_08598	2.4275	0.489559
m7	Cluster_03351	2.42633	-0.719659
m7	Cluster_08427	2.423	0.876238
m9	Cluster_19187	2.41922	1.36872
m1	Cluster_04904	2.41543	-0.374937
m7	Cluster_01126	2.41519	0.199471
m5	Cluster_06744	2.41404	0.130706
m5	Cluster_16879	2.41402	-0.575046
m5	Cluster_13606	2.41313	-1.22909
m3	Cluster_11398	2.41102	0.901357
m7	Cluster_05545	2.40604	1.69149
m7	Cluster_07917	2.40592	1.4791
m5	Cluster_00117	2.40391	-0.106403
m12	Cluster_04867	2.40066	-0.145534
m9	Cluster_18966	2.39111	-2.38883
m3	Cluster_16399	2.3899	-0.867418
m7	Cluster_03959	2.38802	-0.0756914
m5	Cluster_07849	2.38493	0.286092
m5	Cluster_05594	2.38273	1.67859
m3	Cluster_12886	2.38084	-0.260904
m5	Cluster_10429	2.37777	1.43154
m9	Cluster_01417	2.37531	0.517343
m12	Cluster_18937	2.36886	-0.946334
m1	Cluster_02361	2.36673	-1.66086
m9	Cluster_11867	2.36023	0.269146
m5	Cluster_01723	2.35957	0.538564
m9	Cluster_12505	2.35858	0.32274
m3	Cluster_00265	2.35598	1.33825
m5	Cluster_01544	2.3535	-2.50458
m12	Cluster_01284	2.34572	-0.496069
m1	Cluster_13016	2.34246	-0.275268
m12	Cluster_05263	2.33882	-0.793541
m5	Cluster_01613	2.33653	1.18685
m9	Cluster_03384	2.3345	0.990306
m7	Cluster_03102	2.33435	-1.19641
m5	Cluster_19187	2.33283	-0.0476482
m3	Cluster_02210	2.3318	0.767707
m12	Cluster_08779	2.32846	-0.654284
m3	Cluster_04282	2.32722	-1.03251
m3	Cluster_04018	2.32652	-0.445906
m7	Cluster_03252	2.32524	-1.01545
m12	Cluster_00764	2.32386	1.63151
m3	Cluster_09978	2.32333	1.1568
m1	Cluster_04139	2.32273	-0.210116
m1	Cluster_02807	2.31948	-0.296708
m1	Cluster_00078	2.31847	-0.282378
m12	Cluster_03051	2.31371	0.0322732
m9	Cluster_07306	2.31317	-0.828245
m1	Cluster_04293	2.31233	-1.35912
m7	Cluster_12897	2.31214	1.05154
m9	Cluster_07301	2.31016	-0.82824
m3	Cluster_14943	2.30933	0.308545
m9	Cluster_01037	2.3068	1.53134
m3	Cluster_01693	2.30557	-0.276712
m5	Cluster_03310	2.30526	-0.611409
m7	Cluster_19041	2.30452	0.540409
m1	Cluster_02475	2.30382	0.577401
m12	Cluster_11561	2.30224	-0.468057
m3	Cluster_07717	2.30141	2.08488
m3	Cluster_05863	2.29775	-3.30854
m5	Cluster_05393	2.29395	-1.15013
m7	Cluster_01186	2.29068	-1.16736
m12	Cluster_05746	2.28921	-0.394648
m1	Cluster_00267	2.2879	-0.700751
m5	Cluster_13530	2.28646	-1.6473
m7	Cluster_06158	2.28473	-0.15404
m3	Cluster_00768	2.28402	0.271953
m1	Cluster_19369	2.28335	-1.37282
m12	Cluster_00917	2.27781	-0.214199
m5	Cluster_12897	2.27576	0.406694
m9	Cluster_00918	2.27439	-0.320672
m3	Cluster_13415	2.27299	-1.68462
m1	Cluster_03007	2.2711	0.383671
m3	Cluster_02558	2.26938	-0.33756
m5	Cluster_11398	2.26913	1.02083
m12	Cluster_18906	2.26734	-0.15554
m9	Cluster_17897	2.26579	-0.00469791
m5	Cluster_09217	2.26284	0.303582
m3	Cluster_04521	2.26242	-1.56436
m24	Cluster_04134	2.26223	2.11549
m7	Cluster_15296	2.26173	1.22238
m9	Cluster_02696	2.26153	-1.15258
m12	Cluster_00358	2.25891	1.62673
m1	Cluster_01050	2.25575	-0.336781
m1	Cluster_04146	2.25338	-2.12046
m1	Cluster_06154	2.25287	-0.488294
m3	Cluster_00302	2.24978	0.718431
m3	Cluster_19658	2.24857	-0.598995
m12	Cluster_15767	2.24789	0.866975
m7	Cluster_13585	2.24658	1.25462
m7	Cluster_16696	2.23681	0.427345
m5	Cluster_00922	2.23507	0.966744
m1	Cluster_07096	2.23339	-1.84768
m3	Cluster_04171	2.23292	-1.02252
m12	Cluster_18907	2.23247	-1.43608
m3	Cluster_09919	2.22768	1.91224
m12	Cluster_04146	2.22737	-0.145904
m1	Cluster_00653	2.22286	-1.11444
m9	Cluster_06404	2.21074	0.184973
m3	Cluster_13380	2.20873	-0.659437
m7	Cluster_00183	2.20673	-0.601881
m3	Cluster_00636	2.20315	0.735634
m9	Cluster_00404	2.20156	-0.602032
m12	Cluster_01613	2.20106	-0.801338
m9	Cluster_00314	2.19603	0.141175
m3	Cluster_02959	2.19598	-0.873054
m1	Cluster_16363	2.19491	-0.605988
m9	Cluster_01544	2.19357	-0.824533
m3	Cluster_02988	2.19352	0.162077
m5	Cluster_02414	2.19205	-0.638106
m12	Cluster_04080	2.19193	-1.29453
m7	Cluster_05263	2.1905	1.64198
m5	Cluster_15341	2.18995	-0.743876
m5	Cluster_02816	2.18991	-0.22342
m1	Cluster_02432	2.18982	-0.508948
m5	Cluster_03994	2.18843	0.551102
m7	Cluster_04170	2.18712	-0.0302152
m7	Cluster_06621	2.18684	0.528276
m7	Cluster_03995	2.18215	-2.68861
m7	Cluster_16774	2.18172	-1.10869
m3	Cluster_08548	2.17869	-0.924978
m12	Cluster_07338	2.17824	-0.707898
m3	Cluster_03662	2.17681	0.202107
m12	Cluster_03052	2.17605	0.343245
m7	Cluster_01722	2.17234	1.32416
m9	Cluster_00192	2.17083	0.617481
m1	Cluster_01360	2.17076	-1.4257
m9	Cluster_00930	2.17074	0.778085
m1	Cluster_07148	2.16997	0.0434715
m5	Cluster_00045	2.16782	-0.458203
m9	Cluster_05263	2.16765	0.614155
m3	Cluster_11784	2.16608	0.870483
m1	Cluster_02659	2.16604	-1.99472
m9	Cluster_05354	2.16496	0.421737
m3	Cluster_15374	2.16445	-0.252535
m12	Cluster_18949	2.16356	-1.37903
m12	Cluster_05725	2.16114	-2.42148
m3	Cluster_10470	2.16067	-0.5411
m9	Cluster_05394	2.15845	0.595661
m7	Cluster_00544	2.15808	-0.645435
m3	Cluster_19187	2.15553	0.471069
m5	Cluster_08347	2.15524	-0.936676
m9	Cluster_12249	2.1549	-2.01569
m12	Cluster_00162	2.15193	-0.189821
m12	Cluster_19565	2.1506	1.42744
m7	Cluster_01613	2.14979	1.5767
m5	Cluster_06846	2.14759	-2.89471
m5	Cluster_04867	2.14717	-2.1207
m12	Cluster_14370	2.14711	-0.3815
m7	Cluster_02697	2.14468	-0.33192
m3	Cluster_02569	2.14462	-0.147255
m24	Cluster_04072	2.14405	0.729225
m5	Cluster_07103	2.14271	-0.930724
m9	Cluster_00659	2.13527	-0.650228
m1	Cluster_03155	2.13399	-1.49836
m9	Cluster_05545	2.13313	0.396948
m12	Cluster_01037	2.13289	-1.80296
m9	Cluster_00198	2.13268	-0.158876
m7	Cluster_16746	2.12725	0.114116
m3	Cluster_12337	2.12587	0.034362
m12	Cluster_07664	2.11296	-0.000183676
m3	Cluster_19472	2.11145	-0.977039
m3	Cluster_04197	2.11131	0.810873
m7	Cluster_08347	2.1099	-0.147062
m12	Cluster_12302	2.10836	-0.821202
m5	Cluster_00660	2.10816	1.93565
m1	Cluster_13864	2.10796	-0.878747
m12	Cluster_13016	2.10708	-0.409263
m5	Cluster_07255	2.10512	0.431185
m7	Cluster_00918	2.10188	-0.0791717
m12	Cluster_00492	2.10135	-0.225448
m7	Cluster_12757	2.10013	0.694042
m1	Cluster_01974	2.09916	0.481614
m7	Cluster_03052	2.09819	1.26214
m1	Cluster_06399	2.09787	-1.67709
m12	Cluster_02097	2.09309	-0.14453
m5	Cluster_15959	2.09241	0.647714
m3	Cluster_08549	2.09155	-0.908882
m12	Cluster_00206	2.09131	1.13744
m5	Cluster_16716	2.09036	-0.797186
m5	Cluster_18915	2.08911	-0.020098
m5	Cluster_15099	2.08822	-2.6428
m24	Cluster_04139	2.08575	1.70419
m7	Cluster_01334	2.08373	-0.666226
m9	Cluster_02764	2.08346	-2.15712
m3	Cluster_06745	2.08264	-0.934192
m9	Cluster_15432	2.08184	-0.371021
m7	Cluster_07301	2.08048	1.2649
m7	Cluster_07306	2.08036	1.26505
m1	Cluster_18646	2.07915	-1.96106
m12	Cluster_12257	2.07788	-0.419049
m1	Cluster_00598	2.07522	-0.390509
m9	Cluster_02496	2.07289	-0.681451
m3	Cluster_15435	2.07019	-0.0177144
m12	Cluster_00208	2.06878	2.21192
m9	Cluster_01104	2.06872	0.0605452
m9	Cluster_06268	2.06776	1.34276
m12	Cluster_00265	2.06748	-0.410539
m7	Cluster_05999	2.06584	-0.947022
m3	Cluster_05817	2.06566	1.22302
m3	Cluster_01648	2.06525	0.421607
m12	Cluster_16363	2.06399	-0.256953
m5	Cluster_00953	2.06326	-0.30323
m12	Cluster_06404	2.06256	-1.02461
m3	Cluster_02696	2.06155	0.770509
m12	Cluster_02958	2.05966	-0.54697
m1	Cluster_04281	2.05949	-1.99561
m7	Cluster_00809	2.05908	-0.545598
m3	Cluster_19648	2.05835	0.0107633
m5	Cluster_09615	2.05657	0.153016
m5	Cluster_06399	2.05626	-0.296828
m3	Cluster_03031	2.05448	0.615969
m3	Cluster_15767	2.05351	-1.94677
m7	Cluster_10741	2.05342	1.31811
m12	Cluster_02239	2.05	-0.574256
m9	Cluster_09971	2.04917	0.7588
m7	Cluster_02299	2.04902	0.289684
m5	Cluster_02935	2.03884	1.05573
m1	Cluster_02702	2.03847	-0.933694
m24	Cluster_04329	2.03659	0.346338
m3	Cluster_02911	2.03516	0.372188
m5	Cluster_05388	2.03303	-0.0783836
m9	Cluster_02652	2.03067	-0.397856
m1	Cluster_12732	2.02893	-1.32056
m5	Cluster_11717	2.02871	-1.25443
m9	Cluster_00484	2.02817	0.218685
m3	Cluster_04186	2.02447	-0.985813
m9	Cluster_00605	2.02293	1.22396
m9	Cluster_08779	2.02284	0.127533
m9	Cluster_01368	2.02013	-0.881166
m7	Cluster_11398	2.01941	0.00271714
m7	Cluster_13772	2.01782	1.54581
m3	Cluster_15742	2.01663	-1.22057
m7	Cluster_00208	2.0157	-0.735514
m7	Cluster_03668	2.0154	0.276607
m9	Cluster_02257	2.01303	-0.0440612
m1	Cluster_02639	2.01199	-1.97697
m12	Cluster_04184	2.01132	-1.20045
m5	Cluster_02769	2.01079	-0.817972
m9	Cluster_11417	2.00472	-0.355743
m24	Cluster_04147	2.00261	1.29514
m5	Cluster_15927	2.00203	0.137114
m7	Cluster_12886	1.9985	0.274643
m5	Cluster_09546	1.99732	-0.52212
m5	Cluster_12505	1.99561	0.792257
m1	Cluster_00930	1.99152	-0.351156
m9	Cluster_05636	1.99119	0.248489
m3	Cluster_14452	1.98867	-0.867975
m9	Cluster_15724	1.98842	-0.43278
m9	Cluster_05926	1.98292	0.676395
m9	Cluster_15441	1.98172	-0.467681
m9	Cluster_07370	1.98154	-1.94256
m12	Cluster_18932	1.9804	0.467363
m7	Cluster_00605	1.98012	-1.24454
m7	Cluster_05832	1.97927	-1.15649
m5	Cluster_01514	1.97902	0.726395
m3	Cluster_00614	1.97663	-0.723187
m5	Cluster_05863	1.97502	-2.18977
m9	Cluster_02816	1.97488	-0.282915
m12	Cluster_08580	1.97231	0.247205
m7	Cluster_19176	1.97055	-0.33049
m5	Cluster_14299	1.97016	0.625189
m3	Cluster_05509	1.96953	-2.15923
m7	Cluster_02956	1.96897	-1.794
m24	Cluster_19239	1.96532	0.565284
m7	Cluster_01284	1.96475	0.82979
m7	Cluster_14599	1.9645	-0.163856
m12	Cluster_02792	1.963	1.45105
m5	Cluster_01722	1.95866	1.09731
m3	Cluster_08550	1.95659	-0.771653
m3	Cluster_14031	1.95348	0.240253
m5	Cluster_04902	1.95311	0.839846
m12	Cluster_14574	1.94996	0.71763
m24	Cluster_18801	1.94988	1.27799
m5	Cluster_08598	1.9496	-0.0418988
m7	Cluster_01037	1.948	1.53038
m7	Cluster_18915	1.94768	-3.55807
m3	Cluster_01334	1.94484	-0.234874
m7	Cluster_18906	1.94381	-1.09745
m7	Cluster_02029	1.94308	1.5112
m5	Cluster_00539	1.9414	-0.760059
m7	Cluster_18398	1.93874	-0.459575
m1	Cluster_04170	1.93258	-1.92137
m5	Cluster_05292	1.93147	0.110003
m12	Cluster_13015	1.93144	-1.20381
m1	Cluster_15731	1.9282	-0.275741
m3	Cluster_14398	1.92798	-0.858709
m12	Cluster_12249	1.92764	0.0506315
m5	Cluster_00359	1.92677	-0.839285
m12	Cluster_02252	1.92533	-0.1749
m9	Cluster_07564	1.92327	-0.5842
m5	Cluster_00208	1.92267	1.49369
m7	Cluster_08106	1.92256	-0.511329
m7	Cluster_00810	1.92157	-0.530825
m3	Cluster_11954	1.92075	0.21935
m5	Cluster_08106	1.92069	0.0497338
m9	Cluster_03959	1.92018	0.609632
m5	Cluster_08107	1.92006	0.723211
m12	Cluster_05926	1.91805	-0.916838
m1	Cluster_00160	1.91676	-1.43878
m9	Cluster_02357	1.91393	0.0257962
m5	Cluster_02793	1.9137	1.15936
m12	Cluster_00314	1.91288	0.191232
m12	Cluster_19239	1.91271	-1.41183
m5	Cluster_05509	1.9104	0.373221
m9	Cluster_00525	1.90984	-0.128848
m9	Cluster_06093	1.90968	0.44399
m9	Cluster_18398	1.90961	-1.08906
m3	Cluster_02769	1.90609	-0.71514
m3	Cluster_18593	1.90548	-0.311887
m12	Cluster_18958	1.90445	-1.00689
m1	Cluster_00054	1.90409	-0.259744
m5	Cluster_16746	1.90335	-2.02313
m1	Cluster_02357	1.89876	0.426389
m5	Cluster_00822	1.89866	1.60249
m24	Cluster_02813	1.89649	1.28138
m9	Cluster_01815	1.89409	-0.693195
m7	Cluster_00598	1.89301	-1.50418
m7	Cluster_02032	1.89278	-0.25237
m12	Cluster_06184	1.89247	-1.35982
m1	Cluster_06198	1.8922	0.605785
m12	Cluster_15459	1.89013	0.799162
m12	Cluster_00641	1.8891	-0.148091
m3	Cluster_13439	1.88872	-1.51403
m7	Cluster_00492	1.88847	1.28912
m1	Cluster_04169	1.88827	0.344079
m5	Cluster_02820	1.88789	0.152131
m9	Cluster_12358	1.88712	0.0660582
m12	Cluster_01539	1.88473	-0.68514
m12	Cluster_08288	1.88439	0.267025
m3	Cluster_08104	1.88227	-0.187659
m3	Cluster_01457	1.88118	-0.209447
m12	Cluster_00930	1.88072	-0.621523
m24	Cluster_18907	1.87719	1.08721
m7	Cluster_04193	1.87593	-0.0236296
m1	Cluster_04422	1.87428	0.41778
m1	Cluster_16577	1.87332	-1.00865
m5	Cluster_00314	1.87277	0.644233
m7	Cluster_16816	1.87078	-0.055706
m12	Cluster_02764	1.86999	-0.0605054
m7	Cluster_12732	1.86995	-0.376654
m5	Cluster_00047	1.86894	-1.45528
m1	Cluster_01983	1.86333	-1.91765
m3	Cluster_03817	1.86245	0.58268
m3	Cluster_00922	1.86143	1.89547
m9	Cluster_12931	1.86099	0.156748
m9	Cluster_04072	1.8608	0.334329
m5	Cluster_10741	1.86006	1.3691
m1	Cluster_16169	1.85842	0.174936
m3	Cluster_05860	1.85834	0.401389
m3	Cluster_19041	1.85739	0.962708
m7	Cluster_02566	1.85719	0.699935
m9	Cluster_19658	1.85369	-0.269417
m5	Cluster_02916	1.85332	0.575416
m12	Cluster_08138	1.85061	1.46517
m12	Cluster_00115	1.84996	-0.279087
m3	Cluster_01461	1.84833	-0.652043
m3	Cluster_03835	1.84756	0.959929
m5	Cluster_00390	1.84699	1.01
m3	Cluster_13864	1.84659	0.511901
m9	Cluster_04293	1.84564	1.84999
m7	Cluster_00659	1.84361	-0.930184
m7	Cluster_05485	1.84323	1.58108
m12	Cluster_13019	1.84232	-1.16795
m1	Cluster_06745	1.84127	-0.802826
m1	Cluster_01718	1.83945	-1.7945
m9	Cluster_01722	1.8391	2.24802
m12	Cluster_01784	1.83864	-0.0780352
m5	Cluster_02106	1.83626	-1.32488
m7	Cluster_02769	1.8355	0.378399
m9	Cluster_11809	1.83405	-1.80893
m5	Cluster_01515	1.83383	-0.2089
m9	Cluster_00162	1.83006	0.172175
m7	Cluster_09160	1.82915	0.506406
m1	Cluster_15400	1.82724	0.209483
m1	Cluster_05809	1.82222	-1.7815
m12	Cluster_00517	1.82108	-0.943539
m5	Cluster_05913	1.82038	-3.6977
m1	Cluster_13776	1.81895	-0.488955
m3	Cluster_00385	1.81811	0.983727
m9	Cluster_11312	1.81612	-0.0011151
m9	Cluster_04162	1.81399	-3.40135
m5	Cluster_00809	1.81363	-0.0913856
m9	Cluster_05389	1.81347	0.721435
m1	Cluster_05832	1.81084	-0.759176
m5	Cluster_13316	1.81024	0.819459
m12	Cluster_00847	1.81022	-0.553946
m9	Cluster_06184	1.80945	-0.573715
m12	Cluster_07306	1.8091	0.622011
m1	Cluster_14089	1.80849	-1.92737
m24	Cluster_02869	1.8078	0.445242
m12	Cluster_01807	1.80726	-1.09649
m3	Cluster_15731	1.80724	-2.12795
m7	Cluster_01388	1.80684	1.35126
m12	Cluster_03347	1.80676	-0.431636
m12	Cluster_04895	1.80584	-0.880746
m12	Cluster_18915	1.80556	-0.268523
m3	Cluster_07009	1.8031	-1.02959
m12	Cluster_15397	1.80306	0.917188
m9	Cluster_16713	1.80105	0.548896
m7	Cluster_19106	1.80079	-0.866032
m1	Cluster_09748	1.80049	1.5687
m5	Cluster_05547	1.80031	-0.570101
m3	Cluster_03834	1.79832	1.11629
m3	Cluster_00029	1.7965	-3.05865
m5	Cluster_00385	1.79502	-0.803601
m7	Cluster_19187	1.79483	-0.872468
m12	Cluster_15731	1.79227	0.413197
m12	Cluster_01722	1.79143	0.447454
m9	Cluster_08912	1.79112	-0.397831
m9	Cluster_01613	1.79012	2.27584
m24	Cluster_04306	1.78996	0.450577
m12	Cluster_16237	1.78794	0.972903
m3	Cluster_04293	1.78749	-0.418084
m1	Cluster_06910	1.78669	-1.75853
m7	Cluster_18801	1.78495	-1.93
m3	Cluster_00110	1.78488	0.718519
m5	Cluster_14425	1.78378	-1.44363
m9	Cluster_03879	1.78279	-0.808843
m7	Cluster_08104	1.78016	-0.488063
m1	Cluster_07651	1.7794	-0.339011
m7	Cluster_03675	1.77889	0.919034
m12	Cluster_00522	1.77509	-0.566248
m5	Cluster_09971	1.77429	-1.01699
m12	Cluster_00199	1.77303	0.583529
m5	Cluster_00003	1.77154	1.06502
m24	Cluster_01523	1.77083	1.15995
m9	Cluster_02956	1.77058	1.25742
m5	Cluster_05389	1.77021	0.834634
m24	Cluster_04145	1.76982	0.74223
m24	Cluster_01837	1.76971	0.434764
m9	Cluster_10276	1.76895	0.139338
m5	Cluster_04833	1.76891	2.20329
m24	Cluster_15687	1.76699	0.691846
m12	Cluster_13668	1.76532	-1.01895
m3	Cluster_18966	1.76458	-1.05593
m5	Cluster_16774	1.76325	-0.790777
m1	Cluster_02002	1.76131	0.800897
m1	Cluster_01938	1.76111	-1.17143
m12	Cluster_02007	1.75974	-2.31188
m7	Cluster_17036	1.7597	-0.0729883
m1	Cluster_07046	1.75842	0.0114964
m7	Cluster_08409	1.75794	-0.877628
m5	Cluster_05867	1.75781	0.286611
m7	Cluster_04085	1.75614	-2.04757
m3	Cluster_16774	1.75418	1.24675
m12	Cluster_08427	1.75364	1.10328
m12	Cluster_02089	1.75316	-1.3205
m9	Cluster_09215	1.75234	-0.368943
m7	Cluster_09426	1.75222	-0.560252
m24	Cluster_13016	1.7516	0.983823
m7	Cluster_04018	1.75052	-0.505238
m5	Cluster_07396	1.75011	0.404457
m7	Cluster_03347	1.7484	0.0620549
m7	Cluster_03167	1.74817	1.07773
m24	Cluster_09472	1.7457	1.07631
m5	Cluster_13010	1.7453	-0.802826
m5	Cluster_04018	1.7452	-0.441441
m1	Cluster_08138	1.74474	-1.02953
m1	Cluster_07370	1.74373	-1.68557
m3	Cluster_00124	1.74306	0.3604
m5	Cluster_00028	1.74241	1.05828
m12	Cluster_04329	1.74184	-1.71192
m7	Cluster_03782	1.7412	1.11572
m7	Cluster_04197	1.7408	0.196301
m5	Cluster_02029	1.74	-0.779657
m3	Cluster_14954	1.73989	0.605489
m5	Cluster_14163	1.73914	-1.27321
m12	Cluster_09200	1.73718	1.10871
m9	Cluster_00570	1.7363	-0.627767
m5	Cluster_17009	1.73598	-0.151852
m3	Cluster_16014	1.7355	0.931027
m5	Cluster_04147	1.73128	-0.759294
m7	Cluster_16726	1.72883	0.423395
m12	Cluster_01540	1.72585	-0.311505
m5	Cluster_00106	1.72427	1.1398
m9	Cluster_09380	1.72339	1.25052
m7	Cluster_02669	1.72335	0.973589
m1	Cluster_06002	1.72326	-1.5843
m9	Cluster_00713	1.72179	0.63906
m12	Cluster_08598	1.72147	1.34559
m7	Cluster_08083	1.72078	-1.02366
m7	Cluster_08258	1.71969	-0.824008
m12	Cluster_00744	1.71962	0.899007
m12	Cluster_05015	1.71817	-0.305075
m3	Cluster_01453	1.71753	-0.942202
m12	Cluster_04908	1.71747	-1.50984
m1	Cluster_19648	1.71628	-0.170027
m7	Cluster_11417	1.71538	0.352312
m7	Cluster_07129	1.71526	0.204201
m1	Cluster_10855	1.71428	-0.42389
m3	Cluster_10995	1.71093	-2.01595
m12	Cluster_15884	1.71076	-1.97824
m1	Cluster_01955	1.71073	0.437181
m3	Cluster_02698	1.7093	-1.86875
m7	Cluster_06214	1.70773	-1.54217
m9	Cluster_00604	1.70764	0.30315
m7	Cluster_12337	1.70739	0.584064
m7	Cluster_05298	1.70725	-0.227483
m12	Cluster_03016	1.70708	-1.52244
m1	Cluster_15767	1.70687	-1.18578
m12	Cluster_06885	1.70513	-2.1494
m12	Cluster_01532	1.70472	0.0702342
m5	Cluster_03031	1.70453	-0.769731
m3	Cluster_06172	1.70366	-0.577442
m12	Cluster_05509	1.70294	-1.53933
m7	Cluster_03245	1.70261	0.275135
m5	Cluster_00249	1.70245	0.797268
m1	Cluster_05633	1.70139	-0.0747335
m5	Cluster_06829	1.70108	0.798742
m3	Cluster_03112	1.70028	1.49774
m3	Cluster_12931	1.69956	-0.909683
m3	Cluster_18801	1.6991	-0.574
m3	Cluster_02109	1.6976	0.130133
m7	Cluster_08256	1.69717	1.43156
m5	Cluster_15928	1.69599	0.251049
m5	Cluster_06583	1.69565	1.48475
m1	Cluster_04184	1.69518	-1.2817
m3	Cluster_02983	1.69478	0.403386
m9	Cluster_06931	1.69334	-1.15673
m12	Cluster_15742	1.69294	0.970804
m7	Cluster_02895	1.69291	0.999563
m9	Cluster_01330	1.6922	-0.478359
m24	Cluster_04085	1.69102	0.567115
m3	Cluster_01040	1.68955	1.14435
m1	Cluster_14853	1.68692	0.0291415
m9	Cluster_06621	1.68665	-0.774624
m1	Cluster_19658	1.6866	-0.0142319
m1	Cluster_04166	1.68508	-0.332589
m5	Cluster_03167	1.68329	-1.28014
m12	Cluster_00636	1.68278	0.584906
m5	Cluster_04888	1.68235	0.651025
m9	Cluster_02089	1.6814	1.30334
m12	Cluster_09217	1.67845	-0.0660348
m24	Cluster_04146	1.67725	0.335557
m7	Cluster_19048	1.67658	-0.462806
m9	Cluster_00222	1.67658	-0.84208
m12	Cluster_11398	1.67496	-2.11887
m7	Cluster_13081	1.67466	-0.300883
m1	Cluster_06504	1.67445	-1.7134
m9	Cluster_08848	1.67371	0.611471
m5	Cluster_10811	1.67343	1.58159
m7	Cluster_14402	1.67337	-0.831407
m7	Cluster_02372	1.67159	-0.635427
m7	Cluster_15477	1.67154	0.3609
m9	Cluster_08846	1.67059	0.666168
m7	Cluster_12298	1.67037	-1.09598
m5	Cluster_09380	1.66973	-2.60838
m9	Cluster_00999	1.66942	-0.25095
m3	Cluster_07122	1.66934	-0.696916
m5	Cluster_13127	1.66811	-0.651972
m24	Cluster_12205	1.66767	0.672277
m5	Cluster_01891	1.66584	-0.509629
m5	Cluster_09426	1.66429	0.811215
m9	Cluster_02444	1.66397	-0.539022
m12	Cluster_05298	1.66359	1.75378
m1	Cluster_14031	1.66349	-1.48808
m3	Cluster_04017	1.66154	-0.0644689
m3	Cluster_19040	1.66116	-0.246005
m7	Cluster_04553	1.65738	-2.3958
m24	Cluster_18915	1.65738	0.32424
m9	Cluster_02662	1.65628	-2.26499
m1	Cluster_02299	1.65605	0.21393
m24	Cluster_16402	1.65312	0.325181
m3	Cluster_04167	1.64981	-0.506152
m7	Cluster_09615	1.64888	1.03973
m5	Cluster_14207	1.64557	-0.0112564
m1	Cluster_03016	1.64527	0.519498
m5	Cluster_02130	1.64512	1.10335
m1	Cluster_01755	1.64496	-1.37029
m12	Cluster_00111	1.64117	-1.40445
m7	Cluster_04293	1.64093	-1.12552
m3	Cluster_09223	1.64004	-0.623121
m5	Cluster_07917	1.63944	-0.537967
m9	Cluster_15374	1.63888	0.912177
m12	Cluster_00756	1.63868	-0.649188
m1	Cluster_03245	1.63823	-0.547172
m24	Cluster_08580	1.63788	0.301448
m5	Cluster_07593	1.63775	0.857256
m7	Cluster_18677	1.63619	0.390771
m12	Cluster_01834	1.63597	-0.557201
m1	Cluster_08637	1.63478	0.713246
m12	Cluster_01641	1.63464	-0.702083
m7	Cluster_02496	1.63367	-0.106052
m5	Cluster_01102	1.63215	-0.676258
m3	Cluster_04193	1.63187	0.631558
m7	Cluster_08462	1.63073	0.558874
m12	Cluster_01679	1.62876	1.23773
m1	Cluster_10775	1.62834	0.436898
m7	Cluster_02659	1.62672	-3.14325
m7	Cluster_19265	1.62653	-0.47044
m3	Cluster_15885	1.62613	0.780621
m1	Cluster_00768	1.62545	-0.325592
m9	Cluster_10832	1.62402	0.654378
m3	Cluster_16398	1.62217	1.33598
m9	Cluster_07363	1.62202	-0.603349
m7	Cluster_09200	1.62118	1.71018
m12	Cluster_00297	1.62007	0.13132
m5	Cluster_08162	1.6197	1.43151
m12	Cluster_06628	1.61967	-0.905866
m1	Cluster_11483	1.6196	-0.95418
m5	Cluster_16313	1.61368	-0.961266
m12	Cluster_05389	1.61336	-0.0541402
m9	Cluster_03668	1.61316	1.9201
m12	Cluster_09128	1.61284	0.560231
m3	Cluster_05795	1.61264	0.427051
m12	Cluster_15959	1.61199	1.19921
m1	Cluster_10179	1.61142	-0.184869
m3	Cluster_10429	1.61097	0.538775
m1	Cluster_01559	1.60927	-0.234975
m5	Cluster_02602	1.60861	-0.483077
m1	Cluster_02239	1.60822	0.255925
m3	Cluster_01037	1.60788	-0.3461
m12	Cluster_02496	1.60682	-1.91595
m12	Cluster_02251	1.60648	-0.797819
m7	Cluster_12302	1.6058	-1.57804
m7	Cluster_00707	1.60442	0.508414
m5	Cluster_08639	1.60389	0.121796
m7	Cluster_01086	1.60239	-1.29587
m1	Cluster_09227	1.60137	-1.76823
m3	Cluster_16746	1.59921	0.338798
m7	Cluster_15342	1.59906	-1.685
m12	Cluster_02253	1.59597	-1.92996
m7	Cluster_02652	1.59561	0.392874
m5	Cluster_00212	1.59462	-0.361615
m3	Cluster_04085	1.59104	-0.326363
m1	Cluster_00131	1.5908	-0.540011
m24	Cluster_19200	1.58972	0.495933
m12	Cluster_02109	1.5877	-0.835068
m24	Cluster_04323	1.58582	-0.651083
m7	Cluster_08453	1.58562	-0.0433306
m1	Cluster_01540	1.58431	0.788818
m3	Cluster_02432	1.58414	-1.74248
m9	Cluster_00197	1.58256	-0.766344
m24	Cluster_18906	1.58222	1.17836
m5	Cluster_00046	1.58185	-1.94328
m7	Cluster_00568	1.58161	0.284381
m1	Cluster_18937	1.58008	0.547626
m5	Cluster_00267	1.57692	-2.16312
m3	Cluster_15903	1.57617	-0.0795778
m7	Cluster_00351	1.57413	-1.25137
m12	Cluster_08107	1.57359	-0.523026
m12	Cluster_04169	1.57357	-1.28683
m7	Cluster_06399	1.57246	0.41155
m24	Cluster_02281	1.57101	0.276168
m5	Cluster_08083	1.5703	-0.704774
m1	Cluster_16136	1.56993	-0.618435
m3	Cluster_04922	1.56956	0.361226
m5	Cluster_08128	1.56701	0.365466
m12	Cluster_04424	1.56593	-0.517628
m5	Cluster_00192	1.56565	-0.0595847
m9	Cluster_00263	1.56453	-1.74539
m12	Cluster_00047	1.56379	0.168729
m5	Cluster_07120	1.56348	0.683492
m7	Cluster_04184	1.56323	0.30481
m3	Cluster_03393	1.56077	0.470742
m9	Cluster_05949	1.56003	0.00501207
m7	Cluster_03879	1.55971	-0.623151
m24	Cluster_12457	1.55919	0.24111
m5	Cluster_06552	1.55763	0.0520125
m12	Cluster_03111	1.55619	-0.387692
m1	Cluster_01518	1.55522	0.160095
m12	Cluster_00255	1.5539	0.0137889
m5	Cluster_02596	1.55271	-0.151482
m1	Cluster_04270	1.5503	-1.81002
m12	Cluster_00760	1.54969	0.305152
m9	Cluster_12180	1.54844	0.188957
m12	Cluster_05519	1.54809	0.143001
m1	Cluster_02252	1.54776	-0.352296
m1	Cluster_14923	1.54703	0.289754
m1	Cluster_04909	1.54652	-0.277432
m7	Cluster_02483	1.54409	-0.530941
m5	Cluster_05298	1.54391	-0.195603
m12	Cluster_06395	1.54331	-0.696204
m24	Cluster_03167	1.54307	0.228776
m9	Cluster_01532	1.54293	-1.47783
m1	Cluster_14455	1.54257	-1.83836
m12	Cluster_08104	1.54118	-0.502885
m12	Cluster_00033	1.54082	-1.10967
m1	Cluster_00661	1.53894	-0.455305
m5	Cluster_06547	1.53835	0.307333
m1	Cluster_05915	1.53668	-0.936211
m9	Cluster_16009	1.53642	0.650404
m12	Cluster_07463	1.53549	-0.500034
m9	Cluster_05388	1.53472	1.08345
m9	Cluster_15092	1.53455	-0.980378
m3	Cluster_09746	1.53382	-0.000674648
m24	Cluster_19221	1.53212	0.226203
m12	Cluster_02118	1.53172	0.124848
m3	Cluster_10179	1.53145	-0.135459
m7	Cluster_04488	1.53039	-0.619762
m12	Cluster_04165	1.52914	-0.985817
m3	Cluster_16136	1.52844	0.0580251
m7	Cluster_18907	1.5283	-1.56332
m12	Cluster_00404	1.52771	0.937125
m1	Cluster_05291	1.52747	-1.27104
m9	Cluster_00571	1.52573	-0.654589
m5	Cluster_12931	1.52474	-1.83536
m24	Cluster_01807	1.5233	0.704026
m12	Cluster_05469	1.52285	0.404239
m3	Cluster_16454	1.52243	1.16799
m12	Cluster_05485	1.52167	0.724429
m1	Cluster_03102	1.52164	0.471452
m24	Cluster_19265	1.52156	0.218443
m1	Cluster_01455	1.52123	0.242131
m3	Cluster_05951	1.52094	-0.308973
m7	Cluster_11561	1.52077	1.57647
m7	Cluster_05388	1.52069	1.5776
m3	Cluster_07152	1.5199	1.18232
m9	Cluster_05393	1.51615	0.463639
m3	Cluster_04508	1.51346	-4.55173
m12	Cluster_00267	1.51288	-0.334473
m5	Cluster_00031	1.51212	-0.348077
m12	Cluster_04323	1.51178	-1.45761
m3	Cluster_10836	1.50933	-0.471897
m3	Cluster_00267	1.50857	1.76184
m1	Cluster_05634	1.50827	-1.78289
m9	Cluster_16696	1.50723	0.140551
m9	Cluster_09654	1.50588	-0.0786011
m24	Cluster_16363	1.50554	0.854565
m5	Cluster_01498	1.50433	1.09516
m1	Cluster_05951	1.50413	0.119294
m5	Cluster_02578	1.50333	-0.433071
m12	Cluster_07982	1.50298	-0.478017
m1	Cluster_18915	1.5025	-1.56669
m5	Cluster_03995	1.5019	-0.658789
m12	Cluster_04321	1.49802	-1.25466
m9	Cluster_00106	1.49715	0.200267
m12	Cluster_03102	1.497	-2.12149
m12	Cluster_16397	1.4958	-0.399013
m24	Cluster_01522	1.4946	0.189248
m24	Cluster_04324	1.49363	0.805754
m1	Cluster_05385	1.49295	0.838932
m7	Cluster_04017	1.49282	-0.250554
m1	Cluster_00636	1.49254	0.958732
m1	Cluster_05392	1.49168	0.968007
m7	Cluster_01830	1.49145	-0.919104
m7	Cluster_04304	1.49096	-0.777583
m1	Cluster_12257	1.49059	0.11167
m3	Cluster_00192	1.49049	-3.06611
m7	Cluster_01114	1.48838	-0.662006
m12	Cluster_13480	1.48815	-0.383018
m9	Cluster_00998	1.48769	-0.36864
m12	Cluster_02702	1.48741	0.394129
m12	Cluster_01928	1.48679	-0.384638
m1	Cluster_05725	1.48623	0.499066
m3	Cluster_16395	1.48514	-1.03107
m7	Cluster_06547	1.48508	0.122946
m7	Cluster_06554	1.48507	0.121726
m1	Cluster_00114	1.48479	-0.283619
m7	Cluster_06558	1.48437	-0.174988
m7	Cluster_06846	1.48183	1.84088
m3	Cluster_15419	1.48182	1.23022
m3	Cluster_02137	1.48136	0.157044
m5	Cluster_00985	1.48062	0.985884
m7	Cluster_00400	1.48036	1.37246
m7	Cluster_01051	1.48022	0.39639
m9	Cluster_03112	1.47968	-1.82945
m5	Cluster_13537	1.47847	-0.737335
m5	Cluster_16880	1.47822	-1.08161
m3	Cluster_02816	1.47793	0.498326
m7	Cluster_08323	1.47663	-0.72958
m5	Cluster_18801	1.47619	0.55735
m24	Cluster_18958	1.47461	0.180005
m9	Cluster_16577	1.47405	-0.358809
m1	Cluster_11398	1.47282	0.234877
m12	Cluster_11177	1.47274	0.257791
m24	Cluster_02809	1.47269	1.6563
m12	Cluster_03167	1.47264	0.255593
m24	Cluster_01938	1.471	1.25364
m24	Cluster_02007	1.47073	0.171448
m12	Cluster_15099	1.47051	-0.297597
m24	Cluster_13567	1.47021	0.995962
m9	Cluster_05307	1.46918	0.573036
m3	Cluster_17036	1.4687	0.589522
m12	Cluster_01927	1.46785	0.370182
m12	Cluster_00533	1.46743	1.39876
m24	Cluster_13015	1.46688	0.833056
m12	Cluster_00106	1.46641	-1.12415
m9	Cluster_13817	1.46293	-0.705846
m12	Cluster_11417	1.46125	-0.133461
m7	Cluster_07707	1.46074	-2.77517
m12	Cluster_04572	1.46044	0.414733
m5	Cluster_06909	1.46007	0.979341
m24	Cluster_04165	1.45987	0.122332
m24	Cluster_15099	1.45875	0.883065
m7	Cluster_05863	1.45869	1.14586
m1	Cluster_01960	1.45773	0.319537
m3	Cluster_02357	1.45736	-1.17321
m5	Cluster_16873	1.4572	-2.1757
m5	Cluster_05215	1.45612	-0.723305
m3	Cluster_00166	1.45546	-0.622359
m24	Cluster_01532	1.45413	0.485519
m5	Cluster_06621	1.45271	-0.022621
m24	Cluster_04166	1.4524	1.98561
m3	Cluster_12688	1.45158	-0.105929
m12	Cluster_14946	1.45118	0.078815
m1	Cluster_06214	1.45103	-1.7402
m24	Cluster_01783	1.45082	1.73814
m7	Cluster_02486	1.45018	-2.65536
m7	Cluster_04162	1.45006	-0.925636
m24	Cluster_00120	1.44893	0.112839
m7	Cluster_00302	1.44847	1.41533
m7	Cluster_03243	1.44626	-0.162852
m3	Cluster_02662	1.44616	-0.598264
m1	Cluster_04896	1.44556	-1.58577
m1	Cluster_08104	1.4451	0.0254307
m12	Cluster_13439	1.44443	0.180986
m3	Cluster_05292	1.444	0.368138
m7	Cluster_08195	1.44398	0.337941
m1	Cluster_04905	1.44376	1.04374
m12	Cluster_16718	1.4433	-0.5496
m9	Cluster_12954	1.44238	-2.19806
m5	Cluster_02240	1.44091	-0.666818
m3	Cluster_01928	1.43944	-0.161665
m3	Cluster_13480	1.43895	-0.161749
m3	Cluster_04307	1.43821	0.611628
m5	Cluster_13864	1.43644	-0.0905131
m5	Cluster_10868	1.43563	0.667473
m1	Cluster_02058	1.43478	0.666605
m1	Cluster_01849	1.43466	0.148852
m3	Cluster_11744	1.43295	2.06456
m3	Cluster_13567	1.43132	-0.164581
m1	Cluster_03139	1.43074	-1.77717
m12	Cluster_00311	1.43019	-1.40481
m5	Cluster_02123	1.42978	0.0695592
m1	Cluster_06172	1.42886	-1.31295
m1	Cluster_02895	1.42854	0.272454
m12	Cluster_02357	1.42741	-1.06096
m12	Cluster_05854	1.42717	0.861967
m7	Cluster_09128	1.42624	1.31647
m7	Cluster_02137	1.42518	-0.1935
m24	Cluster_00325	1.42452	0.242609
m9	Cluster_10929	1.42412	0.678288
m7	Cluster_02322	1.42401	-0.156081
m3	Cluster_04895	1.42338	0.19364
m9	Cluster_02210	1.42291	0.837155
m7	Cluster_00606	1.42233	-0.413731
m24	Cluster_12302	1.42173	0.952718
m12	Cluster_17897	1.4214	-0.574653
m12	Cluster_00302	1.42107	-0.673359
m5	Cluster_09384	1.42093	0.145764
m3	Cluster_00613	1.42087	-0.58095
m5	Cluster_00320	1.41939	-0.52591
m5	Cluster_13772	1.41915	0.684649
m24	Cluster_02100	1.41898	0.691623
m12	Cluster_06095	1.41845	1.47827
m7	Cluster_07668	1.41825	-0.520446
m3	Cluster_05019	1.41675	2.25948
m7	Cluster_14314	1.41661	-0.706415
m12	Cluster_07590	1.41658	-0.23401
m12	Cluster_06836	1.41517	0.213524
m12	Cluster_03100	1.41379	-1.27106
m3	Cluster_02414	1.41357	-0.511028
m3	Cluster_03820	1.41356	0.425668
m3	Cluster_04776	1.41219	-0.39899
m1	Cluster_08428	1.4103	-0.490805
m12	Cluster_06506	1.40955	-0.835208
m3	Cluster_14923	1.40879	-0.0283531
m24	Cluster_15737	1.40844	0.708063
m7	Cluster_04286	1.40787	-2.02384
m5	Cluster_01449	1.407	-2.58338
m1	Cluster_00400	1.4069	-0.818668
m3	Cluster_05394	1.40638	2.20885
m1	Cluster_02911	1.40613	0.455565
m7	Cluster_01880	1.4061	-0.674278
m24	Cluster_09484	1.40602	0.83646
m3	Cluster_16071	1.40446	-0.441434
m12	Cluster_00178	1.4027	-0.0843849
m1	Cluster_13772	1.40267	-0.148708
m1	Cluster_08427	1.40188	0.0177418
m7	Cluster_05624	1.40136	-0.473459
m7	Cluster_00517	1.40061	-1.15875
m12	Cluster_07096	1.39966	-0.42289
m1	Cluster_01554	1.39965	0.787439
m1	Cluster_00576	1.39773	-0.119639
m5	Cluster_04080	1.39674	-0.194696
m7	Cluster_00028	1.39357	-1.19906
m1	Cluster_13561	1.39294	0.492161
m12	Cluster_07458	1.39242	0.24477
m7	Cluster_13936	1.39214	-0.792528
m24	Cluster_05796	1.39036	0.377061
m5	Cluster_03224	1.3893	0.00919396
m9	Cluster_01051	1.38908	-0.603601
m12	Cluster_02678	1.3886	-1.43767
m1	Cluster_01973	1.3882	0.528905
m9	Cluster_15099	1.38775	-0.460261
m24	Cluster_07361	1.38772	0.381135
m7	Cluster_06150	1.38756	-1.16386
m1	Cluster_05736	1.3871	0.939318
m1	Cluster_00098	1.38708	0.939351
m12	Cluster_12205	1.38589	0.578108
m1	Cluster_07194	1.38444	-0.176412
m3	Cluster_00017	1.38441	0.408414
m3	Cluster_01056	1.38206	-0.23789
m1	Cluster_00571	1.38165	-1.77981
m3	Cluster_03252	1.38115	0.372219
m5	Cluster_00199	1.38026	-1.34239
m24	Cluster_05817	1.38005	0.429004
m12	Cluster_07651	1.37997	-0.445787
m9	Cluster_00362	1.37934	0.751699
m9	Cluster_00660	1.378	2.99388
m1	Cluster_15742	1.37748	-1.22722
m5	Cluster_14296	1.37675	-0.635512
m9	Cluster_08427	1.37657	1.12632
m5	Cluster_04133	1.37655	-2.48905
m5	Cluster_09657	1.37304	-0.139967
m5	Cluster_05832	1.37272	0.0421537
m3	Cluster_09228	1.37237	-0.78376
m12	Cluster_15296	1.37221	-0.995766
m1	Cluster_03976	1.37183	0.831011
m7	Cluster_16238	1.3713	-0.623378
m1	Cluster_11312	1.3706	-1.41588
m12	Cluster_04246	1.36933	-0.0181469
m3	Cluster_08106	1.36899	1.85521
m9	Cluster_14854	1.36871	-0.219747
m7	Cluster_13080	1.36847	-0.86402
m12	Cluster_01127	1.36828	0.60279
m3	Cluster_10711	1.36682	-0.161881
m24	Cluster_14314	1.3664	0.525914
m5	Cluster_00930	1.36552	-0.428251
m12	Cluster_04835	1.36536	1.20244
m12	Cluster_19550	1.36532	1.39701
m12	Cluster_02696	1.36532	-0.606113
m24	Cluster_00533	1.36475	0.0920304
m7	Cluster_16716	1.36343	-0.0408815
m9	Cluster_15687	1.36005	-1.57896
m1	Cluster_01641	1.35996	0.914691
m12	Cluster_06818	1.35988	-0.293786
m12	Cluster_02210	1.35944	-0.515847
m12	Cluster_04421	1.35822	-1.23022
m9	Cluster_18677	1.35796	-0.529201
m7	Cluster_08058	1.35777	0.783448
m1	Cluster_09160	1.35767	0.274028
m5	Cluster_12732	1.35748	0.538821
m1	Cluster_08769	1.35448	0.501763
m7	Cluster_00221	1.35242	-0.664588
m1	Cluster_04321	1.35236	-0.0366864
m12	Cluster_01819	1.35221	0.772983
m12	Cluster_04131	1.35129	-0.436356
m3	Cluster_16373	1.35121	-0.370566
m1	Cluster_12391	1.35119	-0.393002
m12	Cluster_01761	1.3509	1.4096
m5	Cluster_03069	1.35047	-0.600751
m5	Cluster_00055	1.34966	-0.611197
m12	Cluster_06554	1.34948	0.783932
m12	Cluster_06547	1.34902	0.784778
m12	Cluster_00811	1.34892	0.663961
m9	Cluster_00047	1.34883	-0.482349
m5	Cluster_00918	1.3487	-1.03157
m12	Cluster_18996	1.34836	0.853793
m7	Cluster_00316	1.34813	0.237992
m7	Cluster_01457	1.34809	0.00118863
m7	Cluster_00192	1.34652	1.40011
m1	Cluster_02138	1.34633	0.410843
m1	Cluster_00431	1.34633	0.881901
m1	Cluster_07668	1.34573	-1.26273
m24	Cluster_00063	1.34449	-0.0197059
m7	Cluster_00576	1.344	-0.854084
m24	Cluster_05384	1.34289	1.18706
m9	Cluster_07668	1.34272	-1.50127
m12	Cluster_00822	1.34229	2.02848
m3	Cluster_00046	1.34143	0.90424
m9	Cluster_02822	1.34124	-0.065939
m7	Cluster_18932	1.34117	-0.0198009
m9	Cluster_14815	1.33774	-0.512953
m5	Cluster_03243	1.33773	1.56813
m1	Cluster_01037	1.33768	0.324963
m3	Cluster_07800	1.33707	-1.26348
m12	Cluster_01558	1.33486	-0.133179
m1	Cluster_04100	1.33481	0.940566
m1	Cluster_06101	1.33407	-0.216159
m1	Cluster_00349	1.33401	-1.57091
m24	Cluster_02558	1.33394	1.42727
m5	Cluster_04145	1.33381	-1.51416
m3	Cluster_05046	1.33341	0.653753
m12	Cluster_00105	1.33207	-1.84705
m3	Cluster_08428	1.33148	-0.282652
m1	Cluster_15353	1.33068	-1.73942
m9	Cluster_04850	1.32935	0.730327
m7	Cluster_00850	1.32808	0.683256
m24	Cluster_01041	1.32793	0.668271
m24	Cluster_16398	1.32766	1.36709
m3	Cluster_08178	1.32759	0.333587
m5	Cluster_09547	1.32725	0.328543
m3	Cluster_15067	1.32638	-0.52443
m5	Cluster_10745	1.32558	-0.0841688
m7	Cluster_00180	1.32531	-0.363301
m12	Cluster_00550	1.32402	0.333396
m7	Cluster_00265	1.32343	2.02288
m7	Cluster_04146	1.32215	-0.772032
m3	Cluster_15440	1.32208	0.416314
m5	Cluster_05570	1.32134	0.429484
m1	Cluster_08106	1.32129	0.191273
m1	Cluster_02958	1.32125	-0.145887
m12	Cluster_05293	1.32053	1.49602
m1	Cluster_01979	1.31975	0.533524
m1	Cluster_02370	1.31934	0.232809
m24	Cluster_03196	1.31914	0.877143
m24	Cluster_11561	1.31884	0.701969
m9	Cluster_05832	1.31842	-0.723253
m7	Cluster_10120	1.31766	-1.69253
m12	Cluster_02432	1.31738	-0.302024
m24	Cluster_12249	1.31714	0.0479171
m9	Cluster_04508	1.31633	0.475038
m5	Cluster_11766	1.31627	-0.604135
m9	Cluster_06094	1.31493	-0.506428
m5	Cluster_04286	1.3149	-0.153536
m1	Cluster_02132	1.31454	0.959425
m5	Cluster_05394	1.31433	1.6764
m9	Cluster_12372	1.31409	-0.195792
m1	Cluster_13415	1.31321	0.253342
m3	Cluster_02799	1.31216	-0.235464
m7	Cluster_00106	1.31199	0.0526258
m5	Cluster_00395	1.31159	-0.0729141
m7	Cluster_06885	1.3102	-0.1976
m7	Cluster_12880	1.30965	-1.46664
m1	Cluster_09591	1.30962	-0.717984
m9	Cluster_15903	1.30754	-0.131957
m5	Cluster_08878	1.30719	-0.956567
m3	Cluster_10276	1.30703	0.266267
m12	Cluster_04306	1.30688	0.629381
m5	Cluster_02822	1.30613	0.755641
m5	Cluster_10210	1.30456	0.261542
m7	Cluster_11312	1.30449	0.804806
m7	Cluster_09590	1.3044	-0.420981
m24	Cluster_00326	1.30378	-0.0236623
m7	Cluster_03786	1.30327	1.13217
m9	Cluster_00764	1.30325	0.811279
m12	Cluster_08256	1.30315	-0.289738
m5	Cluster_00256	1.30295	-0.292675
m12	Cluster_09831	1.30195	-0.48469
m24	Cluster_15924	1.30193	-0.0729885
m9	Cluster_07369	1.30137	-0.825839
m1	Cluster_08463	1.3013	0.719664
m1	Cluster_09384	1.30045	0.00174794
m1	Cluster_00965	1.29935	-0.0257559
m5	Cluster_03180	1.29915	-4.11131
m5	Cluster_08427	1.29895	-0.141134
m12	Cluster_15432	1.29783	-0.476737
m3	Cluster_06198	1.29777	0.814853
m24	Cluster_02163	1.29717	0.0272269
m1	Cluster_11809	1.29521	-0.399011
m24	Cluster_02300	1.2951	0.0360703
m24	Cluster_11312	1.2949	0.874754
m5	Cluster_06914	1.29448	0.0534318
m3	Cluster_15353	1.2941	-0.0534392
m3	Cluster_10095	1.29403	-1.76318
m3	Cluster_02958	1.294	-0.472772
m9	Cluster_02895	1.29392	-0.527431
m9	Cluster_14810	1.29365	-0.997549
m24	Cluster_13584	1.2932	0.0331219
m7	Cluster_00604	1.29265	0.345863
m1	Cluster_18593	1.28995	0.677459
m3	Cluster_09654	1.28989	-0.299084
m7	Cluster_01983	1.28968	-0.64085
m5	Cluster_01126	1.28935	0.703418
m9	Cluster_12337	1.28722	0.176391
m5	Cluster_08461	1.28702	1.55388
m3	Cluster_08409	1.28631	-0.787382
m3	Cluster_03976	1.28591	-0.37729
m3	Cluster_13530	1.28336	-2.87926
m24	Cluster_02697	1.28211	1.49722
m24	Cluster_04330	1.28209	0.349567
m24	Cluster_16875	1.28155	0.00991106
m1	Cluster_00657	1.28154	2.30497
m24	Cluster_07664	1.28144	0.0285835
m7	Cluster_06744	1.28132	0.799332
m5	Cluster_02922	1.28077	0.733044
m3	Cluster_15884	1.28072	-0.170456
m1	Cluster_04521	1.27973	0.34206
m9	Cluster_05019	1.27935	1.46844
m7	Cluster_09654	1.27893	-0.617759
m3	Cluster_02815	1.27863	1.14916
m7	Cluster_04003	1.27741	-1.90638
m24	Cluster_00316	1.27718	0.0209867
m3	Cluster_08427	1.27619	-0.0526703
m1	Cluster_19644	1.2759	0.55981
m3	Cluster_08878	1.27543	2.71894
m12	Cluster_18646	1.27382	-1.4565
m5	Cluster_06606	1.27299	-0.862148
m1	Cluster_01492	1.27277	-1.63059
m7	Cluster_01362	1.27261	1.08513
m24	Cluster_19081	1.27228	0.015927
m24	Cluster_11771	1.27163	0.450804
m1	Cluster_00810	1.27158	0.250051
m24	Cluster_04321	1.27153	-1.22127
m12	Cluster_01570	1.2715	2.10333
m1	Cluster_02602	1.27124	1.56924
m7	Cluster_19200	1.27091	-0.797581
m12	Cluster_14902	1.27054	0.144642
m9	Cluster_05951	1.27001	0.663086
m5	Cluster_05409	1.2695	0.251805
m5	Cluster_12738	1.26917	-0.249549
m3	Cluster_10210	1.26861	0.196984
m5	Cluster_05410	1.26839	1.20945
m1	Cluster_05378	1.26792	0.409742
m5	Cluster_00625	1.26772	-0.461146
m9	Cluster_02432	1.2675	-0.60348
m1	Cluster_07041	1.2665	-1.07838
m12	Cluster_06094	1.26616	1.13012
m12	Cluster_00227	1.26586	0.546776
m3	Cluster_00744	1.26581	2.2698
m9	Cluster_04166	1.26574	-1.66844
m1	Cluster_00630	1.26544	-1.83934
m1	Cluster_10836	1.26425	-0.0775572
m5	Cluster_13212	1.26402	-0.701139
m1	Cluster_00034	1.26356	-0.800847
m7	Cluster_18996	1.26333	-0.0799244
m7	Cluster_02163	1.26293	-1.40748
m3	Cluster_05385	1.26267	0.603912
m9	Cluster_06201	1.26241	0.375765
m7	Cluster_00430	1.26224	-0.178033
m7	Cluster_05542	1.26208	-1.50331
m24	Cluster_08598	1.26203	1.17272
m7	Cluster_06923	1.26159	0.855525
m7	Cluster_03739	1.26143	1.59184
m12	Cluster_06621	1.26141	0.552476
m5	Cluster_02652	1.26039	-1.27564
m7	Cluster_00953	1.26015	0.844537
m1	Cluster_14810	1.25999	-1.71719
m5	Cluster_16402	1.25902	-0.436795
m7	Cluster_13606	1.25867	0.0384303
m1	Cluster_15341	1.25747	-1.71649
m9	Cluster_00199	1.25741	-0.566633
m9	Cluster_00166	1.25722	-0.0316285
m24	Cluster_18949	1.25688	1.28767
m5	Cluster_18906	1.25685	-1.34369
m7	Cluster_07945	1.25675	-0.429046
m7	Cluster_01623	1.25607	0.686464
m1	Cluster_00265	1.25559	0.38791
m5	Cluster_00516	1.2555	-0.262
m3	Cluster_08779	1.25546	-0.652871
m3	Cluster_15341	1.25507	-0.134288
m5	Cluster_03776	1.25466	0.97811
m7	Cluster_05293	1.25457	0.560369
m1	Cluster_00756	1.25418	0.236414
m12	Cluster_00659	1.254	-0.343233
m7	Cluster_06272	1.25395	-1.04664
m7	Cluster_04166	1.2533	-0.568056
m24	Cluster_03351	1.25273	1.00347
m24	Cluster_04167	1.25267	0.493804
m9	Cluster_06553	1.25236	0.777906
m9	Cluster_06546	1.25233	0.777883
m24	Cluster_05594	1.25134	0.00826418
m12	Cluster_00098	1.25061	0.245732
m24	Cluster_18933	1.25041	0.261938
m9	Cluster_13585	1.24926	0.360606
m12	Cluster_10620	1.24861	0.444132
m3	Cluster_06437	1.24823	-1.24912
m1	Cluster_15854	1.24653	-0.00560791
m3	Cluster_02663	1.24578	0.111799
m9	Cluster_01453	1.2457	-0.0356142
m5	Cluster_15427	1.24521	0.479978
m3	Cluster_00431	1.24502	0.545914
m12	Cluster_06546	1.24404	0.457491
m12	Cluster_06553	1.24282	0.255129
m24	Cluster_05258	1.24259	0.69064
m9	Cluster_00586	1.24219	-0.523605
m1	Cluster_00873	1.24201	-0.363244
m3	Cluster_00206	1.24201	1.61032
m24	Cluster_05913	1.24196	0.424893
m9	Cluster_13161	1.24149	1.22097
m24	Cluster_12204	1.24085	0.0112524
m9	Cluster_01504	1.23996	0.726551
m7	Cluster_04888	1.23954	1.04307
m3	Cluster_01559	1.23854	-1.57788
m12	Cluster_13585	1.23835	-1.0223
m12	Cluster_00338	1.23834	0.151497
m12	Cluster_16652	1.23777	0.232182
m9	Cluster_03983	1.23774	0.934236
m7	Cluster_01477	1.23742	-0.594875
m3	Cluster_00930	1.23712	-0.46106
m5	Cluster_05354	1.23692	1.44403
m12	Cluster_02105	1.23692	-0.351638
m5	Cluster_08631	1.23691	-0.327403
m24	Cluster_13559	1.23662	1.74466
m5	Cluster_07367	1.23604	-0.58462
m1	Cluster_00557	1.23578	0.576967
m1	Cluster_18852	1.23531	0.631386
m1	Cluster_13604	1.23496	-0.249076
m1	Cluster_15459	1.2349	-1.38064
m5	Cluster_05817	1.23411	-2.79132
m5	Cluster_07632	1.23315	-0.752169
m9	Cluster_09367	1.23278	-0.359529
m24	Cluster_15397	1.23245	0.44172
m5	Cluster_01518	1.23078	1.05875
m9	Cluster_05746	1.2307	-0.801679
m1	Cluster_08878	1.23023	-1.15912
m7	Cluster_04300	1.23015	0.0209442
m1	Cluster_07526	1.22985	-0.794606
m1	Cluster_01867	1.22976	0.280336
m3	Cluster_07630	1.22963	-0.0458601
m3	Cluster_10496	1.22935	-0.295677
m3	Cluster_06504	1.22921	0.264005
m3	Cluster_00120	1.22836	0.340969
m9	Cluster_10741	1.22697	1.61681
m9	Cluster_02810	1.22544	1.33625
m3	Cluster_15123	1.22413	-0.479517
m12	Cluster_02663	1.22337	-2.14006
m12	Cluster_08083	1.22213	-1.53713
m1	Cluster_05595	1.22038	0.0909926
m12	Cluster_09083	1.21997	1.62606
m5	Cluster_06012	1.219	-0.426137
m12	Cluster_01559	1.21713	-0.853935
m7	Cluster_02210	1.2163	-0.11198
m12	Cluster_10741	1.21588	-0.258564
m7	Cluster_03100	1.21539	1.37448
m12	Cluster_06838	1.21456	-0.289046
m7	Cluster_01723	1.21369	1.50935
m9	Cluster_01316	1.21312	0.215301
m1	Cluster_02666	1.21303	0.54914
m5	Cluster_01142	1.21197	0.120744
m7	Cluster_00314	1.21084	0.479246
m12	Cluster_12457	1.21045	0.575707
m9	Cluster_02566	1.21036	-1.67277
m5	Cluster_04084	1.20945	0.219337
m12	Cluster_01553	1.20922	-0.6041
m1	Cluster_07367	1.20854	0.329512
m5	Cluster_05690	1.20804	0.336256
m24	Cluster_06095	1.20714	1.38152
m9	Cluster_18933	1.20677	-1.10762
m9	Cluster_03372	1.20567	-0.266087
m7	Cluster_04299	1.20547	-0.0757178
m7	Cluster_04306	1.20493	-1.215
m9	Cluster_04300	1.2049	0.410326
m1	Cluster_05802	1.20474	-0.400823
m1	Cluster_04080	1.20468	-1.46583
m3	Cluster_02252	1.20417	1.41197
m9	Cluster_15854	1.20381	0.681233
m12	Cluster_12391	1.20374	-2.41491
m1	Cluster_05737	1.20358	-0.464141
m24	Cluster_14294	1.20289	-0.0826244
m24	Cluster_18932	1.20257	1.58137
m9	Cluster_04014	1.20206	-1.07866
m24	Cluster_10612	1.20112	0.480173
m3	Cluster_01049	1.20108	-0.472829
m3	Cluster_02702	1.20063	-1.1177
m3	Cluster_07668	1.19973	-0.156545
m9	Cluster_01691	1.19941	-0.529747
m12	Cluster_00081	1.19863	-0.350177
m5	Cluster_02598	1.19791	0.733419
m5	Cluster_05926	1.19746	-0.889773
m7	Cluster_10210	1.1962	1.95242
m1	Cluster_04391	1.19596	-1.34522
m9	Cluster_02558	1.19549	-0.386826
m5	Cluster_14943	1.1954	0.575961
m9	Cluster_07038	1.19502	0.565808
m24	Cluster_12257	1.1948	1.45988
m1	Cluster_00166	1.19451	-0.786865
m24	Cluster_07437	1.19397	1.11632
m3	Cluster_09200	1.19292	2.43661
m1	Cluster_01453	1.1923	0.756664
m1	Cluster_06100	1.19214	-0.847586
m9	Cluster_09831	1.19111	-0.170452
m7	Cluster_10711	1.19103	-0.235943
m24	Cluster_06836	1.19013	-0.00512178
m12	Cluster_00272	1.19012	-0.456186
m24	Cluster_02786	1.19012	0.0197888
m12	Cluster_01814	1.18915	-0.568499
m9	Cluster_05383	1.18814	-0.203751
m9	Cluster_02483	1.18813	-0.501608
m24	Cluster_03088	1.18782	-0.107847
m1	Cluster_05550	1.18779	0.727146
m1	Cluster_00517	1.18751	-0.224163
m12	Cluster_00004	1.18583	0.786276
m3	Cluster_03842	1.18541	0.582195
m5	Cluster_02958	1.18497	-1.39308
m3	Cluster_14469	1.18437	-0.397737
m5	Cluster_00431	1.18434	0.424207
m12	Cluster_12886	1.18274	-1.64832
m1	Cluster_01040	1.1827	-0.532824
m1	Cluster_16873	1.18168	-0.0949237
m5	Cluster_00166	1.18082	-1.01545
m3	Cluster_02678	1.18081	-0.867754
m5	Cluster_04169	1.18019	-0.42148
m1	Cluster_08707	1.18015	0.742684
m1	Cluster_00136	1.17984	1.28429
m3	Cluster_02058	1.1798	-0.307577
m7	Cluster_12688	1.17977	-0.0989452
m12	Cluster_08546	1.17913	-0.338618
m12	Cluster_05394	1.17847	0.630739
m7	Cluster_07953	1.17806	-0.978092
m1	Cluster_04329	1.17681	0.218162
m7	Cluster_00744	1.17601	1.73941
m9	Cluster_07176	1.17543	0.623677
m5	Cluster_02697	1.17509	0.441136
m24	Cluster_08552	1.17498	0.428087
m9	Cluster_00115	1.17425	0.235602
m1	Cluster_01049	1.17389	-1.6876
m3	Cluster_09656	1.17383	-1.32604
m7	Cluster_00338	1.17379	1.09051
m7	Cluster_15353	1.173	0.075262
m3	Cluster_02361	1.17216	-0.426411
m7	Cluster_15099	1.17177	1.0628
m1	Cluster_05346	1.17171	1.29477
m5	Cluster_01368	1.17113	-1.02267
m24	Cluster_15723	1.17021	1.89476
m3	Cluster_00106	1.17012	0.72597
m7	Cluster_07120	1.16976	1.04301
m7	Cluster_13212	1.16908	0.765047
m1	Cluster_07890	1.16869	0.0581983
m9	Cluster_16873	1.16818	-0.526108
m7	Cluster_08288	1.16733	-0.857002
m9	Cluster_06886	1.16724	-0.374407
m1	Cluster_00106	1.1669	1.01952
m5	Cluster_08882	1.16678	0.0846519
m3	Cluster_10497	1.16619	-0.234903
m24	Cluster_16506	1.16582	-0.067281
m5	Cluster_18937	1.16503	-0.391132
m5	Cluster_11312	1.16487	1.08557
m12	Cluster_00288	1.16463	0.694087
m9	Cluster_02958	1.16426	-0.21871
m3	Cluster_04084	1.1642	-0.0130334
m7	Cluster_15193	1.16403	-2.15318
m1	Cluster_13994	1.16355	0.532413
m5	Cluster_00851	1.16337	1.84111
m5	Cluster_03486	1.1632	0.795769
m1	Cluster_12812	1.16225	0.550984
m12	Cluster_15723	1.16217	0.898832
m7	Cluster_14592	1.16186	-1.39322
m5	Cluster_14454	1.16126	-0.490977
m9	Cluster_19472	1.16052	0.0629387
m9	Cluster_02449	1.16018	-1.1248
m7	Cluster_05014	1.15985	0.613468
m5	Cluster_07009	1.15871	0.203198
m24	Cluster_07952	1.1581	-0.0937279
m12	Cluster_09384	1.15793	0.345949
m9	Cluster_01180	1.15645	-2.75769
m12	Cluster_03233	1.15567	0.943263
m24	Cluster_16313	1.1552	-0.0764219
m5	Cluster_03983	1.15507	0.647777
m9	Cluster_02578	1.15486	1.27063
m12	Cluster_00260	1.15484	0.937433
m1	Cluster_15435	1.15475	-1.59946
m1	Cluster_00295	1.15474	0.10966
m1	Cluster_00014	1.1545	1.3541
m12	Cluster_00013	1.15401	-0.595117
m12	Cluster_13022	1.15337	-0.890675
m12	Cluster_01715	1.15332	-0.368071
m9	Cluster_02582	1.1525	1.42155
m3	Cluster_00047	1.15227	0.52432
m1	Cluster_01863	1.15168	1.04835
m5	Cluster_01360	1.15159	-0.457459
m5	Cluster_14031	1.15123	-0.512448
m24	Cluster_12886	1.15078	0.416764
m3	Cluster_18932	1.14988	-0.887251
m7	Cluster_00199	1.14953	0.00574097
m9	Cluster_04017	1.14944	-0.680837
m9	Cluster_06583	1.14919	-1.03129
m5	Cluster_00667	1.14912	1.16786
m5	Cluster_02118	1.14863	-0.224049
m3	Cluster_16109	1.14792	0.741884
m7	Cluster_19221	1.14661	-1.45279
m12	Cluster_08912	1.14546	-0.975028
m24	Cluster_01819	1.14541	0.958127
m1	Cluster_05642	1.14538	1.28092
m12	Cluster_02911	1.1441	-0.354922
m12	Cluster_19187	1.14406	-0.529189
m3	Cluster_00082	1.1436	0.629243
m3	Cluster_08637	1.14305	-0.317744
m9	Cluster_06887	1.14298	0.0387246
m5	Cluster_16981	1.14279	-0.551986
m9	Cluster_13606	1.1423	0.789023
m9	Cluster_02815	1.14226	2.29084
m1	Cluster_00097	1.14187	0.849321
m1	Cluster_05735	1.14187	0.849321
m3	Cluster_01114	1.14185	-0.664609
m5	Cluster_18966	1.14152	-0.597344
m5	Cluster_09978	1.14133	-0.216672
m12	Cluster_07706	1.14068	-1.6334
m1	Cluster_05412	1.14012	-0.894822
m9	Cluster_01849	1.1396	-0.374353
m1	Cluster_01784	1.13901	0.734873
m24	Cluster_13019	1.13849	0.985152
m9	Cluster_01791	1.13614	0.115331
m7	Cluster_00550	1.136	1.10173
m3	Cluster_16618	1.13531	-0.460294
m7	Cluster_07194	1.13512	-0.367338
m9	Cluster_19041	1.13464	-1.26829
m5	Cluster_01035	1.13464	-0.371844
m3	Cluster_05487	1.13456	1.57415
m1	Cluster_19239	1.13347	0.0882702
m9	Cluster_19265	1.13307	-0.652518
m7	Cluster_13126	1.13219	-0.663729
m7	Cluster_01316	1.132	-0.227661
m1	Cluster_08771	1.13179	0.909641
m12	Cluster_02558	1.1315	-0.382156
m1	Cluster_04894	1.13099	-1.25282
m5	Cluster_08207	1.12955	2.08701
m24	Cluster_02616	1.1289	-0.0638437
m3	Cluster_01819	1.12852	-0.294883
m5	Cluster_15924	1.12811	0.693192
m3	Cluster_04162	1.12759	-2.66206
m3	Cluster_08606	1.12748	-1.11747
m12	Cluster_05019	1.12692	1.55154
m1	Cluster_05330	1.12658	1.77639
m1	Cluster_01498	1.12616	0.42609
m24	Cluster_20086	1.12534	-0.0987933
m7	Cluster_00198	1.12485	-1.94069
m12	Cluster_00354	1.12448	-2.51241
m5	Cluster_06215	1.1244	-0.748241
m12	Cluster_01036	1.12329	0.322725
m9	Cluster_06605	1.12246	-1.38256
m7	Cluster_06506	1.12238	0.26068
m3	Cluster_03224	1.12217	0.421234
m5	Cluster_05550	1.12197	0.41313
m5	Cluster_12391	1.1208	-1.1117
m24	Cluster_13018	1.12042	-0.135597
m9	Cluster_07856	1.11888	0.885087
m3	Cluster_00114	1.11856	1.56849
m1	Cluster_06150	1.11773	-0.460988
m1	Cluster_00415	1.11771	0.924282
m5	Cluster_02789	1.11715	-1.5811
m5	Cluster_06923	1.11567	0.237583
m7	Cluster_17897	1.11438	1.5116
m24	Cluster_03210	1.11383	0.1434
m9	Cluster_03976	1.11277	0.823524
m7	Cluster_03051	1.11236	1.14457
m7	Cluster_00573	1.11176	-0.731385
m9	Cluster_14923	1.11163	0.957472
m24	Cluster_04309	1.11079	-0.166297
m12	Cluster_00625	1.10866	-0.315383
m5	Cluster_07339	1.1084	0.279607
m5	Cluster_05950	1.10688	0.316313
m1	Cluster_14954	1.10661	0.00499548
m3	Cluster_05258	1.10642	-0.425435
m1	Cluster_05089	1.10637	0.491877
m9	Cluster_14855	1.10618	-0.495963
m9	Cluster_11561	1.1052	0.470488
m7	Cluster_14810	1.10482	-0.731206
m7	Cluster_05860	1.10426	0.480041
m3	Cluster_08463	1.10414	-0.170201
m7	Cluster_01263	1.10389	0.525305
m24	Cluster_13017	1.10329	0.189371
m1	Cluster_17009	1.10244	0.661714
m1	Cluster_12688	1.10218	-0.307959
m5	Cluster_06861	1.10158	-1.29987
m5	Cluster_08866	1.10094	1.84793
m24	Cluster_04080	1.10087	1.73268
m3	Cluster_01455	1.10086	0.0658357
m9	Cluster_12979	1.10029	-0.497417
m12	Cluster_08673	1.10019	0.909659
m3	Cluster_01970	1.09972	-0.142778
m5	Cluster_04014	1.09971	-0.97211
m5	Cluster_08912	1.09956	0.193102
m9	Cluster_00288	1.09947	0.180237
m1	Cluster_18966	1.09923	-1.53134
m5	Cluster_13567	1.09878	0.426741
m7	Cluster_00260	1.0985	0.64892
m12	Cluster_01802	1.09759	-0.427668
m3	Cluster_05354	1.09751	1.87764
m3	Cluster_00630	1.09737	1.37159
m1	Cluster_05950	1.09725	0.781482
m9	Cluster_14599	1.0971	-0.94622
m1	Cluster_11777	1.09599	0.304659
m5	Cluster_04130	1.09569	-2.00941
m24	Cluster_02810	1.0953	0.329228
m5	Cluster_16618	1.09491	-0.527212
m1	Cluster_08487	1.09423	-0.398224
m3	Cluster_07618	1.09335	-0.12544
m3	Cluster_04896	1.09307	-0.254561
m3	Cluster_00256	1.09272	1.96576
m9	Cluster_05390	1.0913	0.675058
m24	Cluster_12060	1.09031	0.439124
m1	Cluster_10210	1.08975	-0.773138
m9	Cluster_08112	1.08961	-0.681001
m3	Cluster_01849	1.08942	0.135232
m1	Cluster_16402	1.08914	-1.12557
m5	Cluster_08409	1.08883	0.450666
m3	Cluster_08487	1.08873	-0.625082
m3	Cluster_00028	1.08761	-0.602182
m3	Cluster_04324	1.08713	-0.395392
m12	Cluster_02370	1.08688	-0.328172
m5	Cluster_00362	1.08664	-0.0578213
m7	Cluster_14854	1.0854	-0.37196
m9	Cluster_01807	1.08532	-0.335765
m1	Cluster_08288	1.08495	0.677145
m7	Cluster_07890	1.08292	-1.11343
m7	Cluster_00117	1.0827	-0.0102498
m7	Cluster_01938	1.08232	-0.246448
m12	Cluster_09223	1.08192	0.908863
m1	Cluster_05259	1.08169	0.912729
m7	Cluster_13919	1.08167	-0.0492321
m5	Cluster_00105	1.08148	-0.0782414
m7	Cluster_04308	1.08146	-0.0663318
m12	Cluster_02695	1.08144	0.627868
m12	Cluster_02708	1.08137	0.211517
m5	Cluster_09746	1.08091	-0.388828
m5	Cluster_10094	1.08064	-0.978694
m1	Cluster_15903	1.07999	0.966113
m9	Cluster_02209	1.07996	-0.328347
m1	Cluster_00288	1.0798	1.02049
m7	Cluster_11072	1.07971	-0.327606
m9	Cluster_15094	1.07967	-0.438071
m5	Cluster_05624	1.07943	-0.354171
m9	Cluster_07669	1.07797	0.528064
m9	Cluster_07665	1.07797	0.528064
m12	Cluster_09218	1.07718	0.903751
m7	Cluster_08289	1.07679	-0.648967
m9	Cluster_08468	1.0764	0.800612
m5	Cluster_00576	1.07619	0.0506408
m1	Cluster_12979	1.07544	-0.49735
m5	Cluster_14392	1.07528	1.07859
m24	Cluster_00582	1.07466	0.221351
m7	Cluster_14223	1.07325	-0.0481887
m12	Cluster_02219	1.07254	1.0442
m12	Cluster_06286	1.07202	0.587034
m12	Cluster_19265	1.07182	0.263805
m9	Cluster_03245	1.07158	0.141329
m9	Cluster_06449	1.07101	-0.257675
m5	Cluster_02558	1.07002	-1.9868
m9	Cluster_00741	1.07001	-0.338008
m5	Cluster_16923	1.06945	0.191652
m7	Cluster_00047	1.06928	0.216265
m3	Cluster_02807	1.06908	-4.90174
m5	Cluster_05598	1.06882	1.424
m9	Cluster_04169	1.0681	-1.88325
m5	Cluster_02496	1.06748	1.30427
m12	Cluster_16154	1.06738	-0.639151
m3	Cluster_01710	1.06737	0.201096
m1	Cluster_01976	1.06653	0.900797
m24	Cluster_14223	1.06596	0.65415
m12	Cluster_06886	1.06445	-1.86482
m12	Cluster_01555	1.06344	-0.5289
m7	Cluster_01453	1.0633	1.28464
m5	Cluster_04166	1.06304	-0.330989
m12	Cluster_07301	1.06302	-0.20855
m7	Cluster_07350	1.06096	-1.56307
m3	Cluster_07567	1.06092	1.28134
m1	Cluster_02663	1.06035	1.18209
m7	Cluster_03083	1.06002	1.90532
m7	Cluster_04322	1.05953	-0.275329
m1	Cluster_04323	1.05903	0.644763
m1	Cluster_13567	1.05879	0.23021
m5	Cluster_00941	1.05653	0.412145
m1	Cluster_06719	1.05492	-1.26651
m12	Cluster_00074	1.05421	0.632026
m12	Cluster_08634	1.05374	1.01878
m5	Cluster_00198	1.0536	-1.20457
m12	Cluster_05192	1.05325	-0.323776
m12	Cluster_00639	1.05284	-0.326828
m1	Cluster_05690	1.0522	0.765308
m9	Cluster_11087	1.05212	0.091357
m5	Cluster_02690	1.05209	-1.19464
m1	Cluster_08631	1.05198	0.685745
m12	Cluster_07068	1.05166	0.023139
m24	Cluster_03983	1.05148	0.370598
m1	Cluster_01539	1.05092	0.321645
m9	Cluster_14805	1.05092	-0.38232
m7	Cluster_01127	1.0509	0.743127
m7	Cluster_08291	1.0505	-0.329682
m1	Cluster_02502	1.05	-1.31806
m7	Cluster_14538	1.04983	-1.31443
m3	Cluster_00115	1.04978	1.68666
m7	Cluster_00004	1.04866	-0.0710226
m12	Cluster_08548	1.04726	0.0571361
m1	Cluster_12337	1.04635	-1.63064
m1	Cluster_01555	1.04608	0.819821
m9	Cluster_01383	1.04605	0.530178
m24	Cluster_01908	1.0457	0.503151
m9	Cluster_00661	1.04559	-0.474346
m5	Cluster_02137	1.04546	-0.0314208
m1	Cluster_07368	1.04517	-1.28056
m5	Cluster_00599	1.04506	1.49952
m7	Cluster_13054	1.04442	-0.49267
m5	Cluster_00324	1.04437	0.536455
m24	Cluster_14096	1.04409	-0.220182
m9	Cluster_03102	1.04338	1.35911
m3	Cluster_15176	1.04278	0.749964
m3	Cluster_00295	1.04268	0.284441
m12	Cluster_04017	1.0426	-0.668837
m12	Cluster_02372	1.04192	-1.46551
m9	Cluster_12886	1.04192	0.589942
m7	Cluster_15427	1.0416	-0.159096
m5	Cluster_00847	1.04139	-1.24055
m9	Cluster_09745	1.04131	-0.201103
m3	Cluster_10406	1.04129	-0.407455
m1	Cluster_15884	1.04128	1.1669
m9	Cluster_01358	1.04077	1.22508
m12	Cluster_04147	1.03868	-0.606827
m9	Cluster_06158	1.03621	0.853958
m5	Cluster_19389	1.03615	0.914541
m1	Cluster_04131	1.03607	1.20867
m9	Cluster_02834	1.03592	-0.746227
m24	Cluster_07371	1.03554	0.601789
m12	Cluster_00605	1.03539	0.784076
m12	Cluster_04330	1.03466	-1.07771
m9	Cluster_02639	1.03449	0.80972
m12	Cluster_08188	1.03411	-0.133475
m7	Cluster_00607	1.03386	-0.315343
m7	Cluster_01570	1.03308	1.79608
m24	Cluster_02239	1.03307	1.17269
m1	Cluster_09223	1.03281	-0.247613
m3	Cluster_00659	1.03232	-0.996158
m12	Cluster_04293	1.03227	-0.605631
m12	Cluster_04014	1.03189	-0.84184
m5	Cluster_18907	1.03162	-1.15842
m5	Cluster_04131	1.03158	-1.8052
m7	Cluster_00267	1.03127	1.20446
m24	Cluster_06432	1.03117	-0.227389
m9	Cluster_08453	1.03076	0.871843
m7	Cluster_13911	1.03043	-0.399509
m1	Cluster_07045	1.02931	-0.836732
m1	Cluster_00941	1.02895	0.154717
m7	Cluster_03210	1.02892	0.117377
m1	Cluster_07669	1.0279	0.0119562
m1	Cluster_07665	1.02775	0.0122721
m7	Cluster_02598	1.0274	0.333098
m9	Cluster_03180	1.0273	1.23577
m5	Cluster_11072	1.02714	-0.27837
m9	Cluster_08634	1.02634	0.367245
m1	Cluster_12125	1.02629	0.436777
m5	Cluster_00054	1.02551	-0.972814
m5	Cluster_00850	1.02542	0.196302
m7	Cluster_00532	1.02523	0.475362
m5	Cluster_04306	1.02504	-1.81444
m1	Cluster_06192	1.02502	0.493637
m12	Cluster_01849	1.02463	-0.9567
m24	Cluster_03114	1.02351	-0.217674
m5	Cluster_02209	1.02294	0.37359
m9	Cluster_00400	1.02281	0.724815
m1	Cluster_08323	1.02262	-1.60801
m5	Cluster_05349	1.02226	-0.624265
m9	Cluster_02574	1.02224	-0.493501
m12	Cluster_02916	1.02132	1.54439
m9	Cluster_06897	1.02085	1.92131
m5	Cluster_09654	1.01996	0.577432
m3	Cluster_04322	1.01994	-0.505144
m7	Cluster_14531	1.01883	-3.28604
m1	Cluster_00794	1.01779	-1.64819
m3	Cluster_03983	1.01748	1.35351
m12	Cluster_00263	1.01745	-2.29282
m24	Cluster_00774	1.01658	-0.22653
m24	Cluster_00575	1.01646	-0.0987179
m12	Cluster_04324	1.01624	-1.09531
m7	Cluster_12391	1.01602	-0.164436
m1	Cluster_19187	1.01581	-1.29724
m24	Cluster_02595	1.01573	-0.177685
m5	Cluster_16096	1.0153	-0.228516
m1	Cluster_05710	1.01527	0.676153
m7	Cluster_00285	1.01499	-0.192071
m7	Cluster_00326	1.01497	-0.349617
m3	Cluster_00151	1.01476	-0.577659
m9	Cluster_10595	1.01421	0.16009
m9	Cluster_04488	1.01379	-0.282027
m9	Cluster_01040	1.01331	0.386819
m9	Cluster_02508	1.0132	1.97848
m12	Cluster_18417	1.01305	-0.269833
m9	Cluster_10038	1.01283	-0.913202
m5	Cluster_09831	1.01265	-1.44811
m12	Cluster_01956	1.0119	0.263615
m7	Cluster_02103	1.01158	-2.9169
m12	Cluster_19417	1.01154	0.256232
m12	Cluster_06555	1.00946	0.0161029
m3	Cluster_08453	1.00925	-0.336148
m12	Cluster_16136	1.0088	-0.604527
m24	Cluster_03347	1.0086	1.87667
m7	Cluster_04080	1.00808	-1.89532
m1	Cluster_05292	1.00767	0.249539
m1	Cluster_02083	1.00736	0.692311
m9	Cluster_12122	1.0069	0.23799
m9	Cluster_02253	1.00636	-2.89795
m1	Cluster_01834	1.00624	0.760913
m9	Cluster_00598	1.00609	1.99259
m12	Cluster_06897	1.00568	-2.31967
m24	Cluster_03089	1.00544	-1.58197
m24	Cluster_18948	1.00496	-0.243509
m1	Cluster_08107	1.0046	0.885093
m7	Cluster_01147	1.00416	-0.287149
m5	Cluster_11777	1.00389	-0.726137
m1	Cluster_09978	1.00319	-0.0718269
m24	Cluster_02959	1.00287	-0.196479
m3	Cluster_03661	1.00236	1.26617
m5	Cluster_10173	1.00157	-1.86305
m3	Cluster_13537	1.00146	-1.89732
m24	Cluster_08821	1.00115	-1.15942
m5	Cluster_04226	1.00109	-0.879871
m9	Cluster_06395	1.00025	0.266554
m9	Cluster_06987	1.00001	0.0255109
m3	Cluster_06609	0.99974	-0.323325
m3	Cluster_07707	0.999299	-3.9869
m24	Cluster_13023	0.998968	-0.160226
m7	Cluster_00847	0.998635	0.68778
m1	Cluster_13408	0.998222	0.00629715
m7	Cluster_18986	0.998072	-0.455698
m5	Cluster_00492	0.99699	1.27297
m12	Cluster_07103	0.996951	-0.379581
m12	Cluster_00531	0.995296	0.895631
m9	Cluster_07890	0.994448	-0.0997755
m5	Cluster_04017	0.994405	-0.455998
m12	Cluster_16395	0.994162	-0.333364
m5	Cluster_11744	0.994126	0.325775
m1	Cluster_12886	0.994075	-1.61542
m24	Cluster_04354	0.994036	0.308545
m3	Cluster_15453	0.993523	0.718059
m1	Cluster_04895	0.993218	0.332649
m1	Cluster_01532	0.993203	1.32837
m5	Cluster_03252	0.993178	-0.112338
m1	Cluster_00414	0.993121	0.650534
m7	Cluster_19472	0.992803	-0.316667
m1	Cluster_00846	0.992639	-0.320746
m12	Cluster_01180	0.992523	-0.376063
m9	Cluster_02103	0.992111	1.01505
m9	Cluster_01913	0.991298	0.26171
m5	Cluster_12665	0.991202	-0.602452
m3	Cluster_10595	0.990272	-1.47732
m24	Cluster_04424	0.990271	0.41215
m9	Cluster_01477	0.990157	-2.03732
m24	Cluster_00262	0.989135	1.14469
m3	Cluster_00641	0.988566	-3.05289
m3	Cluster_04330	0.988282	-0.367821
m9	Cluster_06454	0.987979	-0.802906
m5	Cluster_00115	0.986726	0.758957
m5	Cluster_01648	0.98649	-0.461801
m24	Cluster_01557	0.986345	0.505799
m12	Cluster_08347	0.985871	0.226323
m3	Cluster_16602	0.985814	-0.169614
m9	Cluster_09208	0.985388	-0.117808
m24	Cluster_13330	0.985012	0.900817
m3	Cluster_00199	0.984855	0.479155
m3	Cluster_00520	0.984698	-0.92645
m12	Cluster_02106	0.983348	-0.663801
m9	Cluster_17009	0.982818	0.968531
m7	Cluster_14913	0.981781	-1.24167
m12	Cluster_15689	0.981417	0.960387
m24	Cluster_04322	0.981372	-0.128787
m12	Cluster_02789	0.98126	0.266072
m1	Cluster_09455	0.981209	-0.992113
m1	Cluster_16696	0.980982	-1.43496
m7	Cluster_04169	0.980932	-0.919902
m12	Cluster_05550	0.98049	0.905954
[truncated: 14,493 more rows]

## Sheet: F+_loadings_HILIC_neg
Month [C]	Feature ID	Axis1	Axis2
m9	Cluster_01532	-8.33944	-1.41122
m9	Cluster_04131	-7.88752	-1.37752
m24	Cluster_09656	-6.51714	-1.03388
m9	Cluster_13161	-6.31365	-1.12707
m9	Cluster_02095	-6.03589	-1.1254
m9	Cluster_08128	-5.77681	-1.03716
m12	Cluster_01229	-5.74068	-4.04698
m24	Cluster_00085	-5.65328	-1.02961
m12	Cluster_01863	-5.64817	-1.62769
m24	Cluster_06603	-5.60281	-1.74087
m24	Cluster_00153	-5.25086	-1.22736
m1	Cluster_05796	-5.15422	-1.95425
m12	Cluster_09719	-5.08942	10.1573
m9	Cluster_10595	-5.08902	-0.859761
m9	Cluster_05091	-4.86979	-0.866294
m7	Cluster_00314	-4.71963	-0.950579
m9	Cluster_01134	-4.54736	-1.21409
m24	Cluster_01055	-4.53908	-1.18147
m12	Cluster_03243	-4.4775	8.86096
m1	Cluster_03232	-4.34796	-0.473334
m12	Cluster_01532	-4.29932	-0.840208
m5	Cluster_01970	-4.28466	-2.37821
m1	Cluster_02602	-4.26998	-0.69403
m12	Cluster_04422	-4.22001	-5.67039
m24	Cluster_00098	-4.21645	0.838723
m1	Cluster_11744	-4.18056	-0.924031
m12	Cluster_01555	-4.16241	0.0403065
m3	Cluster_13536	-4.15054	-1.39166
m9	Cluster_02098	-4.14605	-8.8905
m9	Cluster_05390	-4.09171	-0.73949
m1	Cluster_00636	-4.06036	0.379411
m24	Cluster_15854	-4.00749	-0.677304
m3	Cluster_00636	-3.9981	0.667514
m5	Cluster_02764	-3.99639	0.828799
m3	Cluster_00657	-3.969	-0.433171
m9	Cluster_00586	-3.88748	-0.641599
m5	Cluster_02770	-3.87931	0.774489
m24	Cluster_00134	-3.87614	-2.38799
m24	Cluster_05736	-3.87307	0.439699
m12	Cluster_00066	-3.84805	-2.46114
m3	Cluster_00858	-3.83075	0.102767
m24	Cluster_18937	-3.82913	10.1939
m3	Cluster_01913	-3.79946	1.07322
m1	Cluster_15842	-3.79189	0.745171
m1	Cluster_02702	-3.75776	-1.7196
m9	Cluster_05571	-3.74363	-0.781955
m3	Cluster_00198	-3.737	1.66235
m9	Cluster_07917	-3.69801	-0.615522
m12	Cluster_01802	-3.69658	1.45622
m1	Cluster_02696	-3.6479	1.96277
m5	Cluster_01913	-3.64753	0.246452
m24	Cluster_01554	-3.64156	3.07474
m24	Cluster_00255	-3.61265	-2.07715
m24	Cluster_00086	-3.6068	-1.28804
m3	Cluster_09748	-3.57555	-0.351337
m5	Cluster_08631	-3.57081	2.31198
m12	Cluster_03112	-3.54148	-1.90593
m3	Cluster_05330	-3.5344	-0.638192
m12	Cluster_05737	-3.52544	-0.912484
m5	Cluster_13606	-3.50432	-2.02318
m12	Cluster_05642	-3.5021	0.0488548
m3	Cluster_13530	-3.45243	-1.71598
m1	Cluster_08429	-3.44642	-0.79202
m24	Cluster_00136	-3.43566	-3.72118
m24	Cluster_00014	-3.42774	-3.69358
m9	Cluster_00918	-3.41822	-0.56224
m9	Cluster_00066	-3.41798	-0.327452
m7	Cluster_15959	-3.4155	-0.300818
m12	Cluster_10759	-3.37845	-2.7182
m12	Cluster_01083	-3.37325	6.79794
m3	Cluster_08461	-3.3345	-0.444301
m3	Cluster_13537	-3.3278	-1.4213
m3	Cluster_10929	-3.32032	-3.04538
m12	Cluster_01976	-3.31089	-0.855552
m9	Cluster_06983	-3.30941	-0.568793
m7	Cluster_01498	-3.30776	0.502175
m5	Cluster_13530	-3.29782	-3.73401
m5	Cluster_10929	-3.29025	-2.72146
m9	Cluster_06421	-3.27527	-0.518533
m1	Cluster_05076	-3.27387	-1.15192
m7	Cluster_01970	-3.26987	-2.05812
m12	Cluster_01554	-3.26564	1.28221
m1	Cluster_15176	-3.259	0.100856
m7	Cluster_07301	-3.25851	-2.7887
m7	Cluster_07306	-3.25706	-2.78904
m3	Cluster_17207	-3.25437	0.00742305
m7	Cluster_07917	-3.20915	-1.36585
m24	Cluster_00074	-3.16831	-1.86657
m12	Cluster_04162	-3.16808	-0.451076
m3	Cluster_15403	-3.14576	-3.47005
m3	Cluster_10165	-3.14202	2.61429
m7	Cluster_07440	-3.1409	1.76608
m5	Cluster_07152	-3.13977	0.452965
m7	Cluster_06621	-3.12034	-2.98969
m5	Cluster_00256	-3.09309	3.20818
m9	Cluster_04324	-3.08165	3.04959
m3	Cluster_00256	-3.07288	-0.966516
m5	Cluster_09971	-3.07234	-2.07259
m1	Cluster_00638	-3.06755	-1.6659
m12	Cluster_04323	-3.05542	1.15544
m24	Cluster_01555	-3.05391	3.58236
m24	Cluster_03243	-3.05134	9.41468
m1	Cluster_02184	-3.0164	-2.61349
m1	Cluster_00653	-3.0094	2.06646
m7	Cluster_13408	-2.99344	-0.178473
m3	Cluster_00906	-2.98954	0.354142
m24	Cluster_04017	-2.97029	0.370471
m24	Cluster_01056	-2.96677	-0.933071
m3	Cluster_07152	-2.96558	-0.396931
m7	Cluster_00607	-2.96547	0.264614
m3	Cluster_07411	-2.9556	1.22204
m9	Cluster_11177	-2.9556	-0.491341
m3	Cluster_08771	-2.9378	-1.90751
m1	Cluster_01383	-2.93672	-1.31064
m1	Cluster_08428	-2.92809	-0.208209
m9	Cluster_02695	-2.92663	-0.460959
m1	Cluster_07152	-2.92422	-0.193296
m9	Cluster_02127	-2.91758	3.99134
m1	Cluster_07690	-2.90619	0.453764
m3	Cluster_05863	-2.90399	0.774736
m9	Cluster_09615	-2.90259	-5.60249
m24	Cluster_01863	-2.89842	-0.470329
m1	Cluster_09621	-2.89483	-1.27654
m7	Cluster_04131	-2.86792	0.160046
m24	Cluster_01802	-2.86675	2.69427
m1	Cluster_06719	-2.85693	-1.36439
m1	Cluster_01417	-2.84826	-1.38079
m9	Cluster_02257	-2.84116	-0.576161
m1	Cluster_15296	-2.83657	-1.35209
m5	Cluster_08453	-2.82711	2.62669
m1	Cluster_10095	-2.82484	-2.84338
m12	Cluster_00255	-2.81859	-5.01763
m3	Cluster_08162	-2.81546	-0.0302816
m5	Cluster_04246	-2.81208	1.96223
m9	Cluster_01908	-2.80857	-0.491657
m7	Cluster_00922	-2.80775	-1.39505
m24	Cluster_00348	-2.80375	-0.594756
m1	Cluster_00055	-2.79482	-1.7278
m9	Cluster_05594	-2.79274	3.09394
m7	Cluster_01653	-2.77815	-0.586255
m9	Cluster_00499	-2.77624	9.07692
m24	Cluster_15723	-2.7751	-0.393698
m3	Cluster_00314	-2.76833	3.29238
m5	Cluster_07632	-2.76716	-2.28129
m5	Cluster_06404	-2.76333	-0.570748
m7	Cluster_00492	-2.76262	-0.581327
m3	Cluster_14031	-2.75537	-0.0608834
m12	Cluster_02127	-2.75434	-4.24848
m7	Cluster_04833	-2.7513	0.00157448
m12	Cluster_06707	-2.73367	-2.94009
m5	Cluster_01570	-2.73102	-1.14572
m1	Cluster_07689	-2.72898	1.70335
m3	Cluster_00055	-2.72258	-1.70888
m5	Cluster_09371	-2.71934	-1.64834
m5	Cluster_03384	-2.70788	-3.19587
m7	Cluster_11717	-2.70388	0.876801
m12	Cluster_19860	-2.69584	-3.36366
m3	Cluster_00663	-2.69511	-2.6107
m9	Cluster_01229	-2.69021	-4.94849
m3	Cluster_16136	-2.6895	-0.841765
m9	Cluster_09367	-2.68914	-0.450321
m1	Cluster_00639	-2.68648	-0.49355
m9	Cluster_01653	-2.68564	-0.432637
m5	Cluster_03016	-2.68234	1.11032
m3	Cluster_10095	-2.67905	-0.230992
m7	Cluster_00431	-2.67803	-1.37403
m12	Cluster_01814	-2.67449	1.02744
m5	Cluster_02118	-2.66364	-0.621411
m3	Cluster_02160	-2.66354	2.05556
m7	Cluster_02770	-2.65322	0.812012
m1	Cluster_16109	-2.64674	-2.73521
m1	Cluster_00469	-2.64556	0.746496
m5	Cluster_08912	-2.63031	-1.29413
m1	Cluster_00713	-2.62916	0.939625
m5	Cluster_02935	-2.62455	0.970714
m24	Cluster_00001	-2.62299	-2.72285
m3	Cluster_07255	-2.62202	1.15098
m3	Cluster_03052	-2.60735	2.70874
m24	Cluster_04169	-2.60621	6.24085
m9	Cluster_01346	-2.60226	-0.596347
m5	Cluster_05545	-2.60216	-0.573271
m7	Cluster_14096	-2.5926	0.0579943
m3	Cluster_07800	-2.59185	-0.592807
m3	Cluster_10811	-2.58955	-0.246927
m1	Cluster_00598	-2.58705	0.521893
m12	Cluster_05391	-2.58542	-1.57248
m24	Cluster_02002	-2.57203	-0.958509
m9	Cluster_08055	-2.57049	-0.433255
m3	Cluster_08453	-2.57012	-0.235427
m7	Cluster_05595	-2.56284	-1.89171
m1	Cluster_14455	-2.55985	0.194476
m1	Cluster_00048	-2.55744	-0.993979
m3	Cluster_09371	-2.55717	-0.333704
m12	Cluster_16398	-2.55284	-0.604544
m5	Cluster_01037	-2.54924	-0.790204
m1	Cluster_00090	-2.54804	-2.7105
m24	Cluster_00050	-2.54528	-3.92769
m9	Cluster_11698	-2.54439	-0.465992
m12	Cluster_06216	-2.537	-5.77787
m9	Cluster_01863	-2.52981	0.762888
m9	Cluster_05391	-2.52485	-0.584991
m1	Cluster_08162	-2.52419	0.282362
m7	Cluster_17036	-2.52398	0.279853
m7	Cluster_07372	-2.52189	1.3987
m7	Cluster_02764	-2.5211	1.60979
m5	Cluster_16577	-2.51977	1.50859
m7	Cluster_02916	-2.5152	-1.40477
m3	Cluster_08427	-2.51482	0.333772
m7	Cluster_04133	-2.51398	0.820917
m5	Cluster_05486	-2.51067	-0.00226221
m7	Cluster_03102	-2.51003	-3.13085
m9	Cluster_04162	-2.50403	1.8345
m5	Cluster_09748	-2.50298	-1.68894
m1	Cluster_09386	-2.50194	-1.70119
m12	Cluster_15111	-2.50042	-0.965324
m5	Cluster_00858	-2.49968	-1.94394
m7	Cluster_04130	-2.4942	0.468583
m9	Cluster_00106	-2.49286	-0.568737
m9	Cluster_04133	-2.48802	-0.396918
m9	Cluster_00134	-2.48433	-2.20611
m7	Cluster_03052	-2.48024	-0.282856
m3	Cluster_07689	-2.47464	-0.509066
m9	Cluster_00050	-2.47333	-1.01675
m5	Cluster_04100	-2.47282	0.790905
m3	Cluster_01104	-2.46555	0.219046
m9	Cluster_08112	-2.46173	-0.411845
m9	Cluster_01554	-2.46112	0.00915834
m5	Cluster_00636	-2.46027	1.87284
m1	Cluster_09384	-2.45639	0.413845
m5	Cluster_16402	-2.45151	-2.19776
m1	Cluster_18966	-2.4503	-1.21951
m5	Cluster_03976	-2.44732	0.646023
m1	Cluster_01917	-2.44618	0.948661
m5	Cluster_05330	-2.44406	-1.49573
m5	Cluster_02983	-2.44257	-3.673
m5	Cluster_04867	-2.43998	0.400258
m5	Cluster_11967	-2.43997	-1.11139
m7	Cluster_03384	-2.43985	-3.2158
m1	Cluster_02281	-2.43763	-1.10084
m3	Cluster_02123	-2.43654	-0.787965
m12	Cluster_00097	-2.43056	-0.143965
m12	Cluster_00098	-2.42695	-1.15945
m7	Cluster_02956	-2.42441	1.03198
m5	Cluster_00657	-2.41738	-1.79052
m1	Cluster_14402	-2.41615	0.480294
m12	Cluster_05735	-2.41253	-0.150295
m5	Cluster_13536	-2.41021	-1.55337
m3	Cluster_02870	-2.40319	0.403714
m3	Cluster_04018	-2.40157	-0.900482
m3	Cluster_04300	-2.40031	0.966774
m7	Cluster_00653	-2.39899	0.103169
m9	Cluster_07365	-2.39728	-0.379912
m7	Cluster_16746	-2.39356	-0.671034
m12	Cluster_05736	-2.38592	-1.1732
m5	Cluster_06859	-2.38486	-2.26452
m9	Cluster_00341	-2.382	-0.971653
m7	Cluster_13606	-2.38084	-1.52593
m5	Cluster_11717	-2.37995	0.736557
m5	Cluster_00192	-2.37841	-2.17834
m3	Cluster_04308	-2.37527	-0.111394
m1	Cluster_02291	-2.37459	0.414228
m5	Cluster_02924	-2.37435	-2.49939
m1	Cluster_09385	-2.37323	0.189356
m7	Cluster_08427	-2.3656	-0.521998
m1	Cluster_09371	-2.36534	1.89875
m24	Cluster_00189	-2.35647	-4.11556
m9	Cluster_05957	-2.3547	-0.93879
m9	Cluster_00135	-2.35219	-0.934304
m3	Cluster_03081	-2.35038	-0.17344
m5	Cluster_11744	-2.34552	1.13855
m7	Cluster_00249	-2.3434	-3.55416
m7	Cluster_06829	-2.34313	-3.55341
m9	Cluster_08580	-2.34204	-0.366367
m1	Cluster_13239	-2.3394	1.22076
m3	Cluster_15111	-2.33293	0.317384
m5	Cluster_01368	-2.33042	0.636935
m7	Cluster_11398	-2.3208	0.829776
m5	Cluster_03305	-2.31806	1.12181
m1	Cluster_00212	-2.31604	-1.17978
m5	Cluster_05263	-2.31483	-0.561251
m1	Cluster_09978	-2.31315	-1.98755
m7	Cluster_00598	-2.31214	-0.13846
m1	Cluster_05047	-2.31079	-1.13941
m7	Cluster_07255	-2.31001	1.41161
m5	Cluster_02652	-2.30921	-0.462916
m7	Cluster_02647	-2.30646	0.870035
m24	Cluster_01976	-2.29796	-0.301525
m24	Cluster_05738	-2.29539	1.13247
m1	Cluster_13008	-2.29532	0.138629
m24	Cluster_00099	-2.29422	1.1322
m5	Cluster_00054	-2.29229	-1.05284
m5	Cluster_03232	-2.28954	-1.12093
m24	Cluster_13773	-2.28821	-0.479164
m5	Cluster_05690	-2.28219	-0.628671
m1	Cluster_05353	-2.28085	-1.11804
m3	Cluster_08462	-2.27966	0.101205
m7	Cluster_01544	-2.27939	-0.0146844
m3	Cluster_16302	-2.27461	-0.45173
m3	Cluster_13690	-2.27209	-0.319133
m5	Cluster_12505	-2.27137	1.30765
m12	Cluster_01540	-2.26486	0.69206
m5	Cluster_04907	-2.2621	-1.87378
m1	Cluster_03291	-2.26035	-0.618124
m3	Cluster_03252	-2.25838	0.961339
m12	Cluster_04329	-2.25407	0.830104
m9	Cluster_02116	-2.25361	-0.427886
m7	Cluster_00256	-2.25021	1.29388
m7	Cluster_00390	-2.24566	1.58365
m7	Cluster_04300	-2.24541	-0.153055
m7	Cluster_10173	-2.24466	0.68916
m1	Cluster_00120	-2.2428	-1.23299
m7	Cluster_05594	-2.24025	1.53086
m12	Cluster_00019	-2.23859	-3.09927
m1	Cluster_08106	-2.23801	-1.55981
m7	Cluster_09971	-2.23584	-1.42979
m5	Cluster_18852	-2.23582	0.696208
m3	Cluster_15929	-2.22977	-0.4679
m7	Cluster_16816	-2.22828	0.420416
m7	Cluster_04888	-2.22641	1.27037
m5	Cluster_10855	-2.21918	1.11463
m7	Cluster_10811	-2.21827	0.380387
m9	Cluster_00047	-2.21799	-0.161208
m3	Cluster_16538	-2.2159	-0.809821
m1	Cluster_00021	-2.21223	1.36786
m1	Cluster_00255	-2.20897	-1.47797
m24	Cluster_00124	-2.19941	1.06211
m5	Cluster_07917	-2.19708	0.7717
m7	Cluster_08453	-2.19324	1.89309
m5	Cluster_00628	-2.1869	1.63734
m3	Cluster_01457	-2.18577	-0.267288
m1	Cluster_02652	-2.18395	-1.87054
m3	Cluster_12732	-2.18329	0.523115
m7	Cluster_15724	-2.18025	0.111293
m5	Cluster_00338	-2.1775	0.787594
m7	Cluster_02163	-2.17682	1.59649
m3	Cluster_06431	-2.17614	0.928955
m1	Cluster_00599	-2.17462	1.43634
m5	Cluster_00043	-2.17348	-0.0257013
m12	Cluster_00499	-2.17222	-3.74143
m1	Cluster_10758	-2.17209	-1.82414
m7	Cluster_19187	-2.1708	-0.935633
m7	Cluster_16798	-2.16955	-0.37276
m3	Cluster_00390	-2.16652	0.45414
m5	Cluster_16881	-2.16524	1.28561
m1	Cluster_15767	-2.16479	-1.0636
m5	Cluster_03180	-2.16315	-2.47719
m3	Cluster_14296	-2.16276	-0.319999
m5	Cluster_01453	-2.16221	0.933902
m3	Cluster_05809	-2.15834	-1.87781
m7	Cluster_14592	-2.15818	2.84421
m3	Cluster_02240	-2.15447	-0.338633
m3	Cluster_13547	-2.15426	0.0288654
m5	Cluster_00055	-2.15408	-1.71391
m7	Cluster_10929	-2.1528	-1.22433
m5	Cluster_08427	-2.15216	0.104731
m7	Cluster_08579	-2.15162	-0.199326
m5	Cluster_06268	-2.15125	-1.44053
m7	Cluster_12452	-2.15115	1.94336
m24	Cluster_04166	-2.14948	6.37008
m7	Cluster_00028	-2.14765	0.867199
m9	Cluster_01802	-2.14759	0.0248118
m7	Cluster_00031	-2.14706	-2.09882
m3	Cluster_00607	-2.14504	-0.362514
m1	Cluster_00028	-2.13971	-0.0219432
m24	Cluster_00004	-2.13793	-1.23341
m3	Cluster_05346	-2.135	-0.900182
m1	Cluster_13054	-2.13493	0.656371
m1	Cluster_01913	-2.13441	-0.0203909
m12	Cluster_03051	-2.13131	4.2618
m7	Cluster_12954	-2.13005	0.156452
m5	Cluster_10927	-2.12933	-2.87349
m24	Cluster_02252	-2.12829	6.37315
m5	Cluster_09380	-2.12772	-2.09718
m5	Cluster_03052	-2.12449	1.22612
m24	Cluster_02001	-2.1243	-0.984292
m3	Cluster_01810	-2.12333	-0.50134
m5	Cluster_00918	-2.12271	-0.799621
m1	Cluster_02185	-2.12222	-0.938147
m5	Cluster_03231	-2.12148	-1.36835
m5	Cluster_09978	-2.12098	-1.56797
m7	Cluster_16009	-2.12088	0.143367
m12	Cluster_04166	-2.11271	7.52891
m7	Cluster_16873	-2.11236	1.17359
m5	Cluster_02240	-2.1112	-1.40221
m24	Cluster_07218	-2.10979	-1.27566
m5	Cluster_14296	-2.10977	-1.40146
m24	Cluster_00135	-2.10937	-1.8027
m24	Cluster_05957	-2.10937	-1.8027
m24	Cluster_00227	-2.10919	1.51435
m1	Cluster_00063	-2.10906	-1.19149
m9	Cluster_01250	-2.10868	10.3993
m7	Cluster_02935	-2.10618	-0.307185
m3	Cluster_00469	-2.10423	-0.432044
m7	Cluster_01368	-2.10418	0.627645
m5	Cluster_04131	-2.10324	0.260082
m3	Cluster_16013	-2.10146	0.524682
m3	Cluster_17688	-2.10128	-0.718824
m7	Cluster_13530	-2.09747	-1.68274
m3	Cluster_02970	-2.09366	-0.919388
m12	Cluster_05509	-2.09082	-0.248207
m5	Cluster_01383	-2.08631	1.58075
m5	Cluster_00028	-2.08464	2.7936
m1	Cluster_02288	-2.08371	-0.968305
m3	Cluster_15099	-2.08331	-0.898935
m1	Cluster_09591	-2.07977	-0.282781
m7	Cluster_06431	-2.07602	-0.894709
m7	Cluster_00166	-2.07596	-0.344865
m1	Cluster_02186	-2.07476	-0.764805
m7	Cluster_00175	-2.07323	-0.822847
m12	Cluster_01539	-2.07311	0.658691
m12	Cluster_00001	-2.07228	-3.79893
m1	Cluster_01916	-2.07131	1.28257
m5	Cluster_03102	-2.07033	0.611678
m12	Cluster_00288	-2.06954	-3.30575
m7	Cluster_04508	-2.06843	3.14129
m3	Cluster_01653	-2.06595	-0.819236
m5	Cluster_03995	-2.06117	0.162324
m3	Cluster_08409	-2.05617	0.252596
m3	Cluster_15767	-2.05079	-3.1547
m12	Cluster_02821	-2.04819	-0.514096
m7	Cluster_06719	-2.04626	0.849034
m1	Cluster_01979	-2.04615	-0.838579
m3	Cluster_11809	-2.04183	1.26233
m1	Cluster_14982	-2.03273	0.514202
m3	Cluster_03291	-2.03212	-0.787684
m1	Cluster_02196	-2.03169	-1.73314
m1	Cluster_00256	-2.03072	-0.344793
m1	Cluster_00576	-2.02958	1.07978
m5	Cluster_00063	-2.02928	-3.02339
m7	Cluster_14398	-2.01852	1.65562
m7	Cluster_01383	-2.0185	-1.29813
m1	Cluster_02192	-2.01679	-0.997823
m7	Cluster_07632	-2.01188	-1.30723
m5	Cluster_07800	-2.01156	0.928526
m3	Cluster_02921	-2.00961	-0.235457
m3	Cluster_12505	-2.00715	-2.84934
m5	Cluster_04130	-2.00699	0.666648
m7	Cluster_07800	-2.00698	1.01559
m5	Cluster_00272	-2.00625	2.97872
m1	Cluster_08323	-2.0058	-0.425343
m1	Cluster_04943	-2.00245	-2.98722
m7	Cluster_05371	-1.99612	-0.433913
m3	Cluster_06505	-1.99399	-1.79581
m5	Cluster_15959	-1.99227	1.90944
m3	Cluster_07849	-1.99078	0.0167293
m24	Cluster_06628	-1.99075	-0.643043
m7	Cluster_03232	-1.98796	-1.29512
m1	Cluster_08639	-1.98715	0.0434992
m7	Cluster_06859	-1.98534	-1.03221
m5	Cluster_08637	-1.98455	0.635939
m5	Cluster_13537	-1.98112	-2.07156
m1	Cluster_00809	-1.97895	1.43046
m1	Cluster_04408	-1.97883	-0.655696
m3	Cluster_18646	-1.96986	1.70236
m12	Cluster_05209	-1.96956	-2.97938
m3	Cluster_06273	-1.96879	0.220761
m5	Cluster_11561	-1.96824	0.762822
m3	Cluster_10699	-1.96288	-0.48516
m1	Cluster_01810	-1.96286	-0.29732
m24	Cluster_05642	-1.96174	-2.20727
m7	Cluster_04894	-1.96014	0.633387
m12	Cluster_06045	-1.96001	-3.12009
m3	Cluster_04907	-1.95865	-2.09419
m7	Cluster_03722	-1.95786	-0.322166
m24	Cluster_00916	-1.95771	-6.53135
m24	Cluster_00151	-1.95683	-1.95915
m9	Cluster_04130	-1.95613	-0.30367
m5	Cluster_01292	-1.95523	0.773756
m1	Cluster_06859	-1.95507	-2.1119
m5	Cluster_00630	-1.95384	2.76454
m7	Cluster_08875	-1.95359	0.963061
m3	Cluster_01504	-1.95298	1.23475
m1	Cluster_04307	-1.95192	-1.2817
m5	Cluster_17207	-1.94826	-0.733324
m3	Cluster_04017	-1.94588	-0.340071
m7	Cluster_05392	-1.94216	1.53949
m5	Cluster_01623	-1.94184	1.70149
m5	Cluster_09746	-1.94182	1.03606
m3	Cluster_00029	-1.94181	0.321519
m9	Cluster_05912	-1.94166	3.24176
m7	Cluster_10855	-1.93873	-0.207717
m24	Cluster_00867	-1.93832	-0.939123
m9	Cluster_00116	-1.93717	-0.969129
m7	Cluster_04307	-1.93393	-0.628181
m3	Cluster_06931	-1.93341	-0.208223
m7	Cluster_16716	-1.93224	0.0212131
m3	Cluster_00707	-1.93158	3.64421
m7	Cluster_00245	-1.92901	-0.445246
m1	Cluster_07800	-1.92813	2.13953
m1	Cluster_02793	-1.928	-0.793589
m5	Cluster_10173	-1.92653	0.635154
m1	Cluster_10711	-1.92435	-0.973887
m24	Cluster_00097	-1.92414	0.499508
m1	Cluster_08463	-1.92348	1.19201
m5	Cluster_06552	-1.923	-0.613747
m7	Cluster_13080	-1.92239	0.0283156
m9	Cluster_00199	-1.92165	-0.136394
m5	Cluster_02810	-1.91816	-1.76046
m1	Cluster_01124	-1.9173	-0.738907
m3	Cluster_07096	-1.91602	-2.54144
m9	Cluster_02666	-1.91308	-0.210972
m1	Cluster_00811	-1.91081	1.20351
m3	Cluster_02257	-1.91046	1.77786
m5	Cluster_00314	-1.90978	0.606487
m1	Cluster_01982	-1.90843	2.32423
m5	Cluster_05075	-1.90764	-0.451932
m9	Cluster_01555	-1.90658	0.287176
m1	Cluster_03601	-1.90424	-1.69028
m7	Cluster_00214	-1.90011	0.214021
m7	Cluster_01449	-1.89726	-0.440512
m3	Cluster_15459	-1.89611	-2.91891
m7	Cluster_15800	-1.89418	0.902706
m5	Cluster_15929	-1.89344	-2.61083
m1	Cluster_03305	-1.89009	0.800122
m3	Cluster_11398	-1.88318	0.647122
m5	Cluster_03167	-1.87883	-1.26818
m7	Cluster_01388	-1.87697	0.0158396
m1	Cluster_13585	-1.87637	-1.05663
m1	Cluster_10427	-1.87584	-0.921895
m9	Cluster_01125	-1.87523	1.86086
m5	Cluster_15924	-1.87423	-0.0728153
m7	Cluster_07849	-1.87105	1.26106
m7	Cluster_05912	-1.87058	2.90128
m3	Cluster_02288	-1.86791	0.0670095
m1	Cluster_08259	-1.86749	0.801939
m7	Cluster_00351	-1.86448	-0.113211
m1	Cluster_03292	-1.8633	0.60504
m7	Cluster_00061	-1.86212	-0.697796
m3	Cluster_04014	-1.85873	-0.169869
m7	Cluster_02793	-1.85735	-0.186828
m3	Cluster_15419	-1.85677	-3.11778
m7	Cluster_05950	-1.8556	0.175883
m5	Cluster_08107	-1.85233	0.223596
m7	Cluster_12339	-1.84974	1.73997
m7	Cluster_06547	-1.84935	-2.25218
m7	Cluster_07366	-1.84837	0.0330355
m3	Cluster_08290	-1.84597	0.912992
m9	Cluster_12249	-1.84292	-0.261217
m5	Cluster_00431	-1.84238	1.17466
m3	Cluster_00028	-1.8416	0.726608
m7	Cluster_05545	-1.84041	-1.20512
m7	Cluster_08461	-1.83804	0.612689
m1	Cluster_16398	-1.83645	0.640352
m7	Cluster_04907	-1.83321	-0.781282
m1	Cluster_07567	-1.83129	-0.888779
m7	Cluster_02127	-1.82936	0.295784
m5	Cluster_00625	-1.82655	0.88202
m1	Cluster_15459	-1.82616	-0.903042
m5	Cluster_08162	-1.82408	-0.413196
m5	Cluster_02920	-1.82306	-1.40014
m1	Cluster_01727	-1.82072	0.703429
m7	Cluster_02822	-1.81937	3.15204
m3	Cluster_14392	-1.81784	-1.22179
m7	Cluster_05796	-1.81436	0.824844
m12	Cluster_04246	-1.81432	-0.69965
m5	Cluster_08128	-1.81154	-2.75817
m5	Cluster_05076	-1.81011	-1.05072
m5	Cluster_13355	-1.80947	0.167486
m5	Cluster_14402	-1.80897	1.13743
m3	Cluster_00114	-1.80849	-1.98062
m24	Cluster_00550	-1.80752	-1.52
m1	Cluster_08104	-1.80654	-1.93156
m1	Cluster_00210	-1.80604	-0.573565
m24	Cluster_02948	-1.80603	-2.96297
m24	Cluster_00076	-1.80535	-0.614848
m5	Cluster_05485	-1.80485	0.353071
m7	Cluster_12505	-1.80432	0.0286507
m1	Cluster_01653	-1.80424	-0.289266
m7	Cluster_09654	-1.80327	1.22338
m7	Cluster_10927	-1.80303	-0.24186
m7	Cluster_05019	-1.80217	-1.88737
m24	Cluster_06322	-1.80105	-2.23397
m5	Cluster_08488	-1.79512	-0.911203
m5	Cluster_00086	-1.79476	-1.26553
m5	Cluster_03031	-1.79164	-1.17431
m5	Cluster_06504	-1.79036	-0.620327
m3	Cluster_03122	-1.78933	-0.522442
m24	Cluster_00116	-1.78706	-3.54965
m7	Cluster_16109	-1.7861	-1.1893
m7	Cluster_07120	-1.7859	0.862974
m5	Cluster_00295	-1.78372	0.858262
m1	Cluster_06508	-1.78316	-0.670205
m7	Cluster_01928	-1.7831	0.639219
m7	Cluster_13480	-1.78304	0.639424
m1	Cluster_12505	-1.78066	0.699708
m9	Cluster_00033	-1.77937	-0.279359
m3	Cluster_05075	-1.77885	-1.01909
m5	Cluster_00114	-1.7778	-0.245897
m5	Cluster_06978	-1.77697	1.04325
m1	Cluster_02361	-1.77626	-2.05132
m1	Cluster_05259	-1.77615	0.429269
m5	Cluster_02241	-1.77572	-1.19764
m5	Cluster_01388	-1.77506	-2.05404
m1	Cluster_00114	-1.77453	-1.47609
m24	Cluster_00228	-1.77366	-0.593189
m3	Cluster_09860	-1.77232	-0.217596
m24	Cluster_04162	-1.76758	4.07599
m24	Cluster_05225	-1.76646	-1.43967
m3	Cluster_12688	-1.76641	-0.222468
m1	Cluster_01955	-1.7659	0.773584
m1	Cluster_08462	-1.76052	0.514385
m5	Cluster_07714	-1.76033	-0.794497
m5	Cluster_12122	-1.75942	2.03235
m3	Cluster_02467	-1.75643	0.456927
m3	Cluster_07707	-1.75205	1.00346
m3	Cluster_15477	-1.74759	-1.32489
m3	Cluster_09978	-1.7451	-1.81674
m3	Cluster_00151	-1.74403	0.422644
m3	Cluster_07134	-1.74356	-1.95683
m3	Cluster_02922	-1.74165	-0.375638
m1	Cluster_04391	-1.74013	-0.968846
m5	Cluster_19081	-1.74001	0.836014
m7	Cluster_01975	-1.7386	0.657019
m5	Cluster_07690	-1.73825	0.915465
m7	Cluster_06978	-1.73661	0.740835
m12	Cluster_04425	-1.7363	-2.49405
m3	Cluster_08107	-1.73628	-1.44225
m1	Cluster_00858	-1.73222	0.581682
m1	Cluster_00214	-1.73202	0.415728
m1	Cluster_00757	-1.73077	-1.10719
m7	Cluster_02659	-1.7302	1.4696
m7	Cluster_06215	-1.72799	0.693428
m5	Cluster_10775	-1.72324	-0.0257253
m3	Cluster_06045	-1.72259	-0.29209
m24	Cluster_00066	-1.72027	0.215908
m5	Cluster_00562	-1.71979	1.26923
m24	Cluster_04134	-1.71905	3.36685
m12	Cluster_04324	-1.71701	-0.0460435
m5	Cluster_03295	-1.71293	-1.20811
m7	Cluster_00576	-1.70981	0.272212
m7	Cluster_07152	-1.70929	1.12386
m12	Cluster_03347	-1.70891	-0.28374
m1	Cluster_12122	-1.70886	-0.824864
m1	Cluster_00431	-1.70642	0.597801
m3	Cluster_09746	-1.70629	1.08079
m7	Cluster_04226	-1.70519	1.03326
m1	Cluster_06507	-1.70342	-0.828841
m5	Cluster_08771	-1.70298	-1.33625
m7	Cluster_02288	-1.70165	-1.19254
m7	Cluster_08162	-1.70163	2.99511
m3	Cluster_03180	-1.6987	-2.42103
m12	Cluster_00006	-1.69753	-2.14089
m1	Cluster_06504	-1.69572	-0.598655
m1	Cluster_00850	-1.69336	1.25744
m7	Cluster_06745	-1.69285	-1.78778
m7	Cluster_00930	-1.69214	1.28299
m3	Cluster_01186	-1.69162	-1.45275
m1	Cluster_07096	-1.69142	-2.07132
m24	Cluster_00157	-1.69009	-1.16299
m3	Cluster_16981	-1.68996	-0.174243
m3	Cluster_16424	-1.68818	-0.704853
m7	Cluster_08631	-1.68775	1.65363
m1	Cluster_12452	-1.68408	1.15729
m3	Cluster_06404	-1.6833	-2.72848
m5	Cluster_05926	-1.68165	-0.107161
m24	Cluster_05735	-1.68095	-0.646285
m5	Cluster_05796	-1.68061	0.522569
m7	Cluster_06554	-1.67921	-1.61928
m3	Cluster_05486	-1.67773	-0.64993
m1	Cluster_13604	-1.67636	-0.0759591
m1	Cluster_01846	-1.67412	1.04631
m3	Cluster_02558	-1.67172	-1.43241
m7	Cluster_09518	-1.66946	-0.427401
m1	Cluster_00857	-1.66909	-1.49635
m1	Cluster_05863	-1.66698	0.598414
m24	Cluster_02895	-1.66614	-0.192616
m3	Cluster_05545	-1.66609	-3.70536
m1	Cluster_00657	-1.66541	0.612747
m5	Cluster_00282	-1.66425	1.66121
m7	Cluster_08290	-1.66279	1.03958
m7	Cluster_14296	-1.66173	-1.09735
m7	Cluster_18801	-1.66026	0.750541
m3	Cluster_16395	-1.65808	1.61955
m5	Cluster_02815	-1.65797	-1.31424
m1	Cluster_09662	-1.65633	-1.40123
m5	Cluster_04133	-1.6559	0.692179
m12	Cluster_01982	-1.65457	-2.17751
m7	Cluster_00965	-1.65413	1.43229
m5	Cluster_05487	-1.65343	2.36984
m5	Cluster_00046	-1.65234	0.605383
m7	Cluster_08766	-1.65014	-1.52656
m7	Cluster_01292	-1.64615	0.467398
m1	Cluster_03112	-1.64576	-0.839513
m9	Cluster_01368	-1.64475	-0.236312
m7	Cluster_00953	-1.64368	-0.075943
m7	Cluster_02240	-1.64351	-1.08531
m1	Cluster_06883	-1.6432	-0.711629
m24	Cluster_00415	-1.64067	-2.29747
m3	Cluster_17009	-1.63971	-3.34277
m7	Cluster_14509	-1.6394	4.0198
m12	Cluster_01125	-1.63792	-0.468111
m5	Cluster_00598	-1.63641	0.272801
m1	Cluster_10699	-1.63543	-1.35083
m1	Cluster_15341	-1.63179	-0.690948
m3	Cluster_17036	-1.63108	-0.844133
m7	Cluster_16096	-1.63039	0.200039
m5	Cluster_11577	-1.63016	-0.266943
m3	Cluster_19982	-1.62985	0.408709
m7	Cluster_01691	-1.62886	1.66889
m1	Cluster_14946	-1.62785	1.52262
m1	Cluster_16238	-1.62507	-0.774213
m7	Cluster_00604	-1.62479	0.094067
m7	Cluster_16981	-1.62261	-1.0852
m5	Cluster_01641	-1.62089	0.802663
m3	Cluster_00431	-1.62028	-1.42866
m9	Cluster_18801	-1.61937	1.77214
m1	Cluster_08288	-1.61913	1.30709
m5	Cluster_16880	-1.61778	-2.79379
m3	Cluster_15959	-1.61541	2.52315
m5	Cluster_09919	-1.6137	-0.812348
m24	Cluster_02475	-1.61187	-0.148562
m1	Cluster_00603	-1.61097	0.84203
m5	Cluster_16798	-1.61089	-0.827304
m3	Cluster_16746	-1.60855	-0.710092
m1	Cluster_01292	-1.604	0.412008
m7	Cluster_13239	-1.60242	0.28444
m7	Cluster_02679	-1.60191	-1.53734
m24	Cluster_04323	-1.60175	2.44435
m12	Cluster_04293	-1.59979	-0.328684
m9	Cluster_00550	-1.59716	-0.49514
m1	Cluster_19187	-1.59485	-0.28713
m1	Cluster_05046	-1.59406	-2.27019
m5	Cluster_13864	-1.59147	2.26668
m3	Cluster_05817	-1.59046	-1.66909
m3	Cluster_02935	-1.58833	0.809101
m24	Cluster_01455	-1.5873	-0.641571
m5	Cluster_02496	-1.58453	-0.420919
m1	Cluster_02767	-1.58205	3.02937
m7	Cluster_02789	-1.58088	0.120546
m7	Cluster_15111	-1.58056	-1.44526
m1	Cluster_00437	-1.58019	-0.339434
m3	Cluster_06978	-1.57969	-1.54457
m3	Cluster_07856	-1.57832	0.284255
m7	Cluster_13567	-1.57697	0.137541
m7	Cluster_09615	-1.57646	-0.582082
m1	Cluster_00810	-1.57637	2.95402
m3	Cluster_08769	-1.57567	-0.4151
m7	Cluster_09160	-1.57457	0.514346
m1	Cluster_14469	-1.57334	-0.84301
m1	Cluster_08290	-1.5711	2.66327
m5	Cluster_03088	-1.57106	-1.93513
m5	Cluster_16746	-1.57105	-1.52268
m7	Cluster_08707	-1.56962	-0.182155
m7	Cluster_04286	-1.56911	0.806163
m1	Cluster_19265	-1.56893	0.863844
m1	Cluster_14902	-1.56795	0.341758
m1	Cluster_00110	-1.56728	-0.472138
m7	Cluster_08288	-1.56511	-0.00863065
m24	Cluster_07714	-1.5651	-0.896493
m5	Cluster_08639	-1.56377	-0.515373
m7	Cluster_11766	-1.56355	1.29996
m3	Cluster_01821	-1.5613	0.240534
m3	Cluster_00385	-1.56129	-2.90946
m5	Cluster_01653	-1.56077	-3.29997
m9	Cluster_01976	-1.5586	0.330321
m3	Cluster_00873	-1.55833	-0.297212
m5	Cluster_00385	-1.55727	-2.76084
m1	Cluster_05809	-1.55619	-1.20904
m7	Cluster_10094	-1.55495	0.363252
m1	Cluster_00756	-1.55389	1.52027
m1	Cluster_09748	-1.55322	0.572418
m1	Cluster_14163	-1.55002	2.0044
m5	Cluster_00660	-1.54972	-0.611113
m7	Cluster_05394	-1.549	-2.65903
m5	Cluster_00744	-1.54873	0.224128
m7	Cluster_00941	-1.54827	1.40733
m5	Cluster_06860	-1.54775	-0.590042
m9	Cluster_02209	-1.54753	-0.229588
m3	Cluster_16798	-1.54555	-0.948113
m5	Cluster_02420	-1.54413	0.218467
m9	Cluster_05867	-1.54386	-2.16248
m5	Cluster_16313	-1.5435	-2.23895
m5	Cluster_00210	-1.54311	1.56646
m7	Cluster_03051	-1.54243	-0.462349
m3	Cluster_16237	-1.54185	1.7687
m5	Cluster_11777	-1.53972	2.12281
m1	Cluster_05192	-1.53739	-0.791154
m3	Cluster_02924	-1.53663	-1.61187
m5	Cluster_09200	-1.53421	-0.0437217
m3	Cluster_08707	-1.53262	-0.832654
m5	Cluster_01449	-1.53174	0.806893
m3	Cluster_13010	-1.53135	0.204451
m7	Cluster_04085	-1.5309	1.73174
m1	Cluster_05330	-1.52945	0.716244
m5	Cluster_14297	-1.52627	-1.04785
m5	Cluster_16071	-1.52606	-1.20947
m12	Cluster_00636	-1.52532	-0.261039
m1	Cluster_01999	-1.52504	-1.34637
m5	Cluster_16506	-1.5242	1.79334
m3	Cluster_03069	-1.52362	-0.00323206
m3	Cluster_01432	-1.5236	0.532965
m5	Cluster_02432	-1.5231	-0.579224
m1	Cluster_16881	-1.52254	0.44295
m3	Cluster_05594	-1.52217	0.209609
m1	Cluster_15353	-1.52068	-0.71336
m1	Cluster_13994	-1.5203	0.730994
m3	Cluster_16402	-1.51901	-1.36813
m1	Cluster_00922	-1.5172	-1.05172
m7	Cluster_19041	-1.51326	0.217798
m7	Cluster_09411	-1.51146	-0.0411036
m1	Cluster_09657	-1.50929	-1.03289
m3	Cluster_06642	-1.50908	0.705538
m7	Cluster_06623	-1.50599	-0.00881154
m5	Cluster_01125	-1.5056	1.24185
m1	Cluster_05949	-1.50531	-0.250671
m1	Cluster_00760	-1.50505	1.4875
m12	Cluster_05912	-1.5042	0.422413
m1	Cluster_01976	-1.50343	1.30498
m3	Cluster_00106	-1.50293	0.86489
m5	Cluster_07849	-1.50117	-0.193876
m7	Cluster_00918	-1.50026	-0.462737
m3	Cluster_06649	-1.50026	0.7087
m5	Cluster_00061	-1.49923	-0.745809
m1	Cluster_11146	-1.49748	-1.13747
m7	Cluster_01939	-1.49679	-0.754506
m5	Cluster_00930	-1.49592	0.0776341
m5	Cluster_06476	-1.49531	-0.488728
m3	Cluster_08289	-1.49347	1.19919
m5	Cluster_05913	-1.49286	0.193273
m5	Cluster_02291	-1.49147	2.2895
m5	Cluster_13408	-1.49094	-0.835903
m3	Cluster_00295	-1.4904	-1.67001
m3	Cluster_15742	-1.48821	-2.0557
m5	Cluster_02958	-1.48764	2.02233
m3	Cluster_01727	-1.48659	0.922601
m5	Cluster_15353	-1.4851	-0.436145
m7	Cluster_00115	-1.48361	-1.08492
m3	Cluster_16096	-1.48353	0.189054
m24	Cluster_05091	-1.48311	-2.61394
m1	Cluster_01983	-1.48088	-1.37107
m3	Cluster_07122	-1.48039	0.340701
m24	Cluster_05869	-1.47992	-1.84781
m7	Cluster_06177	-1.47725	-0.684013
m5	Cluster_08289	-1.47716	1.79788
m1	Cluster_01230	-1.47633	-0.475764
m3	Cluster_02508	-1.47559	-0.662554
m1	Cluster_06875	-1.47437	-1.18957
m7	Cluster_18593	-1.47399	-0.970637
m5	Cluster_02007	-1.47346	-0.221577
m5	Cluster_00324	-1.47312	-2.17334
m3	Cluster_05377	-1.47194	0.159155
m7	Cluster_07367	-1.47047	0.96335
m24	Cluster_05737	-1.46945	0.728064
m9	Cluster_00288	-1.46864	-0.641593
m1	Cluster_14531	-1.46706	-1.33826
m3	Cluster_16716	-1.46668	-1.78094
m7	Cluster_08409	-1.4658	2.16411
m5	Cluster_09518	-1.46475	2.05096
m5	Cluster_05394	-1.46471	-0.0309526
m1	Cluster_00607	-1.46227	3.39519
m5	Cluster_10095	-1.46194	-0.226683
m1	Cluster_08427	-1.46005	0.892499
m5	Cluster_00206	-1.45636	-0.90453
m5	Cluster_00390	-1.45628	0.0300277
m7	Cluster_15684	-1.45566	2.06796
m9	Cluster_09217	-1.45486	-3.24258
m7	Cluster_04167	-1.45031	-0.732656
m1	Cluster_00005	-1.45002	-1.00488
m12	Cluster_00106	-1.44999	0.782797
m1	Cluster_00953	-1.44878	0.244414
m7	Cluster_00120	-1.44763	-1.44347
m5	Cluster_07134	-1.4467	-2.88706
m1	Cluster_06505	-1.44639	0.512916
m7	Cluster_00599	-1.4453	2.22295
m3	Cluster_02541	-1.44519	-0.867518
m5	Cluster_01492	-1.44515	1.44864
m1	Cluster_08289	-1.44501	1.58375
m7	Cluster_07229	-1.44379	-0.879634
m1	Cluster_09661	-1.44372	1.54745
m3	Cluster_00262	-1.44083	-0.415228
m24	Cluster_05707	-1.43939	-1.55874
m7	Cluster_18646	-1.43937	-0.885622
m7	Cluster_06555	-1.43862	-0.953099
m7	Cluster_00469	-1.436	0.546086
m7	Cluster_01559	-1.43586	-0.060299
m3	Cluster_08639	-1.43348	-1.7735
m5	Cluster_02184	-1.43289	-0.952227
m9	Cluster_09242	-1.4311	-0.208859
m3	Cluster_02764	-1.4305	0.555117
m12	Cluster_10188	-1.43045	4.16344
m7	Cluster_08106	-1.42822	-0.974725
m1	Cluster_19369	-1.42676	-1.20653
m3	Cluster_04867	-1.42439	0.201977
m5	Cluster_00047	-1.42366	0.728557
m5	Cluster_12931	-1.42336	-0.494088
m9	Cluster_00001	-1.42094	-1.01618
m7	Cluster_00222	-1.42049	-1.60464
m5	Cluster_15650	-1.41883	-1.13322
m3	Cluster_06200	-1.41641	0.518839
m9	Cluster_10929	-1.41557	-0.203177
m3	Cluster_08901	-1.41495	-0.802002
m7	Cluster_02678	-1.41339	-2.07387
m3	Cluster_06399	-1.41309	1.21025
m5	Cluster_01532	-1.41296	0.0454666
m9	Cluster_00198	-1.41187	-0.548853
m3	Cluster_08631	-1.41183	2.04492
m7	Cluster_05263	-1.4118	-0.949022
m1	Cluster_02332	-1.4107	2.05718
m1	Cluster_00197	-1.40983	-3.08042
m5	Cluster_08638	-1.40821	-0.444657
m24	Cluster_02809	-1.40789	0.133353
m12	Cluster_02508	-1.40644	-1.33653
m5	Cluster_12954	-1.4064	-0.179717
m5	Cluster_09160	-1.40574	1.12497
m1	Cluster_07255	-1.40518	1.68103
m1	Cluster_08258	-1.40271	0.75314
m3	Cluster_09217	-1.40186	0.754859
m5	Cluster_00199	-1.40174	0.596894
m7	Cluster_18907	-1.40135	0.402216
m5	Cluster_09128	-1.40109	0.0436409
m12	Cluster_03594	-1.40043	-0.540318
m5	Cluster_10094	-1.40014	0.344401
m3	Cluster_14454	-1.40004	0.981462
m1	Cluster_02300	-1.39971	-0.728153
m12	Cluster_00029	-1.39867	-2.34766
m5	Cluster_03083	-1.39861	-1.01988
m3	Cluster_20406	-1.39722	0.781972
m3	Cluster_08484	-1.39572	-1.31872
m9	Cluster_01814	-1.39571	0.0144485
m1	Cluster_00523	-1.39561	0.199729
m5	Cluster_15099	-1.39534	-1.35789
m5	Cluster_06505	-1.39394	-0.885923
m3	Cluster_02241	-1.38964	-0.493006
m1	Cluster_16376	-1.38882	1.90119
m7	Cluster_14538	-1.38828	-0.549066
m7	Cluster_13127	-1.38558	1.46525
m24	Cluster_06415	-1.38407	-2.14831
m1	Cluster_03139	-1.38383	-0.724398
m7	Cluster_10868	-1.3835	-0.147728
m5	Cluster_00847	-1.38289	0.84263
m1	Cluster_08257	-1.38212	-0.238494
m3	Cluster_08724	-1.38082	0.00262957
m7	Cluster_02559	-1.37952	1.11733
m1	Cluster_10640	-1.37813	0.0592939
m3	Cluster_00437	-1.37408	0.785788
m5	Cluster_05412	-1.37234	2.16299
m3	Cluster_02652	-1.37073	-1.65447
m5	Cluster_02916	-1.37069	2.99052
m7	Cluster_03167	-1.36668	1.10113
m7	Cluster_02137	-1.36609	-0.311755
m1	Cluster_00502	-1.36307	-0.74078
m3	Cluster_19041	-1.36295	1.31399
m5	Cluster_05046	-1.3617	-1.11055
m5	Cluster_09415	-1.36139	-1.39589
m9	Cluster_09128	-1.36134	-0.365999
m7	Cluster_02425	-1.36119	-1.06603
m5	Cluster_06399	-1.36093	0.595055
m3	Cluster_01037	-1.3607	-0.684149
m3	Cluster_05913	-1.36041	0.499178
m12	Cluster_09185	-1.35813	-1.87023
m9	Cluster_00256	-1.35809	-0.357229
m5	Cluster_00550	-1.35637	0.0464695
m5	Cluster_12372	-1.35371	2.27069
m3	Cluster_15927	-1.3525	-2.06446
m1	Cluster_13483	-1.3524	1.98159
m5	Cluster_03051	-1.35228	0.531251
m1	Cluster_06755	-1.3517	0.398571
m1	Cluster_09592	-1.35087	-0.130136
m5	Cluster_12249	-1.35064	0.0483748
m3	Cluster_02602	-1.34905	1.18154
m3	Cluster_08848	-1.34831	0.13066
m12	Cluster_01553	-1.34712	0.495923
m3	Cluster_20394	-1.34636	0.747661
m3	Cluster_06639	-1.34572	0.611045
m5	Cluster_08779	-1.3457	3.99851
m7	Cluster_16878	-1.34551	-0.249771
m7	Cluster_06552	-1.34498	-2.88602
m5	Cluster_05353	-1.34399	0.121581
m3	Cluster_14402	-1.34371	0.895335
m1	Cluster_00813	-1.34359	-0.104952
m3	Cluster_00907	-1.3432	0.116424
m5	Cluster_05509	-1.34313	1.8245
m7	Cluster_03069	-1.34207	0.630424
m5	Cluster_02566	-1.33878	3.38343
m7	Cluster_13884	-1.33863	1.39858
m3	Cluster_16071	-1.33778	-2.7547
m7	Cluster_01810	-1.33681	0.891095
m1	Cluster_15403	-1.33604	0.612557
m9	Cluster_13042	-1.33476	0.319577
m24	Cluster_04868	-1.33404	-2.15029
m5	Cluster_02160	-1.33316	1.10472
m7	Cluster_05690	-1.33237	-0.896057
m1	Cluster_03122	-1.33099	0.90904
m5	Cluster_01438	-1.33039	-2.01101
m3	Cluster_19573	-1.3295	-1.75356
m7	Cluster_09978	-1.3289	1.34325
m5	Cluster_10811	-1.32696	-1.79162
m24	Cluster_00796	-1.32681	-1.08679
m1	Cluster_00492	-1.32478	-0.42792
m7	Cluster_10582	-1.32333	-0.777846
m3	Cluster_01657	-1.32101	-0.793182
m12	Cluster_00707	-1.32097	-0.812703
m1	Cluster_05953	-1.32086	-0.903285
m7	Cluster_13602	-1.32078	-0.375179
m24	Cluster_05391	-1.32068	-0.648392
m5	Cluster_01186	-1.32041	-1.85453
m5	Cluster_05863	-1.31911	-0.522075
m5	Cluster_20086	-1.31878	1.0697
m3	Cluster_04312	-1.31814	0.0220045
m3	Cluster_14297	-1.3168	-0.531079
m12	Cluster_09615	-1.31558	-1.0326
m7	Cluster_03252	-1.31545	1.73116
m5	Cluster_03252	-1.31517	1.84172
m12	Cluster_00014	-1.31163	-0.368116
m7	Cluster_18417	-1.31123	2.70351
m5	Cluster_12391	-1.31039	1.14393
m1	Cluster_00941	-1.31001	-0.248843
m5	Cluster_03292	-1.30969	0.257137
m1	Cluster_13817	-1.3082	-0.987102
m5	Cluster_08878	-1.30798	-0.14897
m7	Cluster_02496	-1.3075	-0.710987
m1	Cluster_12757	-1.30742	-0.0823221
m3	Cluster_08846	-1.30634	0.157447
m3	Cluster_06416	-1.3058	0.120998
m5	Cluster_07122	-1.30442	0.135932
m3	Cluster_02770	-1.30184	0.622903
m1	Cluster_09919	-1.30184	-2.23842
m3	Cluster_08875	-1.30174	0.253393
m5	Cluster_10595	-1.30172	0.842807
m3	Cluster_00117	-1.30146	-1.11512
m24	Cluster_02310	-1.30044	-0.35259
m1	Cluster_15222	-1.30013	3.11996
m7	Cluster_04293	-1.29923	-1.00444
m12	Cluster_02219	-1.29796	-0.164961
m3	Cluster_04427	-1.29615	-0.591388
m7	Cluster_09371	-1.29316	-1.60304
m1	Cluster_08724	-1.2924	0.809808
m5	Cluster_07339	-1.29236	1.77932
m7	Cluster_03180	-1.29202	-0.863868
m7	Cluster_04147	-1.29075	1.173
m3	Cluster_01124	-1.28995	-1.67633
m1	Cluster_09373	-1.28947	-1.63374
m3	Cluster_03031	-1.2891	-1.99144
m7	Cluster_19040	-1.2889	0.325888
m5	Cluster_14983	-1.28886	-0.488474
m12	Cluster_04427	-1.28847	-1.94311
m12	Cluster_04610	-1.28834	-1.59847
m1	Cluster_00562	-1.28758	0.772105
m3	Cluster_07669	-1.28731	-1.15954
m3	Cluster_07665	-1.28714	-1.15954
m5	Cluster_11968	-1.28698	-0.0638023
m5	Cluster_13919	-1.28561	1.44839
m7	Cluster_08462	-1.28553	0.595446
m7	Cluster_01114	-1.28545	-0.618848
m7	Cluster_00298	-1.28532	-0.858498
m7	Cluster_01186	-1.2853	-0.877141
m7	Cluster_08103	-1.28422	-0.538121
m3	Cluster_05509	-1.28415	3.09519
m5	Cluster_14163	-1.28384	1.16392
m1	Cluster_16237	-1.28277	2.9197
m3	Cluster_13602	-1.2826	-1.35789
m7	Cluster_07148	-1.28258	1.59831
m7	Cluster_05389	-1.28241	0.201472
m12	Cluster_00847	-1.2814	-0.144133
m3	Cluster_04425	-1.27993	-0.688356
m12	Cluster_06267	-1.27977	-1.0069
m5	Cluster_01518	-1.27915	-1.83239
m3	Cluster_19644	-1.2791	-0.825618
m5	Cluster_08707	-1.27903	1.1225
m3	Cluster_00599	-1.27882	1.80745
m3	Cluster_13885	-1.27878	-0.26958
m7	Cluster_00809	-1.27761	0.728229
m3	Cluster_02163	-1.27734	1.88717
m1	Cluster_09104	-1.27678	-0.135552
m3	Cluster_00641	-1.27467	0.463216
m1	Cluster_06861	-1.27394	-1.70326
m1	Cluster_08769	-1.27356	1.42236
m3	Cluster_00516	-1.27298	3.0593
m7	Cluster_08132	-1.27253	0.357741
m1	Cluster_00390	-1.27166	0.301253
m7	Cluster_12757	-1.27127	-0.780172
m5	Cluster_00762	-1.27075	1.27956
m7	Cluster_03946	-1.26991	-0.110274
m12	Cluster_02948	-1.26975	-0.490153
m5	Cluster_01544	-1.26923	0.774345
m7	Cluster_16774	-1.269	-0.864384
m5	Cluster_05817	-1.26713	-2.09301
m12	Cluster_18937	-1.26677	1.44017
m5	Cluster_07707	-1.26459	-1.54448
m24	Cluster_01540	-1.26241	1.56773
m3	Cluster_13054	-1.26212	0.330543
m12	Cluster_01504	-1.26175	-1.94397
m5	Cluster_09658	-1.26028	0.881806
m1	Cluster_06836	-1.25976	-0.818525
m9	Cluster_01540	-1.25887	0.0544551
m3	Cluster_09654	-1.25633	0.184234
m3	Cluster_20086	-1.2557	-1.50427
m7	Cluster_11777	-1.25564	0.577329
m3	Cluster_14825	-1.25274	1.57569
m12	Cluster_13042	-1.25109	0.32244
m1	Cluster_00686	-1.25015	2.78464
m3	Cluster_00183	-1.24971	2.58471
m3	Cluster_11744	-1.24945	-0.311411
m9	Cluster_00822	-1.24904	-0.104775
m1	Cluster_14098	-1.24635	1.46233
m7	Cluster_09447	-1.24552	0.341602
m7	Cluster_13010	-1.24367	1.07864
m1	Cluster_16880	-1.24302	1.88422
m3	Cluster_12489	-1.24255	-0.222216
m7	Cluster_01147	-1.2425	0.736039
m3	Cluster_14947	-1.24228	-0.178382
m7	Cluster_06883	-1.2416	-3.17723
m7	Cluster_08128	-1.24019	1.03066
m24	Cluster_03007	-1.23733	-0.118269
m1	Cluster_00663	-1.23708	-1.16058
m3	Cluster_06746	-1.23667	0.935321
m7	Cluster_14599	-1.236	1.29956
m3	Cluster_02698	-1.2343	-1.07793
m7	Cluster_02574	-1.23374	1.45841
m5	Cluster_00249	-1.23288	1.47884
m3	Cluster_15803	-1.23159	-0.394336
m5	Cluster_06605	-1.23153	-1.06411
m5	Cluster_06829	-1.23106	1.47851
m3	Cluster_00061	-1.23097	-0.263691
m5	Cluster_00760	-1.23011	0.648898
m5	Cluster_02971	-1.22877	-0.271378
m3	Cluster_07331	-1.22785	-1.84602
m5	Cluster_00606	-1.22741	2.45956
m7	Cluster_00106	-1.22701	0.0937801
m1	Cluster_16014	-1.2262	1.09382
m1	Cluster_11398	-1.22557	-0.681525
m3	Cluster_14680	-1.2255	0.853574
m1	Cluster_06631	-1.22463	0.2752
m3	Cluster_07706	-1.22433	0.332725
m7	Cluster_12776	-1.22371	-1.87204
m3	Cluster_04895	-1.21914	-0.511829
m1	Cluster_16435	-1.21764	-1.48914
m3	Cluster_03102	-1.21649	-3.36244
m24	Cluster_00563	-1.215	-2.11865
m24	Cluster_00198	-1.2148	-2.57467
m9	Cluster_00415	-1.21475	-1.40291
m12	Cluster_01849	-1.21472	-0.164548
m3	Cluster_00249	-1.21432	5.32833
m7	Cluster_09426	-1.21316	3.05892
m5	Cluster_06177	-1.21304	-1.46798
m12	Cluster_01432	-1.21259	-1.57531
m3	Cluster_00099	-1.21239	-0.422925
m3	Cluster_06829	-1.21228	5.32912
m7	Cluster_02331	-1.21184	1.00564
m5	Cluster_05354	-1.21182	0.607561
m12	Cluster_05869	-1.21164	-0.0500963
m1	Cluster_07706	-1.21054	-0.507815
m7	Cluster_19550	-1.21042	0.0219977
m12	Cluster_11155	-1.21005	-0.88245
m3	Cluster_12561	-1.20984	0.6942
m1	Cluster_07849	-1.20848	1.52907
m1	Cluster_02935	-1.2072	1.14083
m7	Cluster_08912	-1.20717	0.87935
m1	Cluster_12489	-1.20506	0.397167
m9	Cluster_00013	-1.20487	0.202924
m24	Cluster_01814	-1.20472	1.3256
m12	Cluster_03083	-1.20461	-0.132524
m1	Cluster_01125	-1.20438	-1.24966
m3	Cluster_10927	-1.20334	-0.0810024
m5	Cluster_00469	-1.20121	-0.444482
m3	Cluster_12358	-1.20108	-1.68418
m3	Cluster_01514	-1.20042	1.45418
m5	Cluster_05737	-1.199	2.18342
m5	Cluster_10745	-1.19849	0.435743
m1	Cluster_00517	-1.19752	1.87303
m3	Cluster_00037	-1.19662	-0.655469
m7	Cluster_06923	-1.19652	-0.0150421
m7	Cluster_01360	-1.19507	-0.821988
m24	Cluster_00162	-1.19481	-1.00574
m5	Cluster_08606	-1.19358	-0.293423
m5	Cluster_14202	-1.19355	1.33377
m7	Cluster_00430	-1.19235	-1.77823
m1	Cluster_05860	-1.19093	-1.70921
m1	Cluster_00124	-1.19092	-1.65289
m1	Cluster_06882	-1.19024	-0.666612
m5	Cluster_05809	-1.18923	0.362801
m5	Cluster_00567	-1.18872	-0.490159
m5	Cluster_00066	-1.18858	0.381108
m3	Cluster_01970	-1.18748	-0.0116767
m7	Cluster_04909	-1.18744	-1.12705
m5	Cluster_10179	-1.18734	-0.737436
m1	Cluster_15419	-1.18594	-0.643112
m7	Cluster_15193	-1.18592	1.12766
m1	Cluster_09426	-1.18322	1.6351
m5	Cluster_06886	-1.18263	0.850913
m1	Cluster_08732	-1.18198	0.483296
m7	Cluster_06001	-1.18114	-0.387734
m7	Cluster_00320	-1.18023	-1.81579
m1	Cluster_04197	-1.17967	0.399481
m7	Cluster_09415	-1.17861	-0.810936
m5	Cluster_02922	-1.17833	-2.30688
m3	Cluster_02789	-1.17832	-0.71388
m7	Cluster_02652	-1.17614	-3.73719
m7	Cluster_12764	-1.17559	0.152739
m7	Cluster_01830	-1.17448	-1.4545
m1	Cluster_04776	-1.17379	-1.10995
m5	Cluster_01691	-1.17182	1.56356
m3	Cluster_02300	-1.17001	1.11839
m7	Cluster_01515	-1.16702	-0.840487
m7	Cluster_01104	-1.16616	-0.0547633
m9	Cluster_18937	-1.16563	0.648182
m7	Cluster_00524	-1.16563	0.182609
m1	Cluster_05795	-1.16545	-1.17872
m3	Cluster_10582	-1.16406	0.242114
m7	Cluster_00822	-1.16258	-2.41617
m7	Cluster_19860	-1.1615	0.370198
m7	Cluster_16313	-1.16081	-1.08861
m5	Cluster_03112	-1.16073	-0.120715
m1	Cluster_01880	-1.16013	-0.09141
m7	Cluster_17688	-1.15807	-0.799383
m1	Cluster_05912	-1.1579	0.605816
m7	Cluster_09227	-1.15784	-0.573635
m1	Cluster_00395	-1.1571	-0.0767088
m3	Cluster_03107	-1.15659	-0.919544
m3	Cluster_05738	-1.15531	-0.407705
m7	Cluster_09656	-1.15517	-0.796444
m5	Cluster_09384	-1.15468	1.04753
m9	Cluster_00245	-1.15287	-0.155725
m7	Cluster_09746	-1.15271	1.46996
m5	Cluster_07717	-1.1521	-0.321889
m3	Cluster_10345	-1.15126	-0.613637
m5	Cluster_00212	-1.15029	-0.201567
m5	Cluster_00492	-1.15017	0.989418
m3	Cluster_12452	-1.14983	-0.171674
m1	Cluster_14207	-1.14856	0.145033
m7	Cluster_09217	-1.14834	1.33987
m7	Cluster_10345	-1.14822	2.47797
m1	Cluster_02639	-1.14818	2.47877
m1	Cluster_08107	-1.14656	-1.36088
m7	Cluster_06158	-1.14628	1.43082
m3	Cluster_13316	-1.14616	0.684519
m3	Cluster_16774	-1.14582	-0.760618
m7	Cluster_06914	-1.144	0.508005
m3	Cluster_00115	-1.14357	-0.40482
m3	Cluster_06216	-1.14307	-0.88713
m7	Cluster_06174	-1.14293	0.165157
m3	Cluster_01998	-1.14291	0.152027
m5	Cluster_01810	-1.14229	0.0741989
m7	Cluster_08463	-1.1411	1.31543
m5	Cluster_06884	-1.14098	-0.618889
m9	Cluster_05371	-1.14094	-0.157383
m7	Cluster_15432	-1.13997	2.11235
m1	Cluster_07368	-1.13827	-0.753025
m1	Cluster_09797	-1.13705	0.195965
m5	Cluster_02163	-1.13587	-0.354265
m5	Cluster_05390	-1.13584	0.124541
m5	Cluster_07618	-1.13559	-0.637717
m5	Cluster_00034	-1.13506	-0.165242
m1	Cluster_12931	-1.13456	1.31494
m3	Cluster_02106	-1.13417	-1.33172
m24	Cluster_04270	-1.13415	-2.56975
m7	Cluster_00499	-1.13333	0.839754
m7	Cluster_05047	-1.13197	-1.01691
m1	Cluster_08487	-1.13186	-1.90416
m5	Cluster_08258	-1.13168	0.52671
m5	Cluster_00213	-1.13145	-0.496167
m7	Cluster_00573	-1.13134	0.984986
m1	Cluster_15742	-1.13125	-0.618738
m7	Cluster_02578	-1.1312	1.44011
m3	Cluster_06660	-1.13022	1.76231
m5	Cluster_03196	-1.12892	1.05994
m5	Cluster_02821	-1.12827	-1.72472
m5	Cluster_00124	-1.12748	3.81335
m1	Cluster_04329	-1.1265	1.83682
m7	Cluster_04145	-1.12513	0.858212
m12	Cluster_04169	-1.12372	0.966084
m1	Cluster_14152	-1.12252	-1.68413
m1	Cluster_09477	-1.12139	-0.0902413
m3	Cluster_15692	-1.12112	0.121671
m24	Cluster_00013	-1.1209	-0.986465
m5	Cluster_18593	-1.12076	0.172516
m3	Cluster_19187	-1.12072	0.691952
m7	Cluster_19546	-1.1206	0.0837556
m7	Cluster_10836	-1.12035	0.449631
m1	Cluster_00681	-1.12002	2.71105
m3	Cluster_04422	-1.11976	0.0872429
m1	Cluster_00930	-1.11917	-0.794133
m3	Cluster_05795	-1.11843	-1.2615
m9	Cluster_04868	-1.11834	-0.912205
m5	Cluster_12757	-1.11773	1.10902
m5	Cluster_06944	-1.11736	0.198998
m5	Cluster_08552	-1.11371	0.166358
m1	Cluster_16577	-1.11339	-2.03839
m5	Cluster_13439	-1.11331	-1.93205
m7	Cluster_10318	-1.11317	-0.199391
m7	Cluster_01960	-1.11296	-0.297251
m1	Cluster_07945	-1.11288	2.21916
m3	Cluster_12931	-1.11275	1.82804
m5	Cluster_06198	-1.11202	-0.696293
m1	Cluster_00573	-1.11126	0.848147
m7	Cluster_06117	-1.11014	-0.52936
m7	Cluster_16402	-1.1086	-1.19771
m5	Cluster_15341	-1.10804	-0.457149
m3	Cluster_00192	-1.10803	0.404355
m1	Cluster_03233	-1.10679	-0.954351
m7	Cluster_12249	-1.10646	0.00337123
m3	Cluster_00577	-1.10551	1.63555
m7	Cluster_01102	-1.10527	0.242661
m1	Cluster_00192	-1.10509	-1.91157
m5	Cluster_19410	-1.103	-0.749829
m12	Cluster_04134	-1.10031	0.767101
m3	Cluster_05005	-1.09987	-0.159621
m7	Cluster_04910	-1.09865	-0.870104
m3	Cluster_10775	-1.09826	-0.49111
m1	Cluster_02132	-1.09768	0.337427
m9	Cluster_05869	-1.09672	-0.321959
m5	Cluster_08002	-1.09669	-1.35718
m3	Cluster_09380	-1.09479	0.0227921
m1	Cluster_19566	-1.09456	1.5057
m3	Cluster_13127	-1.09326	-1.02325
m7	Cluster_02414	-1.09289	0.564962
m24	Cluster_01854	-1.09268	-0.58354
m7	Cluster_03396	-1.09253	-1.30192
m5	Cluster_10711	-1.09244	-0.384915
m7	Cluster_14943	-1.09225	-0.322673
m12	Cluster_19862	-1.09165	-1.35679
m1	Cluster_05498	-1.09086	-1.67335
m3	Cluster_10640	-1.09061	0.143259
m5	Cluster_00809	-1.09033	0.647962
m3	Cluster_00653	-1.08962	0.550803
m3	Cluster_00922	-1.08945	-2.51199
m5	Cluster_06887	-1.08926	-0.93499
m5	Cluster_06885	-1.08914	0.162341
m5	Cluster_05047	-1.08889	0.0886897
m1	Cluster_02467	-1.0883	1.12055
m12	Cluster_08290	-1.08699	-2.11032
m1	Cluster_00493	-1.08694	-0.234543
m1	Cluster_07982	-1.08619	2.61912
m3	Cluster_00567	-1.08547	-1.25602
m5	Cluster_01837	-1.08546	0.839882
m3	Cluster_07364	-1.08483	0.191826
m7	Cluster_08638	-1.08455	-0.784289
m7	Cluster_02959	-1.08394	-0.636768
m3	Cluster_08106	-1.08269	-0.871753
m7	Cluster_07856	-1.08251	2.17883
m3	Cluster_00396	-1.08191	-0.648323
m7	Cluster_00234	-1.08118	-0.854929
m3	Cluster_07438	-1.08037	-0.995005
m3	Cluster_16363	-1.08021	-1.60093
m1	Cluster_18947	-1.0786	-0.594914
m7	Cluster_06201	-1.07854	0.0784377
m5	Cluster_00822	-1.07741	-0.135316
m3	Cluster_19860	-1.07641	-1.33738
m1	Cluster_10745	-1.07561	-1.02477
m7	Cluster_06399	-1.07481	-0.09939
m1	Cluster_00138	-1.07477	0.391251
m1	Cluster_14467	-1.07435	-1.95227
m7	Cluster_14513	-1.07359	1.01554
m9	Cluster_01539	-1.07322	0.0588648
m3	Cluster_19404	-1.07233	-0.818832
m5	Cluster_13081	-1.07227	1.13957
m3	Cluster_00006	-1.07184	1.24183
m1	Cluster_02002	-1.07092	-0.252878
m7	Cluster_04425	-1.07047	-0.396716
m12	Cluster_01104	-1.06886	-0.46362
m3	Cluster_03088	-1.06841	-0.734702
m5	Cluster_10582	-1.06832	-0.631772
m5	Cluster_11809	-1.0681	1.23764
m5	Cluster_08847	-1.06768	-3.66506
m5	Cluster_07096	-1.06714	0.40012
m12	Cluster_04421	-1.06693	0.677588
m3	Cluster_00851	-1.06527	0.45445
m3	Cluster_01939	-1.06373	-1.08386
m3	Cluster_00017	-1.06237	1.53944
m7	Cluster_00178	-1.06224	-0.838716
m1	Cluster_02566	-1.06165	0.677931
m7	Cluster_12727	-1.06115	1.60781
m3	Cluster_16880	-1.06099	-0.297456
m5	Cluster_02185	-1.05683	-0.825327
m5	Cluster_07651	-1.05643	-1.44358
m3	Cluster_01813	-1.05609	-0.260754
m7	Cluster_16538	-1.05514	-1.22908
m7	Cluster_02357	-1.05372	1.69014
m1	Cluster_02458	-1.05323	1.67267
m5	Cluster_07494	-1.05169	-2.01622
m3	Cluster_06719	-1.05004	-0.34801
m7	Cluster_04137	-1.04998	1.41105
m24	Cluster_02366	-1.04829	-2.33589
m3	Cluster_02209	-1.04828	-0.457357
m7	Cluster_18933	-1.04705	-0.578048
m7	Cluster_09860	-1.04696	-0.141649
m1	Cluster_14545	-1.04673	0.964044
m5	Cluster_10236	-1.04654	-1.32495
m1	Cluster_04321	-1.0465	2.10776
m9	Cluster_06322	-1.04518	-0.635402
m1	Cluster_13559	-1.04487	-0.0326379
m7	Cluster_13330	-1.04481	0.209662
m1	Cluster_00641	-1.04373	-0.426986
m3	Cluster_14824	-1.04198	0.0885291
m7	Cluster_13536	-1.04175	-0.713603
m1	Cluster_00807	-1.04023	-0.534455
m12	Cluster_07148	-1.03985	-0.41231
m1	Cluster_19547	-1.03801	1.9657
m3	Cluster_06859	-1.03694	-2.64619
m5	Cluster_07255	-1.03664	1.33025
m5	Cluster_00859	-1.03516	3.0309
m7	Cluster_00907	-1.03514	1.59578
m1	Cluster_06445	-1.03336	0.523514
m1	Cluster_09654	-1.03263	1.61618
m12	Cluster_00314	-1.03174	2.20078
m7	Cluster_18915	-1.03109	0.47931
m7	Cluster_07411	-1.03082	-2.56466
m1	Cluster_08083	-1.03015	2.02021
m7	Cluster_00362	-1.0264	0.693325
m7	Cluster_20403	-1.02593	2.07091
m1	Cluster_00039	-1.02505	-0.460966
m3	Cluster_13567	-1.02428	0.662672
m3	Cluster_00354	-1.02383	-0.0462491
m24	Cluster_10157	-1.02381	-1.20472
m1	Cluster_12358	-1.02307	-0.56849
m5	Cluster_06804	-1.02287	0.417784
m5	Cluster_00874	-1.02246	-1.90764
m7	Cluster_12979	-1.02241	0.823266
m3	Cluster_02496	-1.02226	1.32275
m5	Cluster_00922	-1.02201	-0.579253
m12	Cluster_01960	-1.02092	-0.174874
m5	Cluster_13080	-1.02	1.20371
m24	Cluster_00208	-1.0196	0.521537
m7	Cluster_02210	-1.01891	0.401492
m1	Cluster_10346	-1.01869	-0.638893
m12	Cluster_00207	-1.0186	-0.214452
m3	Cluster_07690	-1.01853	-0.0483707
m1	Cluster_02834	-1.01808	2.31933
m3	Cluster_01455	-1.01656	-0.134255
m1	Cluster_04293	-1.01656	0.0966311
m7	Cluster_01813	-1.01653	-0.212831
m3	Cluster_12665	-1.01468	1.2365
m1	Cluster_02972	-1.01458	0.368236
m3	Cluster_02916	-1.01404	2.97242
m24	Cluster_06803	-1.014	-0.383857
m3	Cluster_07339	-1.01308	-2.15923
m5	Cluster_00087	-1.01182	-0.420712
m7	Cluster_05622	-1.01142	-0.811546
m1	Cluster_00033	-1.01012	-0.0766842
m12	Cluster_00136	-1.00976	-0.227714
m5	Cluster_07458	-1.00948	-0.346569
m1	Cluster_13355	-1.00928	0.656892
m7	Cluster_07339	-1.00863	0.339059
m3	Cluster_13606	-1.00837	-0.0141242
m1	Cluster_07339	-1.00791	-0.454611
m1	Cluster_19982	-1.00742	1.66508
m7	Cluster_02820	-1.00661	-1.69378
m1	Cluster_09658	-1.00615	-1.16457
m1	Cluster_04610	-1.00613	1.40426
m5	Cluster_03210	-1.00574	2.75264
m5	Cluster_06719	-1.0056	-1.43741
m5	Cluster_13055	-1.00551	2.04999
m1	Cluster_08291	-1.00549	0.871962
m5	Cluster_01284	-1.00493	0.0546581
m3	Cluster_01849	-1.00253	0.122932
m3	Cluster_04167	-1.00246	0.0548321
m7	Cluster_00605	-1.00142	0.138639
m7	Cluster_05304	-1.00141	-0.0953219
m5	Cluster_00576	-1.00122	0.501682
m7	Cluster_01954	-1.0012	0.988889
m7	Cluster_04610	-0.999214	0.31173
m12	Cluster_14387	-0.998649	-0.761556
m1	Cluster_07916	-0.997649	-0.356715
m3	Cluster_00113	-0.997337	-0.488686
m7	Cluster_04427	-0.997273	-0.00601036
m1	Cluster_07946	-0.996654	1.66156
m7	Cluster_07009	-0.996593	-0.625783
m7	Cluster_02467	-0.996436	-0.115064
m3	Cluster_20390	-0.996408	1.19711
m1	Cluster_19041	-0.99606	1.42965
m7	Cluster_09528	-0.994288	1.56924
m1	Cluster_04870	-0.993892	-0.398358
m7	Cluster_05949	-0.993764	-0.206448
m7	Cluster_11821	-0.993654	-0.202308
m7	Cluster_01126	-0.992795	1.34385
m24	Cluster_00082	-0.992139	-1.7405
m7	Cluster_07494	-0.991375	-0.687594
m5	Cluster_08821	-0.990527	-1.86462
m7	Cluster_01453	-0.990375	-1.96795
m5	Cluster_04834	-0.990234	-0.201125
m12	Cluster_02098	-0.987975	-2.05253
m3	Cluster_13981	-0.987581	-0.831704
m7	Cluster_12886	-0.987071	0.0948729
m1	Cluster_19862	-0.986888	1.4142
m1	Cluster_16667	-0.986759	0.366832
m5	Cluster_03994	-0.986491	-0.527581
m7	Cluster_02109	-0.986487	-0.307591
m5	Cluster_00769	-0.986068	0.492985
m9	Cluster_07148	-0.98571	-1.04157
m3	Cluster_06198	-0.985098	-1.07988
m7	Cluster_01799	-0.98484	-0.460783
m1	Cluster_14387	-0.984612	-0.0311411
m7	Cluster_09657	-0.984038	-0.694489
m1	Cluster_04422	-0.983767	0.612457
m1	Cluster_00098	-0.983135	-0.878808
m3	Cluster_15842	-0.982469	0.905101
m3	Cluster_00604	-0.981439	-0.409088
m5	Cluster_05951	-0.98004	1.59445
m1	Cluster_01648	-0.979744	2.57333
m5	Cluster_08058	-0.979393	-1.57991
m1	Cluster_00846	-0.979201	1.22031
m7	Cluster_00255	-0.979007	-0.422241
m1	Cluster_15731	-0.97899	-0.616727
m1	Cluster_06639	-0.978841	-1.50562
m1	Cluster_19551	-0.978477	1.42212
m7	Cluster_14574	-0.977828	-1.00077
m3	Cluster_07120	-0.97747	-0.586942
m3	Cluster_14096	-0.975671	1.49911
m7	Cluster_19857	-0.975459	0.400634
m9	Cluster_04134	-0.974849	0.203392
m1	Cluster_02820	-0.973821	0.0627691
m7	Cluster_03976	-0.973517	-1.06565
m1	Cluster_09663	-0.972135	-2.13701
m24	Cluster_00972	-0.970583	-1.49797
m5	Cluster_13161	-0.969293	-0.194423
m5	Cluster_11417	-0.969057	0.186952
m3	Cluster_10581	-0.968999	0.557965
m3	Cluster_05042	-0.968326	-0.432934
m3	Cluster_02458	-0.96775	-0.307476
m1	Cluster_16096	-0.96733	0.466597
m5	Cluster_00857	-0.965855	-0.492245
m7	Cluster_14902	-0.965726	1.3049
m5	Cluster_02252	-0.964768	0.78791
m7	Cluster_04835	-0.964189	2.17973
m7	Cluster_01819	-0.963766	0.150055
m5	Cluster_10836	-0.962837	0.718554
m7	Cluster_04165	-0.962244	1.50218
m3	Cluster_07371	-0.962186	0.0810302
m1	Cluster_13934	-0.961877	-3.20795
m3	Cluster_14299	-0.961376	-1.69648
m7	Cluster_00029	-0.961131	-0.727554
m3	Cluster_09665	-0.9606	0.365404
m3	Cluster_14163	-0.96052	1.67509
m1	Cluster_15091	-0.960515	2.05353
m7	Cluster_15222	-0.960381	1.57724
m1	Cluster_00166	-0.959922	0.0395024
m5	Cluster_06187	-0.959109	-1.12812
m9	Cluster_04834	-0.957215	-0.147035
m7	Cluster_19565	-0.95718	0.41319
m1	Cluster_07707	-0.955122	-0.303333
m1	Cluster_10498	-0.95499	-3.00373
m5	Cluster_07367	-0.954365	0.668206
m12	Cluster_05690	-0.954048	-0.144951
m7	Cluster_13355	-0.951341	1.19817
m5	Cluster_17036	-0.950714	0.557173
m1	Cluster_14509	-0.95	0.802141
m3	Cluster_06246	-0.949259	3.02002
m7	Cluster_07467	-0.949042	0.967462
m7	Cluster_00324	-0.948825	-0.25382
m7	Cluster_11784	-0.948785	0.214134
m7	Cluster_01727	-0.948699	0.780915
m3	Cluster_04197	-0.948443	1.53452
m5	Cluster_09796	-0.947459	-3.37923
m5	Cluster_19565	-0.947242	1.73952
m7	Cluster_13641	-0.945852	0.730372
m5	Cluster_00013	-0.945832	-0.324012
m3	Cluster_01284	-0.945222	4.40771
m7	Cluster_00846	-0.945153	0.282008
m1	Cluster_16424	-0.94465	1.03671
m5	Cluster_16454	-0.943971	-0.97417
m7	Cluster_00282	-0.943363	0.234319
m1	Cluster_00604	-0.942836	0.129841
m5	Cluster_08104	-0.942454	0.548699
m7	Cluster_02032	-0.939895	-1.82725
m5	Cluster_15427	-0.93972	-0.623266
m3	Cluster_06663	-0.939364	0.0889628
m3	Cluster_04293	-0.939003	0.421025
m1	Cluster_01973	-0.93894	0.355732
m3	Cluster_01383	-0.937517	-0.494045
m7	Cluster_05390	-0.935815	-0.621923
m1	Cluster_05955	-0.934932	1.51214
m7	Cluster_19412	-0.933467	0.108258
m24	Cluster_02663	-0.93285	-0.00659562
m3	Cluster_02010	-0.932544	-0.788267
m5	Cluster_04838	-0.932037	-0.640765
m7	Cluster_00114	-0.931299	-2.46734
m24	Cluster_04421	-0.931141	-0.0543743
m3	Cluster_00097	-0.930934	0.878091
m5	Cluster_08463	-0.929645	0.960414
m1	Cluster_12302	-0.929572	2.00886
m7	Cluster_19404	-0.92937	0.184974
m7	Cluster_04299	-0.928097	-0.238198
m1	Cluster_03295	-0.927579	-0.127488
m1	Cluster_11321	-0.926853	-1.9396
m1	Cluster_13936	-0.926722	-0.366156
m24	Cluster_13559	-0.926131	3.45616
m24	Cluster_04281	-0.925953	-1.30148
m7	Cluster_08639	-0.925856	-0.661095
m5	Cluster_02602	-0.925485	1.29796
m3	Cluster_19857	-0.924958	-1.45283
m3	Cluster_05926	-0.92438	0.401529
m1	Cluster_05913	-0.924369	-1.75484
m3	Cluster_07632	-0.923665	-1.4684
m1	Cluster_00627	-0.922923	-0.00613813
m7	Cluster_02010	-0.921207	0.351653
m7	Cluster_13059	-0.921182	-0.586847
m12	Cluster_02971	-0.921123	-0.336261
m7	Cluster_09384	-0.920351	1.4973
m3	Cluster_04610	-0.919987	-1.45923
m1	Cluster_02001	-0.919963	1.5598
m7	Cluster_02968	-0.91928	1.74764
m7	Cluster_01037	-0.919158	-1.27447
m9	Cluster_04323	-0.917922	0.0845636
m5	Cluster_01263	-0.917673	-1.47024
m1	Cluster_07717	-0.916905	-1.92853
m5	Cluster_11072	-0.916617	0.151563
m7	Cluster_08902	-0.916546	-1.25854
m1	Cluster_01867	-0.916192	0.907302
m3	Cluster_00760	-0.915647	1.12541
m7	Cluster_02862	-0.91521	-0.656961
m1	Cluster_00097	-0.915175	-0.182184
m1	Cluster_05735	-0.915175	-0.182184
m7	Cluster_19862	-0.914833	0.328461
m24	Cluster_00274	-0.914291	-2.04098
m1	Cluster_03396	-0.913883	-0.521245
m1	Cluster_02454	-0.912372	-0.469286
m3	Cluster_06504	-0.912282	-0.538702
m3	Cluster_05046	-0.910598	-1.80827
m12	Cluster_04321	-0.909936	0.472784
m3	Cluster_10855	-0.90901	1.37636
m3	Cluster_02432	-0.907435	-2.00893
m7	Cluster_15099	-0.907034	-1.77342
m7	Cluster_00851	-0.905887	0.542314
m1	Cluster_09427	-0.905822	2.14334
m5	Cluster_08290	-0.904952	0.164808
m5	Cluster_00638	-0.904385	-3.12232
m5	Cluster_17229	-0.902795	0.0770238
m3	Cluster_08766	-0.902612	-0.351397
m12	Cluster_06475	-0.90229	1.14217
m1	Cluster_15927	-0.901936	-0.346509
m24	Cluster_01570	-0.900012	-0.64648
m1	Cluster_13193	-0.899203	1.07408
m5	Cluster_05725	-0.899185	1.68742
m1	Cluster_16399	-0.898881	-0.0641719
m1	Cluster_06187	-0.898459	-0.264491
m5	Cluster_00659	-0.897906	2.90417
m7	Cluster_04080	-0.897821	-0.237301
m3	Cluster_05633	-0.897226	-0.489514
m3	Cluster_04943	-0.896953	1.37435
m5	Cluster_02106	-0.896877	-0.919357
m3	Cluster_02702	-0.896237	-1.63211
m1	Cluster_05690	-0.895463	-0.447957
m3	Cluster_08638	-0.894356	-0.765533
m1	Cluster_08912	-0.892586	-0.992541
m1	Cluster_05969	-0.891379	0.27069
m7	Cluster_05089	-0.890284	-0.855118
m7	Cluster_03233	-0.88994	0.200531
m5	Cluster_00627	-0.889573	-0.410707
m1	Cluster_00897	-0.8856	0.483505
m7	Cluster_07946	-0.885558	0.241915
m3	Cluster_07077	-0.885267	0.113183
m5	Cluster_12078	-0.885009	2.75051
m24	Cluster_06987	-0.884479	-1.95273
m7	Cluster_05259	-0.884375	-0.161032
m5	Cluster_05402	-0.884293	1.12214
m1	Cluster_16397	-0.883831	2.04958
m1	Cluster_03107	-0.883452	-1.41168
m24	Cluster_02083	-0.883363	-0.388413
m3	Cluster_00603	-0.883284	0.997455
m5	Cluster_05019	-0.882681	-0.195358
m1	Cluster_19565	-0.881617	-0.102211
m1	Cluster_11574	-0.881477	-1.25446
m7	Cluster_07882	-0.879898	-0.631891
m5	Cluster_01504	-0.879496	1.27152
m1	Cluster_01971	-0.877497	0.49551
m12	Cluster_00348	-0.87714	-1.74565
m7	Cluster_01767	-0.877088	-1.96203
m7	Cluster_08002	-0.876791	-0.6359
m5	Cluster_06606	-0.876046	-1.78748
m5	Cluster_07664	-0.875052	-0.139648
m7	Cluster_15427	-0.874825	-1.48648
m5	Cluster_08288	-0.874335	0.665832
m1	Cluster_08901	-0.872975	0.453981
m1	Cluster_05710	-0.872722	-0.718044
m3	Cluster_00627	-0.872489	-1.03777
m9	Cluster_12060	-0.87164	-0.131403
m5	Cluster_13054	-0.868481	0.846552
m7	Cluster_07637	-0.867569	0.417571
m7	Cluster_07664	-0.867561	0.297303
m24	Cluster_01553	-0.867551	1.20518
m5	Cluster_00525	-0.866352	1.01385
m7	Cluster_07396	-0.865748	-0.567386
m1	Cluster_06437	-0.865693	-1.25714
m3	Cluster_02670	-0.865529	2.58675
m5	Cluster_00234	-0.865456	-1.87531
m7	Cluster_03072	-0.865449	0.0865432
m5	Cluster_12979	-0.864985	1.417
m1	Cluster_00062	-0.863703	-0.502537
m7	Cluster_13193	-0.862892	0.356321
m5	Cluster_08461	-0.862863	-0.93087
m1	Cluster_19857	-0.862572	1.34602
m5	Cluster_09826	-0.86223	-2.99883
m5	Cluster_06555	-0.862185	-0.647527
m7	Cluster_08195	-0.861838	-0.893614
m1	Cluster_13981	-0.861042	0.470414
m5	Cluster_07176	-0.861011	-0.127903
m5	Cluster_02669	-0.860186	0.353259
m5	Cluster_03668	-0.86011	0.314261
m7	Cluster_05343	-0.859077	0.765136
m1	Cluster_02357	-0.85907	-0.14781
m1	Cluster_00606	-0.859047	1.29053
m7	Cluster_10759	-0.858575	0.464461
m1	Cluster_00204	-0.858352	0.217683
m7	Cluster_01940	-0.856638	0.265194
m3	Cluster_07592	-0.855479	-0.327704
m7	Cluster_02002	-0.854401	0.10453
m1	Cluster_19860	-0.853042	1.36735
m7	Cluster_10583	-0.85179	-0.495214
m5	Cluster_13982	-0.851689	0.994757
m9	Cluster_01498	-0.850961	2.9618
m5	Cluster_05385	-0.849778	0.233242
m1	Cluster_08766	-0.848489	1.68677
m7	Cluster_00078	-0.848393	0.0644948
m1	Cluster_02659	-0.848247	-1.86461
m1	Cluster_05951	-0.847196	1.00921
m3	Cluster_19240	-0.847164	0.531745
m3	Cluster_05710	-0.846019	0.584489
m7	Cluster_08847	-0.845888	0.290811
m3	Cluster_04896	-0.845557	-0.295232
m24	Cluster_00154	-0.844964	-0.114692
m7	Cluster_16424	-0.844923	-0.179413
m1	Cluster_03210	-0.844644	-2.96036
m3	Cluster_00054	-0.844274	-0.978107
m1	Cluster_02971	-0.843931	-0.577855
m3	Cluster_05891	-0.843519	-0.28803
m5	Cluster_08484	-0.843426	1.61314
m5	Cluster_06507	-0.842922	-0.238898
m5	Cluster_05015	-0.842778	0.0923111
m3	Cluster_12697	-0.842707	-1.10866
m5	Cluster_01992	-0.841886	-0.61488
m3	Cluster_03167	-0.841874	-0.711881
m3	Cluster_07946	-0.841424	1.39799
m1	Cluster_00087	-0.841341	-0.79045
m9	Cluster_13408	-0.83972	-1.2962
m3	Cluster_00638	-0.838259	-0.532071
m1	Cluster_03580	-0.837944	-0.519161
m9	Cluster_04169	-0.837525	0.512989
m1	Cluster_14392	-0.837369	0.887557
m12	Cluster_00616	-0.836994	-0.552008
m1	Cluster_04756	-0.836583	-0.0933228
m9	Cluster_05622	-0.83533	-0.0858589
m12	Cluster_02002	-0.835137	-0.0432638
m7	Cluster_05710	-0.835054	1.83941
m3	Cluster_07494	-0.834277	-0.142183
m5	Cluster_00267	-0.834035	-0.650978
m5	Cluster_00946	-0.833932	-1.08136
m1	Cluster_19389	-0.833884	0.707234
m1	Cluster_07134	-0.833694	-1.22893
m7	Cluster_07593	-0.832943	2.46019
m1	Cluster_06552	-0.83176	0.190201
m1	Cluster_00450	-0.830843	1.76971
m3	Cluster_19862	-0.829522	-1.32316
m5	Cluster_01798	-0.828752	0.311132
m3	Cluster_00178	-0.828645	-0.329504
m3	Cluster_05725	-0.828232	0.520965
m3	Cluster_01388	-0.826437	3.91014
m3	Cluster_09971	-0.826341	-1.43686
m3	Cluster_00605	-0.826024	-0.0565716
m3	Cluster_02972	-0.825777	-0.235502
m5	Cluster_10612	-0.825243	0.474218
m1	Cluster_00625	-0.825008	0.878445
m5	Cluster_07569	-0.824671	-0.569903
m5	Cluster_07568	-0.824671	-0.569903
m7	Cluster_09455	-0.824101	0.52012
m5	Cluster_07306	-0.822898	1.27999
m5	Cluster_07301	-0.822569	1.27791
m3	Cluster_08428	-0.821783	1.76883
m7	Cluster_07490	-0.821695	-0.293844
m1	Cluster_00655	-0.821278	0.105564
m5	Cluster_00764	-0.820888	-1.55687
m3	Cluster_01438	-0.81999	-1.14319
m7	Cluster_06018	-0.819721	0.0400549
m3	Cluster_04246	-0.819246	-2.95506
m3	Cluster_18248	-0.818543	0.277241
m7	Cluster_12337	-0.817296	-0.532698
m5	Cluster_00941	-0.817257	1.61308
m3	Cluster_00846	-0.815202	-0.106145
m24	Cluster_08878	-0.815176	-0.0737904
m3	Cluster_00263	-0.815163	0.258941
m3	Cluster_05637	-0.814847	-0.432466
m1	Cluster_15101	-0.814807	-0.862227
m1	Cluster_00654	-0.814159	0.103076
m7	Cluster_01382	-0.813629	-2.8301
m1	Cluster_06004	-0.813518	0.424204
m7	Cluster_02088	-0.811859	-0.596053
m5	Cluster_04005	-0.810875	0.843773
m5	Cluster_00850	-0.810163	2.23939
m7	Cluster_03196	-0.809804	-0.693265
m12	Cluster_02972	-0.80977	-0.266149
m1	Cluster_13147	-0.80976	2.06351
m5	Cluster_00115	-0.80885	-0.0581922
m7	Cluster_02299	-0.808395	-1.60717
m3	Cluster_14982	-0.807547	1.56149
m1	Cluster_05486	-0.807439	-0.247407
m7	Cluster_05614	-0.805519	-0.531042
m7	Cluster_03061	-0.80543	-0.27464
m5	Cluster_14096	-0.80525	-0.532857
m5	Cluster_08083	-0.805183	1.63115
m5	Cluster_02097	-0.805019	0.21621
m5	Cluster_15928	-0.804468	0.0577555
m5	Cluster_07602	-0.804372	-0.601215
m7	Cluster_06187	-0.804106	-1.12692
m5	Cluster_08409	-0.803997	3.28702
m1	Cluster_13061	-0.803344	0.531937
m1	Cluster_01974	-0.80327	-0.602216
m7	Cluster_15238	-0.802519	2.73317
m5	Cluster_07371	-0.802077	-0.0739106
m3	Cluster_02559	-0.801811	-0.312057
m7	Cluster_13885	-0.800841	-0.219496
m5	Cluster_17688	-0.800231	-0.776954
m3	Cluster_02802	-0.798777	0.182744
m1	Cluster_00213	-0.798399	-0.665804
m5	Cluster_02948	-0.7978	1.10858
m3	Cluster_20398	-0.797008	1.41874
m5	Cluster_12815	-0.796245	-2.78652
m24	Cluster_10188	-0.795689	2.58069
m5	Cluster_16006	-0.794476	0.835902
m1	Cluster_07077	-0.793675	-0.218711
m5	Cluster_00245	-0.79328	-3.46437
m7	Cluster_10711	-0.792407	-2.85398
m3	Cluster_09160	-0.791161	-0.332893
m7	Cluster_01998	-0.791046	0.114721
m7	Cluster_03122	-0.791021	-0.672299
m7	Cluster_11574	-0.790643	-0.10892
m24	Cluster_06234	-0.790584	-1.51376
m3	Cluster_13864	-0.790413	-0.423922
m24	Cluster_00667	-0.789618	-1.57543
m7	Cluster_12302	-0.787857	1.10586
m3	Cluster_00809	-0.787293	0.948756
m5	Cluster_13104	-0.787118	-2.78555
m7	Cluster_13019	-0.786838	-0.0788334
m5	Cluster_03221	-0.786497	0.0621138
m7	Cluster_01432	-0.785492	-0.465382
m3	Cluster_02983	-0.784706	-3.49239
m1	Cluster_11740	-0.784421	-1.45601
m7	Cluster_09826	-0.784367	-0.335866
m1	Cluster_09746	-0.783956	0.43504
m5	Cluster_12205	-0.783693	0.529445
m3	Cluster_15736	-0.783565	2.01886
m7	Cluster_10784	-0.783426	0.325097
m12	Cluster_19857	-0.783166	-0.971861
m7	Cluster_18958	-0.782755	1.77389
m1	Cluster_02466	-0.782389	-1.08776
m1	Cluster_08707	-0.780906	-0.0706436
m5	Cluster_00526	-0.777876	0.725577
m1	Cluster_04323	-0.777492	1.28745
m3	Cluster_06476	-0.776507	-0.358851
m7	Cluster_00867	-0.776444	-0.48511
m1	Cluster_12561	-0.7756	1.97012
m3	Cluster_06923	-0.775482	1.02394
m1	Cluster_08770	-0.775094	-0.463231
m3	Cluster_15176	-0.774272	0.765429
m1	Cluster_16873	-0.772819	-1.31153
m5	Cluster_01835	-0.772225	0.152699
m3	Cluster_00930	-0.771526	-3.1696
m12	Cluster_04330	-0.770917	-0.0675602
m5	Cluster_07331	-0.770595	0.690937
m1	Cluster_04193	-0.770513	-0.511237
m7	Cluster_16381	-0.770303	2.18407
m7	Cluster_13772	-0.769646	-4.03846
m7	Cluster_04905	-0.768418	-0.207363
m9	Cluster_01544	-0.768344	-0.0862236
m7	Cluster_01798	-0.767995	0.104242
m5	Cluster_00082	-0.76681	0.139677
m1	Cluster_00012	-0.766181	-0.664528
m5	Cluster_09446	-0.765807	0.166852
m5	Cluster_10229	-0.764096	0.96002
m1	Cluster_10583	-0.763919	0.0609212
m24	Cluster_05571	-0.76347	-0.648504
m7	Cluster_00996	-0.762827	0.691645
m7	Cluster_20406	-0.762532	-0.1226
m3	Cluster_00606	-0.762373	3.14918
m3	Cluster_05047	-0.762357	0.227764
m5	Cluster_01041	-0.762067	0.518902
m7	Cluster_05486	-0.761686	0.346029
m3	Cluster_02138	-0.761661	-0.169257
m5	Cluster_01939	-0.760102	-1.70047
m5	Cluster_00233	-0.759192	0.338674
m5	Cluster_00178	-0.759118	-0.121561
m5	Cluster_08579	-0.758815	-3.35577
m5	Cluster_08207	-0.758694	-0.91403
m3	Cluster_02958	-0.758657	2.49499
m7	Cluster_02094	-0.75858	-1.23312
m1	Cluster_04427	-0.756916	0.903042
m9	Cluster_06476	-0.7567	-0.297831
m5	Cluster_14425	-0.756422	-0.423418
m7	Cluster_06416	-0.756251	-0.199182
m5	Cluster_02299	-0.755885	0.286718
m3	Cluster_14425	-0.754595	-0.405041
m7	Cluster_00192	-0.753844	-4.09277
m12	Cluster_01798	-0.753796	-0.131766
m5	Cluster_02219	-0.753742	0.1357
m7	Cluster_02690	-0.753161	2.26216
m7	Cluster_00660	-0.753079	-1.09521
m7	Cluster_04908	-0.752647	-0.760797
m12	Cluster_06604	-0.751606	-0.482472
m5	Cluster_07706	-0.751442	-1.64566
m1	Cluster_02676	-0.751338	2.90574
m3	Cluster_01880	-0.750886	1.25881
m5	Cluster_05371	-0.750672	-2.92456
m5	Cluster_05409	-0.750444	0.333412
m5	Cluster_17009	-0.749626	-0.769191
m7	Cluster_08637	-0.74958	0.875736
m3	Cluster_00348	-0.748844	-0.232551
m1	Cluster_08750	-0.748732	1.57942
m1	Cluster_12886	-0.748018	-0.784407
m7	Cluster_20394	-0.747131	-0.219846
m3	Cluster_13817	-0.746884	-0.559669
m24	Cluster_06602	-0.746451	-1.27057
m1	Cluster_00631	-0.745692	-0.356684
m5	Cluster_05795	-0.745149	-0.602392
m5	Cluster_02558	-0.744519	-1.58427
m3	Cluster_04184	-0.74364	3.52288
m3	Cluster_01127	-0.742866	2.92764
m1	Cluster_08637	-0.742546	0.0343213
m3	Cluster_02299	-0.742488	0.355783
m7	Cluster_04134	-0.742276	1.12395
m3	Cluster_04307	-0.741895	2.72219
m3	Cluster_02662	-0.741887	3.61409
m7	Cluster_04867	-0.741758	-3.84319
m1	Cluster_00054	-0.741276	-0.333656
m3	Cluster_05263	-0.741162	-2.88713
m7	Cluster_02697	-0.741076	2.65254
m7	Cluster_00111	-0.741006	-0.402625
m3	Cluster_13355	-0.740341	-0.668062
m5	Cluster_02058	-0.739038	0.398715
m1	Cluster_19404	-0.738856	0.803616
m7	Cluster_00810	-0.738761	2.88691
m3	Cluster_01648	-0.73811	2.4063
m5	Cluster_16981	-0.737996	-2.36999
m7	Cluster_04322	-0.737368	-0.872283
m5	Cluster_05949	-0.737015	0.65497
m1	Cluster_09518	-0.736713	-0.934952
m5	Cluster_00965	-0.73623	1.40384
m3	Cluster_00598	-0.736046	0.546962
m1	Cluster_08079	-0.735206	2.04152
m7	Cluster_07707	-0.734987	-2.08703
m5	Cluster_05571	-0.734351	-0.82357
m5	Cluster_15111	-0.734128	0.182189
m1	Cluster_02097	-0.73364	-0.0715805
m5	Cluster_02109	-0.733213	-1.77583
m5	Cluster_00302	-0.732881	0.140111
m3	Cluster_01975	-0.731547	-0.827326
m1	Cluster_00246	-0.731419	-1.28269
m9	Cluster_01849	-0.731398	-0.0166284
m5	Cluster_16816	-0.73097	0.642568
m1	Cluster_00568	-0.730935	2.01166
m5	Cluster_04902	-0.729263	0.0554889
m5	Cluster_16398	-0.729244	-0.470202
m1	Cluster_10496	-0.728792	0.124287
m5	Cluster_00518	-0.728244	-0.0391809
m7	Cluster_00769	-0.727665	-0.0853942
m1	Cluster_03016	-0.727323	-1.66629
m3	Cluster_20387	-0.727142	-0.436627
m9	Cluster_04147	-0.725702	0.840624
m7	Cluster_02695	-0.725484	2.06351
m9	Cluster_06045	-0.724857	1.87989
m3	Cluster_08128	-0.723707	-0.518756
m7	Cluster_01041	-0.723536	-0.721487
m7	Cluster_07756	-0.723474	0.528018
m1	Cluster_08409	-0.723194	1.67589
m1	Cluster_01789	-0.723019	-0.0758417
m5	Cluster_19644	-0.722606	-0.569447
m5	Cluster_03593	-0.722547	2.87549
m7	Cluster_11231	-0.722443	1.44038
m7	Cluster_02372	-0.721086	0.714943
m5	Cluster_04184	-0.720789	0.776381
m7	Cluster_02511	-0.719269	0.238477
m7	Cluster_14945	-0.719269	0.238477
m3	Cluster_08104	-0.719217	-0.0802267
m7	Cluster_05354	-0.718863	-2.13608
m3	Cluster_00018	-0.718663	0.538845
m1	Cluster_04425	-0.71748	0.769751
m7	Cluster_04014	-0.716742	-0.851422
m1	Cluster_08099	-0.716284	0.954173
m9	Cluster_03384	-0.71596	0.0207827
m1	Cluster_08875	-0.714706	2.00581
m5	Cluster_02667	-0.713881	0.241304
m7	Cluster_01791	-0.713658	0.284364
m12	Cluster_01558	-0.713434	0.665214
m5	Cluster_00883	-0.71288	-2.77159
m12	Cluster_08259	-0.712645	1.34132
m7	Cluster_15353	-0.712543	-1.81854
m24	Cluster_06101	-0.712286	-1.54048
m7	Cluster_02569	-0.711983	-2.64792
m3	Cluster_08732	-0.711383	1.70662
m1	Cluster_00086	-0.711076	0.215715
m7	Cluster_02983	-0.710282	-0.661623
m3	Cluster_01492	-0.70955	0.964834
m3	Cluster_00822	-0.709503	0.75006
m7	Cluster_01999	-0.709456	0.205072
m9	Cluster_01960	-0.707803	0.160711
m7	Cluster_01171	-0.706974	0.0310017
m7	Cluster_19874	-0.706242	0.276654
m7	Cluster_04553	-0.705614	1.671
m9	Cluster_07569	-0.705584	-0.212162
m9	Cluster_07568	-0.705584	-0.212162
m1	Cluster_20394	-0.705512	0.635141
m24	Cluster_05385	-0.705299	-1.47952
m12	Cluster_19239	-0.705261	0.449768
m1	Cluster_09185	-0.705029	3.26149
m12	Cluster_02814	-0.704922	-0.304098
m1	Cluster_08902	-0.70476	-0.293745
m7	Cluster_03959	-0.702416	0.681685
m5	Cluster_19221	-0.702294	0.230065
m5	Cluster_00207	-0.699953	-0.107348
m9	Cluster_01722	-0.699925	-0.393761
m7	Cluster_03994	-0.699687	1.66016
m3	Cluster_02182	-0.699285	-1.63207
[truncated: 14,493 more rows]
